# Supplementary material for: Bis(nitrato-κO)(1,4,8,11-tetra­aza­cyclo­tetra­decane-κ4 N)zinc(II) methanol monosolvate
Source: IUCrdata. 2022 Aug 31;7(Pt 8):x220854. doi: 10.1107/S2414314622008549 (PMC9635416; doi:10.1107/S2414314622008549)
Supplement: Supplementary file 1 [file x-07-x220854-sup1.cif]

##############################################################################
#                                                                            #
# This CIF contains the data for a data article accepted for                 #
# publication in IUCrData. It conforms to the requirements of                #
# Notes for Authors for IUCrData, and has been                               #
# peer reviewed under the auspices of IUCrData.                              #
#                                                                            #
# Full details of the Crystallographic Information File format               #
# are given in the paper "The Crystallographic Information File (CIF):       #
# a New Standard Archive File for Crystallography" by S. R. Hall, F. H.      #
# Allen and I. D. Brown [Acta Cryst. (1991), A47, 655-685].                  #
#                                                                            #
# The current version of the core CIF dictionary is obtainable from          #
# ftp://ftp.iucr.org/pub/cif_core.dic.                                       #
#                                                                            #
# Software is freely available for graphical display of the structure(s)     #
# in this CIF. For information consult the CIF software page                 #
# http://www.iucr.org/resources/cif/software.                                #
#                                                                            #
# This file may be used for bona fide research purposes within the           #
# scientific community so long as proper attribution is given to the data    # 
# article from which it was obtained.                                        #
#                                                                            #
##############################################################################
data_I
_audit_creation_method
;
Olex2 1.3
(compiled 2020.11.12 svn.r5f609507 for OlexSys, GUI svn.r6408)
;
_journal_date_recd_electronic     2022-08-02
_journal_date_accepted     2022-08-25
_journal_name_full     'IUCrData'
_journal_year     2022
_journal_volume     7
_journal_issue      8
_journal_page_first     0
_journal_page_last     0
_journal_paper_category     HM
_journal_paper_doi     10.1107/S2414314622008549
_journal_coeditor_code     WM4171
_publ_contact_author_name     'Hiromasa Kurosaki'
_publ_contact_author_address
;
College of Pharmacy, Kinjo Gakuin University, 2-1723 Omori,
Nagoya 463-8521, Japan
;
_publ_contact_author_email     'h-kurosaki@kinjo-u.ac.jp'
_publ_contact_author_fax     ?
_publ_contact_author_phone     '+81+52+798-0180'
_publ_section_title
;\
Bis(nitrato-\k<i>O</i>)(1,4,8,11-tetraazacyclotetradecane-\k^4^<i>N</i>)\
zinc(II) methanol monosolvate
;
_publ_section_title_footnote     .
loop_
    _publ_author_name
    _publ_author_footnote
    _publ_author_address
    'Ichimaru, Yoshimi' .
;
Faculty of Pharmaceutical Sciences, Shonan University of Medical Sciences,
16-48 Kamishinano, Totsuka-ku, Yokohama, Kanagawa 244-0806,
Japan
;
    'Kato, Koichi'
;
Corresponding author
;
;
Faculty of Pharmaceutical Sciences, Shonan University of Medical Sciences,
16-48 Kamishinano, Totsuka-ku, Yokohama, Kanagawa 244-0806,
Japan
;
    'Kurihara, Masaaki' .
;
Faculty of Pharmaceutical Sciences, Shonan University of Medical Sciences,
16-48 Kamishinano, Totsuka-ku, Yokohama, Kanagawa 244-0806,
Japan
;
    'Jin, Wanchun' .
;
College of Pharmacy, Kinjo Gakuin University, 2-1723 Omori, Nagoya 463-8521,
Japan
;
    'Koike, Tohru' .
;
Department of Functional Molecular Science,
Institute of Biochemical & Health Sciences, Hiroshima University, 1-2-3 Kasumi,
Minami-ku, Hiroshima 734-8553,
Japan
;
    'Kurosaki, Hiromasa'
;
;
;
College of Pharmacy, Kinjo Gakuin University, 2-1723 Omori, Nagoya 463-8521,
Japan
;
_publ_section_synopsis
;
The coordination of the central Zn^II^ atoms in the two different Zn-cyclam
units is distorted octahedral.
;
_database_code_depnum_ccdc_archive     2193206
_chemical_name_systematic
;\
Bis(nitrato-\k<i>O</i>)(1,4,8,11-tetraazacyclotetradecane-\k^4^<i>N</i>)\
zinc(II)] methanol monosolvate
;
_chemical_name_common     ?
_chemical_formula_moiety     'C10 H24 N6 O6 Zn, C H4 O'
_chemical_formula_sum     'C11 H28 N6 O7 Zn'
_chemical_formula_iupac     '[Zn (N O3)2 (C10 H24 N4)], C H4 O'
_chemical_formula_weight     421.76
_chemical_melting_point     ?
_space_group_crystal_system     monoclinic
_space_group_name_H-M_alt     'P 21/c'
_space_group_name_Hall     '-P 2ybc'
loop_
    _space_group_symop_operation_xyz
    'x, y, z'
    '-x, y+1/2, -z+1/2'
    '-x, -y, -z'
    'x, -y-1/2, z-1/2'
_cell_length_a     15.3412(5)
_cell_length_b     9.4306(3)
_cell_length_c     12.7716(4)
_cell_angle_alpha     90
_cell_angle_beta     105.864(4)
_cell_angle_gamma     90
_cell_volume     1777.38(10)
_cell_formula_units_Z     4
_cell_measurement_reflns_used     4300
_cell_measurement_theta_min     2.9710
_cell_measurement_theta_max     68.2410
_cell_measurement_temperature     100.0
_exptl_crystal_description     block
_exptl_crystal_colour     'clear colourless'
_exptl_crystal_size_max     0.542
_exptl_crystal_size_mid     0.194
_exptl_crystal_size_min     0.086
_exptl_crystal_density_diffrn     1.576
_exptl_crystal_density_meas     ?
_exptl_crystal_density_method     ?
_exptl_crystal_F_000     888
loop_
    _exptl_crystal_face_index_h
    _exptl_crystal_face_index_k
    _exptl_crystal_face_index_l
    _exptl_crystal_face_perp_dist
    10 1 -3 0.2985
    1 -5 4 0.0734
    0 -3 -7 0.0505
    9 2 -1 0.2815
    -10 -1 4 0.2283
    9 1 0 0.2792
    -1 4 -6 0.1184
    -1 5 -4 0.1089
    -9 2 2 0.1814
    -1 6 -1 0.1032
    -7 4 5 0.1447
    -1 6 3 0.0710
    6 5 1 0.1909
    0 5 5 0.0430
    0 3 7 0.0318
    0 1 8 0.0337
    0 -1 8 0.0359
    7 -2 3 0.2245
_exptl_absorpt_coefficient_mu     2.355
_exptl_absorpt_correction_type     multi-scan
_exptl_absorpt_process_details
;
(<i>CrysAlisPro</i>; Rigaku OD, 2022)
;
_exptl_absorpt_correction_T_min     0.35593
_exptl_absorpt_correction_T_max     1.00000
_diffrn_ambient_temperature     100.0
_diffrn_source     ?
_diffrn_radiation_type     CuK\a
_diffrn_radiation_wavelength     1.54184
_diffrn_measurement_device_type     'Rigaku XtaLAB Synergy-i'
_diffrn_measurement_device     'four-circle diffractometer'
_diffrn_measurement_method     '\w scans'
_diffrn_detector_area_resol_mean     10.0
_diffrn_reflns_number     9899
_diffrn_reflns_av_R_equivalents     0.0783
_diffrn_reflns_av_unetI/netI     0.0758
_diffrn_reflns_theta_min     2.995
_diffrn_reflns_theta_max     68.336
_diffrn_reflns_theta_full     67.684
_diffrn_measured_fraction_theta_max     0.987
_diffrn_measured_fraction_theta_full     0.994
_diffrn_reflns_limit_h_min     -11
_diffrn_reflns_limit_h_max     18
_diffrn_reflns_limit_k_min     -11
_diffrn_reflns_limit_k_max     11
_diffrn_reflns_limit_l_min     -15
_diffrn_reflns_limit_l_max     15
_refine_special_details
;
All hydrogen atoms were placed using a geometrical computation.
;
_reflns_number_total     3230
_reflns_number_gt     2568
_reflns_threshold_expression     'I > 2\s(I)'
_refine_ls_structure_factor_coef     Fsqd
_refine_ls_matrix_type     full
_refine_ls_R_factor_all     0.0732
_refine_ls_R_factor_gt     0.0627
_refine_ls_wR_factor_gt     0.1726
_refine_ls_wR_factor_ref     0.1876
_refine_ls_goodness_of_fit_ref     1.010
_refine_ls_restrained_S_all     1.010
_refine_ls_number_reflns     3230
_refine_ls_number_parameters     231
_refine_ls_number_restraints     0
_refine_ls_hydrogen_treatment     constr
_refine_ls_weighting_scheme     calc
_refine_ls_weighting_details
                      'w=1/[\s^2^(Fo^2^)+(0.1278P)^2^] where P=(Fo^2^+2Fc^2^)/3'
_atom_sites_solution_hydrogens     mixed
_atom_sites_solution_primary     dual
_atom_sites_solution_secondary     ?
_refine_ls_shift/su_max     0.001
_refine_ls_shift/su_mean     0.000
_refine_diff_density_max     1.012
_refine_diff_density_min     -0.916
_refine_ls_extinction_method     none
_refine_ls_extinction_coef     .
loop_
    _atom_type_symbol
    _atom_type_description
    _atom_type_scat_dispersion_real
    _atom_type_scat_dispersion_imag
    _atom_type_scat_source
    'C' 'C' 0.0181 0.0091
                         'International Tables Vol C Tables 4.2.6.8 and 6.1.1.4'
    'H' 'H' 0.0000 0.0000
                         'International Tables Vol C Tables 4.2.6.8 and 6.1.1.4'
    'N' 'N' 0.0311 0.0180
                         'International Tables Vol C Tables 4.2.6.8 and 6.1.1.4'
    'O' 'O' 0.0492 0.0322
                         'International Tables Vol C Tables 4.2.6.8 and 6.1.1.4'
    'Zn' 'Zn' -1.5491 0.6778
                         'International Tables Vol C Tables 4.2.6.8 and 6.1.1.4'
_computing_data_collection
;
CrysAlisPro (Rigaku OD, 2022)
;
_computing_cell_refinement
;
CrysAlisPro (Rigaku OD, 2022)
;
_computing_data_reduction
;
CrysAlisPro (Rigaku OD, 2022)
;
_computing_structure_solution
;
SHELXT (Sheldrick, 2015a)
;
_computing_structure_refinement
;
<i>SHELXL2018/3</i> (Sheldrick, 2015b)
;
_computing_molecular_graphics
;
<i>OLEX2</i> (Dolomanov <i>et al.</i>,  2009)
;
_computing_publication_material
;
<i>OLEX2</i> (Dolomanov <i>et al.</i>,  2009)
;
loop_
    _atom_site_type_symbol
    _atom_site_label
    _atom_site_fract_x
    _atom_site_fract_y
    _atom_site_fract_z
    _atom_site_U_iso_or_equiv
    _atom_site_adp_type
    _atom_site_calc_flag
    _atom_site_occupancy
    _atom_site_disorder_assembly
    _atom_site_disorder_group
    Zn Zn1 1.000000 0.500000 0.500000 0.0174(3) Uani d 1 . .
    Zn Zn2 0.500000 0.500000 0.500000 0.0210(3) Uani d 1 . .
    O O1 0.90165(12) 0.6144(2) 0.57953(17) 0.0228(5) Uani d 1 . .
    O O4 0.41074(12) 0.4107(2) 0.60524(17) 0.0240(5) Uani d 1 . .
    O O3 0.77063(11) 0.6485(2) 0.60726(18) 0.0285(6) Uani d 1 . .
    O O2 0.83570(14) 0.4444(3) 0.6451(2) 0.0327(6) Uani d 1 . .
    N N4 0.60866(19) 0.5006(2) 0.6400(3) 0.0180(7) Uani d 1 . .
    H H4 0.664921 0.519254 0.617093 0.022 Uiso calc 1 . .
    O O7 0.81007(13) 0.9063(2) 0.4951(2) 0.0361(6) Uani d 1 . .
    H H7 0.812347 0.819336 0.516078 0.043 Uiso d 1 . .
    O O6 0.28873(13) 0.3907(2) 0.6578(2) 0.0392(7) Uani d 1 . .
    O O5 0.31960(14) 0.5903(2) 0.5959(2) 0.0373(7) Uani d 1 . .
    N N2 0.89281(18) 0.4685(3) 0.3604(2) 0.0212(6) Uani d 1 . .
    H H2 0.835219 0.491792 0.379058 0.025 Uiso calc 1 . .
    N N1 0.98381(15) 0.3061(3) 0.5702(2) 0.0214(6) Uani d 1 . .
    H H1 0.933487 0.318926 0.605250 0.026 Uiso calc 1 . .
    N N5 0.83550(14) 0.5680(3) 0.6110(2) 0.0174(6) Uani d 1 . .
    N N6 0.33879(16) 0.4640(3) 0.6198(2) 0.0203(6) Uani d 1 . .
    N N3 0.47857(15) 0.7086(2) 0.5418(2) 0.0206(6) Uani d 1 . .
    H H3 0.428178 0.705969 0.577575 0.025 Uiso calc 1 . .
    C C9 0.62304(18) 0.3673(3) 0.7042(2) 0.0228(7) Uani d 1 . .
    H H9A 0.570572 0.350872 0.733703 0.027 Uiso calc 1 . .
    H H9B 0.677734 0.377161 0.766423 0.027 Uiso calc 1 . .
    C C5 0.90590(18) 0.5758(3) 0.2809(2) 0.0273(7) Uani d 1 . .
    H H5A 0.849116 0.587691 0.221956 0.033 Uiso calc 1 . .
    H H5B 0.954085 0.544320 0.248060 0.033 Uiso calc 1 . .
    C C8 0.59354(18) 0.6245(3) 0.7040(2) 0.0241(7) Uani d 1 . .
    H H8A 0.650488 0.649443 0.759304 0.029 Uiso calc 1 . .
    H H8B 0.547153 0.601449 0.742138 0.029 Uiso calc 1 . .
    C C6 0.45112(18) 0.8098(3) 0.4500(2) 0.0243(7) Uani d 1 . .
    H H6A 0.501178 0.820272 0.415422 0.029 Uiso calc 1 . .
    H H6B 0.439699 0.903787 0.478126 0.029 Uiso calc 1 . .
    C C7 0.56169(17) 0.7496(3) 0.6268(2) 0.0242(7) Uani d 1 . .
    H H7A 0.548869 0.832283 0.668051 0.029 Uiso calc 1 . .
    H H7B 0.609813 0.776730 0.592444 0.029 Uiso calc 1 . .
    C C1 1.06750(19) 0.2846(3) 0.6595(3) 0.0286(7) Uani d 1 . .
    H H1A 1.116932 0.251144 0.629517 0.034 Uiso calc 1 . .
    H H1B 1.057015 0.211822 0.710621 0.034 Uiso calc 1 . .
    C C10 0.63455(18) 0.2400(3) 0.6356(2) 0.0243(7) Uani d 1 . .
    H H10A 0.658080 0.159721 0.685250 0.029 Uiso calc 1 . .
    H H10B 0.681107 0.263706 0.597912 0.029 Uiso calc 1 . .
    C C2 0.95855(19) 0.1838(3) 0.4955(3) 0.0294(8) Uani d 1 . .
    H H2A 0.947341 0.100243 0.536938 0.035 Uiso calc 1 . .
    H H2B 1.009659 0.160697 0.465025 0.035 Uiso calc 1 . .
    C C4 0.88514(18) 0.3207(3) 0.3175(3) 0.0298(8) Uani d 1 . .
    H H4A 0.940106 0.297254 0.294672 0.036 Uiso calc 1 . .
    H H4B 0.832302 0.314258 0.252673 0.036 Uiso calc 1 . .
    C C3 0.87418(19) 0.2135(3) 0.4024(3) 0.0316(8) Uani d 1 . .
    H H3A 0.853153 0.122895 0.364889 0.038 Uiso calc 1 . .
    H H3B 0.825874 0.247888 0.433994 0.038 Uiso calc 1 . .
    C C11 0.7259(2) 0.9615(4) 0.5002(3) 0.0329(7) Uani d 1 . .
    H H11A 0.676872 0.901659 0.457126 0.049 Uiso calc 1 . .
    H H11B 0.718800 1.058159 0.470901 0.049 Uiso calc 1 . .
    H H11C 0.723491 0.963070 0.576083 0.049 Uiso calc 1 . .
loop_
    _atom_site_aniso_label
    _atom_site_aniso_U_11
    _atom_site_aniso_U_22
    _atom_site_aniso_U_33
    _atom_site_aniso_U_12
    _atom_site_aniso_U_13
    _atom_site_aniso_U_23
    Zn1 0.0152(4) 0.0120(4) 0.0215(4) -0.00113(18) -0.0010(3) 0.0007(2)
    Zn2 0.0191(4) 0.0141(5) 0.0245(4) 0.00029(19) -0.0030(3) -0.0013(2)
    O1 0.0144(9) 0.0192(11) 0.0366(12) -0.0024(8) 0.0099(8) -0.0047(9)
    O4 0.0131(9) 0.0232(12) 0.0364(11) 0.0042(8) 0.0080(8) 0.0045(10)
    O3 0.0145(9) 0.0193(12) 0.0517(14) 0.0038(8) 0.0093(9) -0.0010(10)
    O2 0.0258(11) 0.0225(13) 0.0545(16) 0.0051(10) 0.0188(11) 0.0139(12)
    N4 0.0137(12) 0.0149(15) 0.0229(15) -0.0021(8) 0.0010(11) -0.0007(9)
    O7 0.0321(11) 0.0227(13) 0.0584(16) 0.0018(9) 0.0207(11) 0.0021(12)
    O6 0.0214(10) 0.0341(14) 0.0685(17) 0.0064(10) 0.0229(11) 0.0227(13)
    O5 0.0291(11) 0.0165(13) 0.0733(19) 0.0070(10) 0.0258(12) 0.0078(12)
    N2 0.0146(12) 0.0234(13) 0.0230(15) 0.0013(11) 0.0006(10) -0.0039(12)
    N1 0.0165(11) 0.0156(13) 0.0339(14) 0.0035(9) 0.0102(10) 0.0027(11)
    N5 0.0095(10) 0.0179(14) 0.0224(12) -0.0002(10) 0.0002(9) -0.0036(11)
    N6 0.0106(11) 0.0263(15) 0.0211(13) 0.0018(12) -0.0007(9) 0.0019(12)
    N3 0.0162(11) 0.0163(13) 0.0283(13) -0.0028(9) 0.0045(9) -0.0011(10)
    C9 0.0156(12) 0.0218(17) 0.0293(15) 0.0014(12) 0.0036(11) 0.0049(13)
    C5 0.0182(13) 0.039(2) 0.0228(15) 0.0049(13) 0.0017(11) 0.0058(14)
    C8 0.0189(13) 0.0247(18) 0.0267(15) -0.0022(12) 0.0030(11) -0.0063(14)
    C6 0.0166(13) 0.0168(15) 0.0376(17) -0.0011(11) 0.0042(11) 0.0004(14)
    C7 0.0183(13) 0.0202(16) 0.0319(16) -0.0049(12) 0.0030(11) -0.0059(14)
    C1 0.0208(14) 0.0287(19) 0.0354(18) 0.0094(13) 0.0059(12) 0.0119(15)
    C10 0.0172(12) 0.0186(16) 0.0331(16) 0.0021(12) 0.0001(11) 0.0036(14)
    C2 0.0238(15) 0.0110(15) 0.055(2) -0.0010(12) 0.0142(14) -0.0033(14)
    C4 0.0153(13) 0.036(2) 0.0357(18) -0.0025(14) 0.0035(12) -0.0174(16)
    C3 0.0178(13) 0.0199(17) 0.057(2) -0.0060(12) 0.0104(13) -0.0149(15)
    C11 0.0259(13) 0.0356(19) 0.0372(19) 0.0017(17) 0.0084(12) 0.0016(16)
_geom_special_details
;
 All esds (except the esd in the dihedral angle between two l.s. planes)
 are estimated using the full covariance matrix.  The cell esds are taken
 into account individually in the estimation of esds in distances, angles
 and torsion angles; correlations between esds in cell parameters are only
 used when they are defined by crystal symmetry.  An approximate (isotropic)
 treatment of cell esds is used for estimating esds involving l.s. planes.
;
loop_
    _geom_bond_atom_site_label_1
    _geom_bond_atom_site_label_2
    _geom_bond_site_symmetry_2
    _geom_bond_distance
    _geom_bond_publ_flag
    Zn1 O1 . 2.3045(18) ?
    Zn1 O1 3_766 2.3045(18) ?
    Zn1 N2 . 2.090(3) ?
    Zn1 N2 3_766 2.090(3) ?
    Zn1 N1 3_766 2.081(2) ?
    Zn1 N1 . 2.081(2) ?
    Zn2 O4 3_666 2.3233(19) ?
    Zn2 O4 . 2.3232(19) ?
    Zn2 N4 3_666 2.085(3) ?
    Zn2 N4 . 2.085(3) ?
    Zn2 N3 . 2.087(2) ?
    Zn2 N3 3_666 2.087(2) ?
    O1 N5 . 1.267(3) ?
    O4 N6 . 1.272(3) ?
    O3 N5 . 1.242(3) ?
    O2 N5 . 1.244(4) ?
    N4 H4 . 1.0000 ?
    N4 C9 . 1.484(4) ?
    N4 C8 . 1.480(4) ?
    O7 H7 . 0.8603 ?
    O7 C11 . 1.410(4) ?
    O6 N6 . 1.228(3) ?
    O5 N6 . 1.245(4) ?
    N2 H2 . 1.0000 ?
    N2 C5 . 1.485(4) ?
    N2 C4 . 1.490(4) ?
    N1 H1 . 1.0000 ?
    N1 C1 . 1.480(4) ?
    N1 C2 . 1.480(4) ?
    N3 H3 . 1.0000 ?
    N3 C6 . 1.481(4) ?
    N3 C7 . 1.483(3) ?
    C9 H9A . 0.9900 ?
    C9 H9B . 0.9900 ?
    C9 C10 . 1.524(4) ?
    C5 H5A . 0.9900 ?
    C5 H5B . 0.9900 ?
    C5 C1 3_766 1.520(4) ?
    C8 H8A . 0.9900 ?
    C8 H8B . 0.9900 ?
    C8 C7 . 1.530(4) ?
    C6 H6A . 0.9900 ?
    C6 H6B . 0.9900 ?
    C6 C10 3_666 1.535(4) ?
    C7 H7A . 0.9900 ?
    C7 H7B . 0.9900 ?
    C1 H1A . 0.9900 ?
    C1 H1B . 0.9900 ?
    C10 H10A . 0.9900 ?
    C10 H10B . 0.9900 ?
    C2 H2A . 0.9900 ?
    C2 H2B . 0.9900 ?
    C2 C3 . 1.525(4) ?
    C4 H4A . 0.9900 ?
    C4 H4B . 0.9900 ?
    C4 C3 . 1.525(5) ?
    C3 H3A . 0.9900 ?
    C3 H3B . 0.9900 ?
    C11 H11A . 0.9800 ?
    C11 H11B . 0.9800 ?
    C11 H11C . 0.9800 ?
loop_
    _geom_angle_atom_site_label_1
    _geom_angle_atom_site_label_2
    _geom_angle_atom_site_label_3
    _geom_angle_site_symmetry_1
    _geom_angle_site_symmetry_3
    _geom_angle
    _geom_angle_publ_flag
    O1 Zn1 O1 3_766 . 180.0 ?
    N2 Zn1 O1 3_766 . 90.86(9) ?
    N2 Zn1 O1 . 3_766 90.86(9) ?
    N2 Zn1 O1 . . 89.14(9) ?
    N2 Zn1 O1 3_766 3_766 89.14(9) ?
    N2 Zn1 N2 . 3_766 180.00(15) ?
    N1 Zn1 O1 3_766 3_766 92.98(8) ?
    N1 Zn1 O1 3_766 . 87.02(8) ?
    N1 Zn1 O1 . 3_766 87.02(8) ?
    N1 Zn1 O1 . . 92.98(8) ?
    N1 Zn1 N2 3_766 3_766 94.81(10) ?
    N1 Zn1 N2 . 3_766 85.19(10) ?
    N1 Zn1 N2 3_766 . 85.19(10) ?
    N1 Zn1 N2 . . 94.81(10) ?
    N1 Zn1 N1 . 3_766 180.00(12) ?
    O4 Zn2 O4 . 3_666 180.0 ?
    N4 Zn2 O4 3_666 3_666 87.95(9) ?
    N4 Zn2 O4 . 3_666 92.05(9) ?
    N4 Zn2 O4 3_666 . 92.05(9) ?
    N4 Zn2 O4 . . 87.95(9) ?
    N4 Zn2 N4 3_666 . 180.0 ?
    N4 Zn2 N3 3_666 . 94.42(9) ?
    N4 Zn2 N3 . 3_666 94.42(9) ?
    N4 Zn2 N3 3_666 3_666 85.58(9) ?
    N4 Zn2 N3 . . 85.58(9) ?
    N3 Zn2 O4 3_666 . 88.02(8) ?
    N3 Zn2 O4 . . 91.98(8) ?
    N3 Zn2 O4 3_666 3_666 91.98(8) ?
    N3 Zn2 O4 . 3_666 88.02(8) ?
    N3 Zn2 N3 . 3_666 180.0 ?
    N5 O1 Zn1 . . 130.97(17) ?
    N6 O4 Zn2 . . 127.85(18) ?
    Zn2 N4 H4 . . 107.5 ?
    C9 N4 Zn2 . . 115.77(18) ?
    C9 N4 H4 . . 107.5 ?
    C8 N4 Zn2 . . 105.45(18) ?
    C8 N4 H4 . . 107.5 ?
    C8 N4 C9 . . 112.7(3) ?
    C11 O7 H7 . . 107.3 ?
    Zn1 N2 H2 . . 107.8 ?
    C5 N2 Zn1 . . 105.34(18) ?
    C5 N2 H2 . . 107.8 ?
    C5 N2 C4 . . 113.4(3) ?
    C4 N2 Zn1 . . 114.27(19) ?
    C4 N2 H2 . . 107.8 ?
    Zn1 N1 H1 . . 106.5 ?
    C1 N1 Zn1 . . 105.80(17) ?
    C1 N1 H1 . . 106.5 ?
    C2 N1 Zn1 . . 116.65(18) ?
    C2 N1 H1 . . 106.5 ?
    C2 N1 C1 . . 114.1(2) ?
    O3 N5 O1 . . 118.6(2) ?
    O3 N5 O2 . . 120.8(2) ?
    O2 N5 O1 . . 120.6(2) ?
    O6 N6 O4 . . 119.8(3) ?
    O6 N6 O5 . . 120.3(2) ?
    O5 N6 O4 . . 119.9(2) ?
    Zn2 N3 H3 . . 106.8 ?
    C6 N3 Zn2 . . 115.81(18) ?
    C6 N3 H3 . . 106.8 ?
    C6 N3 C7 . . 114.4(2) ?
    C7 N3 Zn2 . . 105.63(17) ?
    C7 N3 H3 . . 106.8 ?
    N4 C9 H9A . . 109.2 ?
    N4 C9 H9B . . 109.2 ?
    N4 C9 C10 . . 111.9(2) ?
    H9A C9 H9B . . 107.9 ?
    C10 C9 H9A . . 109.2 ?
    C10 C9 H9B . . 109.2 ?
    N2 C5 H5A . . 110.0 ?
    N2 C5 H5B . . 110.0 ?
    N2 C5 C1 . 3_766 108.4(2) ?
    H5A C5 H5B . . 108.4 ?
    C1 C5 H5A 3_766 . 110.0 ?
    C1 C5 H5B 3_766 . 110.0 ?
    N4 C8 H8A . . 109.9 ?
    N4 C8 H8B . . 109.9 ?
    N4 C8 C7 . . 108.9(2) ?
    H8A C8 H8B . . 108.3 ?
    C7 C8 H8A . . 109.9 ?
    C7 C8 H8B . . 109.9 ?
    N3 C6 H6A . . 109.3 ?
    N3 C6 H6B . . 109.3 ?
    N3 C6 C10 . 3_666 111.7(2) ?
    H6A C6 H6B . . 107.9 ?
    C10 C6 H6A 3_666 . 109.3 ?
    C10 C6 H6B 3_666 . 109.3 ?
    N3 C7 C8 . . 109.2(2) ?
    N3 C7 H7A . . 109.8 ?
    N3 C7 H7B . . 109.8 ?
    C8 C7 H7A . . 109.8 ?
    C8 C7 H7B . . 109.8 ?
    H7A C7 H7B . . 108.3 ?
    N1 C1 C5 . 3_766 108.9(2) ?
    N1 C1 H1A . . 109.9 ?
    N1 C1 H1B . . 109.9 ?
    C5 C1 H1A 3_766 . 109.9 ?
    C5 C1 H1B 3_766 . 109.9 ?
    H1A C1 H1B . . 108.3 ?
    C9 C10 C6 . 3_666 116.0(2) ?
    C9 C10 H10A . . 108.3 ?
    C9 C10 H10B . . 108.3 ?
    C6 C10 H10A 3_666 . 108.3 ?
    C6 C10 H10B 3_666 . 108.3 ?
    H10A C10 H10B . . 107.4 ?
    N1 C2 H2A . . 109.2 ?
    N1 C2 H2B . . 109.2 ?
    N1 C2 C3 . . 112.1(2) ?
    H2A C2 H2B . . 107.9 ?
    C3 C2 H2A . . 109.2 ?
    C3 C2 H2B . . 109.2 ?
    N2 C4 H4A . . 109.3 ?
    N2 C4 H4B . . 109.3 ?
    N2 C4 C3 . . 111.8(3) ?
    H4A C4 H4B . . 107.9 ?
    C3 C4 H4A . . 109.3 ?
    C3 C4 H4B . . 109.3 ?
    C2 C3 H3A . . 108.2 ?
    C2 C3 H3B . . 108.2 ?
    C4 C3 C2 . . 116.2(2) ?
    C4 C3 H3A . . 108.2 ?
    C4 C3 H3B . . 108.2 ?
    H3A C3 H3B . . 107.4 ?
    O7 C11 H11A . . 109.5 ?
    O7 C11 H11B . . 109.5 ?
    O7 C11 H11C . . 109.5 ?
    H11A C11 H11B . . 109.5 ?
    H11A C11 H11C . . 109.5 ?
    H11B C11 H11C . . 109.5 ?
loop_
    _geom_torsion_atom_site_label_1
    _geom_torsion_atom_site_label_2
    _geom_torsion_atom_site_label_3
    _geom_torsion_atom_site_label_4
    _geom_torsion_site_symmetry_1
    _geom_torsion_site_symmetry_2
    _geom_torsion_site_symmetry_3
    _geom_torsion_site_symmetry_4
    _geom_torsion
    _geom_torsion_publ_flag
    Zn1 O1 N5 O3 . . . . -149.2(2) ?
    Zn1 O1 N5 O2 . . . . 30.9(4) ?
    Zn1 N2 C5 C1 . . . 3_766 -42.5(2) ?
    Zn1 N2 C4 C3 . . . . 57.8(3) ?
    Zn1 N1 C1 C5 . . . 3_766 41.5(2) ?
    Zn1 N1 C2 C3 . . . . -53.7(3) ?
    Zn2 O4 N6 O6 . . . . 164.3(2) ?
    Zn2 O4 N6 O5 . . . . -16.1(4) ?
    Zn2 N4 C9 C10 . . . . 56.1(3) ?
    Zn2 N4 C8 C7 . . . . -42.1(2) ?
    Zn2 N3 C6 C10 . . . 3_666 56.1(3) ?
    Zn2 N3 C7 C8 . . . . -40.1(2) ?
    N4 C9 C10 C6 . . . 3_666 -71.3(3) ?
    N4 C8 C7 N3 . . . . 57.2(3) ?
    N2 C4 C3 C2 . . . . -73.0(3) ?
    N1 C2 C3 C4 . . . . 70.0(3) ?
    C9 N4 C8 C7 . . . . -169.3(2) ?
    C5 N2 C4 C3 . . . . 178.6(2) ?
    C8 N4 C9 C10 . . . . 177.6(2) ?
    C6 N3 C7 C8 . . . . -168.6(2) ?
    C7 N3 C6 C10 . . . 3_666 179.3(2) ?
    C1 N1 C2 C3 . . . . -177.7(2) ?
    C2 N1 C1 C5 . . . 3_766 171.1(2) ?
    C4 N2 C5 C1 . . . 3_766 -168.2(2) ?
loop_
    _geom_hbond_atom_site_label_D
    _geom_hbond_atom_site_label_H
    _geom_hbond_atom_site_label_A
    _geom_hbond_site_symmetry_A
    _geom_hbond_distance_DH
    _geom_hbond_distance_HA
    _geom_hbond_distance_DA
    _geom_hbond_angle_DHA
    _geom_hbond_publ_flag
    N1 H1 O2 . 1.00 2.08 2.995(3) 151.0 yes
    N2 H2 O5 3_666 1.00 2.60 3.497(4) 149.0 yes
    N2 H2 O6 3_666 1.00 2.14 3.036(4) 148.0 yes
    N3 H3 O5 . 1.00 2.06 2.931(3) 145.0 yes
    N4 H4 O3 . 1.00 2.06 2.977(3) 151.5 yes
    O7 H7 O1 . 0.86 2.38 3.144(3) 148 yes
    O7 H7 O3 . 0.86 2.18 2.966(3) 151.2 yes
_shelx_space_group_comment
;
The symmetry employed for this shelxl refinement is uniquely defined
by the following loop, which should always be used as a source of
symmetry information in preference to the above space-group names.
They are only intended as comments.
;
_shelx_estimated_absorpt_T_min     0.362
_shelx_estimated_absorpt_T_max     0.823
_shelx_hkl_file
;
   0   0   1 6.97775 34.5756  20
   0   0   1-4.86137 27.9488   7
   0   0   2 321017. 28302.9  20
   0   0  -2 268627. 28356.3  11
   0   0   2 309446. 28277.2   7
   0   0   3 62.3791 116.075  20
   0   0   3-14.2004 68.9981   7
   0   0  -3 40.0360 169.586  11
   0   0   4 20436.5 1969.06   7
   0   0  -4 20107.3 1932.38  10
   0   0   5-23.0219 67.1515   7
   0   0  -5-29.3456 74.1217  10
   0   0  -5 65.2824 190.331  11
   0   0   6 53017.8 4892.39   7
   0   0  -6 45082.7 5098.63  11
   0   0  -6 51885.0 4839.65  10
   0   0   7-31.6441 68.7701   7
   0   0  -7-21.0800 70.9705  10
   0   0   8 104617. 9286.56  36
   0   0  -8 93638.6 9034.85  10
   0   0   9-71.3018 169.996  36
   0   0  -9-109.103 92.3227  10
   0   0  10 40195.4 3210.34  36
   0   0 -10 32788.3 2880.85  10
   0   0  11 211.152 154.181  36
   0   0 -12 3709.61 503.286   6
   0   0  12 5846.90 731.270  36
   0   0 -13-63.1901 84.5630   6
   0   0  13-48.6685 94.7392  36
   0   0 -14 13749.9 1305.22   6
   0   0  14 12413.1 1333.09   3
   0  -1   0 4.66382 7.07864   9
   0   1   0 1.87911 2.37524  32
   0  -1  -1 499605. 38105.2  12
   0  -1  -1 397230. 38007.1  10
   0  -1   1 411290. 38008.7   8
   0   1   2 1697.82 274.685  20
   0  -1  -2 1935.25 210.839  10
   0  -1   2 1875.94 209.333   8
   0   1   3 132942. 12300.3  20
   0  -1  -3 130912. 12200.4  10
   0   1   4 15607.8 1557.97  20
   0  -1  -4 15987.2 1454.89  10
   0  -1   4 13590.2 1457.18   7
   0  -1  -5 1641.38 247.052  10
   0  -1   5 1691.46 261.211   7
   0   1   6 446.980 199.849  20
   0  -1   6 102.972 84.8688   7
   0  -1  -6 330.230 122.183  10
   0  -1  -6 84.9292 202.947  11
   0  -1   7 29371.6 2983.43   7
   0  -1  -7 33666.8 2962.78  10
   0   1  -7 29993.4 2938.43  10
   0  -1  -7 26904.7 3258.74  11
   0   1   8 4033.27 669.082  36
   0  -1   8 4619.05 691.496  36
   0  -1  -8 4444.24 522.086  10
   0   1  -8 3921.12 498.680  10
   0   1   9 45469.1 3826.48  36
   0  -1   9 36602.3 3752.66  36
   0   1  -9 34867.3 3517.55  10
   0  -1  -9 35758.1 3528.80  10
   0  -1 -10 260.371 110.539   5
   0   1 -10 80.1094 107.249   5
   0  -1  10 74.2267 176.841  36
   0   1  10-71.3196 169.927  36
   0  -1 -10 59.5889 82.2286  10
   0   1 -10 57.5910 93.1045  10
   0   1  11 7235.59 905.437  36
   0  -1  11 4875.17 830.281  36
   0   1 -12 2337.74 366.693   6
   0  -1 -12 2725.53 372.824   6
   0  -1  13 5377.26 679.509  36
   0  -1 -13 4365.65 523.855   6
   0   1 -13 4558.20 531.101   6
   0  -1  13 4275.81 572.655   3
   0   1 -14 61.4688 68.4338   6
   0  -1 -14-14.9546 68.1635   6
   0  -1  14-23.8349 65.5125   3
   0  -2   0 80016.9 7400.21   9
   0   2   0 79891.4 7392.23  32
   0  -2  -1 283.821 141.713  12
   0  -2   1 371.223 53.5459   9
   0  -2   1 411.199 76.3280   8
   0   2  -1 455.216 44.5524  31
   0  -2  -2 43524.8 3958.11  10
   0  -2   2 41305.9 3953.60   8
   0   2   3 17403.5 2022.77  20
   0  -2  -3 22366.6 1940.97  10
   0  -2   3 19633.6 1935.04   8
   0   2   4 28939.6 3099.21  20
   0  -2  -4 32451.1 2983.63  10
   0   2   5 13655.2 1451.63  20
   0  -2  -5 13855.2 1314.61  10
   0  -2   5 12384.7 1318.47   7
   0   2   6 72656.7 6679.49  20
   0  -2  -6 72887.0 6529.56  10
   0  -2   6 64227.4 6537.45   7
   0  -2  -7 142.923 90.3368  10
   0  -2  -7 100.468 169.468  11
   0   2   7 58.9188 128.508  36
   0  -2   7 55.7808 108.980  36
   0   2   7 212.499 163.630  20
   0  -2   7 179.447 97.0303   7
   0   2   8 96443.0 8243.46  20
   0  -2  -8 88203.2 8045.18  10
   0   2  -8 75520.6 8010.59  10
   0  -2   8 78921.3 8218.34  36
   0   2  -9 868.625 188.088  10
   0  -2   9 1219.92 331.688  36
   0   2   9 1038.88 313.836  36
   0   2 -10 21943.7 2157.24  10
   0  -2 -10 18252.1 2122.41   5
   0  -2  10 24740.2 2432.41  36
   0   2 -11 411.046 145.234   6
   0  -2  11 289.361 189.054  36
   0  -2  12 10390.6 1231.48  36
   0  -2 -12 9502.45 1021.96   6
   0   2 -12 9850.77 1030.73   6
   0  -2  12 9771.41 1106.71   3
   0  -2  13 48.0031 132.022  36
   0  -2 -13 18.5846 78.8587   6
   0  -2  13 98.9806 96.2985   3
   0  -2 -14 9751.01 925.291   6
   0  -2  14 8353.65 962.034   3
   0  -3   0-3.77056 18.6867   9
   0  -3   1 71685.8 6715.82   9
   0  -3  -1 74664.3 6721.99   9
   0  -3   1 69231.3 6744.17   8
   0  -3  -1 75919.2 6883.28  12
   0  -3  -2-43.8512 147.632  12
   0  -3   2-20.4342 43.3285   8
   0  -3  -3 63412.4 5847.62  12
   0  -3  -3 61337.5 5593.57  10
   0  -3   3 57612.0 5591.02   8
   0   3   4 5713.97 795.453  20
   0  -3  -4 7484.09 693.606  10
   0  -3   4 5934.02 670.833   8
   0   3   5 26589.6 3200.51  20
   0  -3  -5 35217.6 3098.42  10
   0   3   6 980.530 276.892  20
   0  -3  -6 715.441 172.358  10
   0  -3   6 1064.70 197.714   7
   0   3   7 98830.1 9166.54  20
   0  -3   7 94329.5 9023.24   7
   0  -3   8 1783.64 424.022  36
   0   3   8 1884.35 409.284  20
   0  -3   8 2021.72 348.374   3
   0  -3   9 24593.0 2532.28   3
   0   3  -9 24883.2 2452.07  10
   0  -3   9 26000.4 2697.27  36
   0  -3  10 2117.85 387.788   3
   0  -3  10 1970.98 464.076  36
   0  -3  11 1573.71 324.214   3
   0  -3  11 2008.53 452.463  36
   0  -3  12 320.880 142.260   3
   0  -3  12 122.277 169.488  36
   0  -3  13 6934.42 842.681   3
   0  -3  13 8337.14 935.146  36
   0  -3  14-45.1316 69.4702   3
   0  -4   0 23261.4 2232.75   8
   0  -4  -1 6981.54 889.368  12
   0  -4   1 7323.49 742.515   8
   0  -4   2 62916.9 6539.29   8
   0  -4  -2 62347.3 6731.89  12
   0  -4  -2 76119.2 6517.67   9
   0  -4   3 4008.64 436.840   8
   0  -4  -3 3038.22 620.720  12
   0   4   4 6597.10 967.291  20
   0  -4   4 9028.64 866.764   8
   0   4   5 408.783 200.183  20
   0   4   6 54184.4 4213.38  20
   0  -4   6 51221.8 4004.43   3
   0  -4   6 60179.3 4291.03  35
   0   4   7 1215.20 324.772  20
   0  -4   7 1019.07 243.001   3
   0  -4   7 1473.34 262.459   7
   0  -4   8 40217.4 4410.64  36
   0   4   8 44030.7 4401.66  20
   0  -4   8 46815.4 4308.06   3
   0   4  -9 967.451 200.507  10
   0   4   9 1170.12 317.503  20
   0  -4   9 376.942 206.401  36
   0  -4   9 779.367 225.127   3
   0  -4  10 227.613 183.249  36
   0  -4  10 428.662 169.746   3
   0  -4  11 69.7795 97.7102  36
   0  -4  11 498.912 182.690   3
   0  -4  11 422.460 200.362   4
   0  -4  12 4045.78 650.638  36
   0  -4  12 3111.27 545.387   3
   0  -4  13 120.855 111.289  36
   0  -4  13 120.952 98.0959   3
   0  -5   0-20.6230 63.4033   8
   0  -5  -1 25313.6 2642.51  12
   0  -5   1 24932.5 2413.18   8
   0  -5  -2 3128.91 580.373  12
   0  -5   2 3338.69 394.429   8
   0   5  -2 3136.20 336.279  38
   0  -5  -3 58248.1 5580.11  12
   0   5   3 55232.8 5175.74  38
   0   5   4 1196.72 325.635  20
   0  -5   4 1523.49 346.383  35
   0   5   4 1303.18 170.733  37
   0  -5   5 58243.4 4983.59  35
   0   5   5 53896.8 4962.55  20
   0  -5   5 47066.8 4749.95   3
   0   5   5 48726.4 4643.07  37
   0  -5   6 378.168 233.405  35
   0   5   6 212.429 62.2986  37
   0  -5   6 299.327 142.437   3
   0   5   6 210.346 193.902  20
   0   5   7 45808.3 4265.97  37
   0  -5   7 44132.8 4420.24   3
   0   5   7 45779.3 4564.96  20
   0  -5   8 47.0079 111.913   3
   0   5   8-66.3650 157.984  20
   0  -5   9 2767.09 462.324   3
   0  -5   9 2396.80 527.762  36
   0  -5  10-49.3332 117.442   3
   0  -5  10-78.1477 169.819   4
   0  -5  10 74.5911 125.560  36
   0  -5  11 3938.12 529.696   4
   0  -5  11 3198.60 588.085  36
   0  -5  12 28.5710 141.576   4
   0  -5  12-50.4649 120.129  36
   0  -5  13 9700.73 899.308   4
   0  -5  13 6825.67 911.027  36
   0  -6   0 6373.83 946.368   1
   0  -6   0 7335.42 1052.63  12
   0  -6   0 8041.96 835.183   8
   0   6   0 7427.24 745.809  38
   0  -6  -1 1134.81 382.817  12
   0   6   1 1415.33 184.058  38
   0   6  -1 1461.86 185.948  38
   0   6   1 1500.21 171.809  37
   0  -6  -1 989.199 321.352   1
   0  -6   1 682.339 274.155   1
   0  -6  -1 1518.08 269.695   8
   0  -6   1 1824.85 265.842   8
   0   6   2 29294.5 2576.62  38
   0   6  -2 28145.1 2572.68  38
   0   6   2 27187.9 2557.96  37
   0  -6  -2 18167.4 2765.61   1
   0  -6  -2 21448.6 2895.58  12
   0   6   3 3737.09 402.058  37
   0   6   3 4037.46 411.851  38
   0  -6  -3 2840.25 677.222  12
   0   6   4 37639.6 4836.55  20
   0   6   4 52183.5 4608.09  37
   0  -6   4 45534.5 4901.42  35
   0   6   5 77.3100 184.110  20
   0  -6   5-78.9811 153.606  35
   0   6   5 69.4212 43.9088  37
   0   6   6 27113.4 3277.13  20
   0  -6   6 30920.5 3370.91  35
   0   6   6 32814.0 3005.66  37
   0   6   7 2478.40 289.866  37
   0  -6   7 3113.01 465.544   4
   0   6   7 1843.82 459.924  20
   0  -6   8 6158.47 693.971   4
   0   6   8 4333.98 481.756  37
   0  -6   9 2254.77 391.308   4
   0  -6   9 1234.81 394.358  36
   0  -6  10 6609.92 765.034   4
   0  -6  10 4854.65 818.710  36
   0  -6  11 97.5599 158.160   4
   0  -6  11 57.4794 136.994  36
   0  -6  12 9127.38 836.251   4
   0  -6  12 5430.44 823.332  36
   0  -7   0 83.0791 228.492   1
   0   7   0 87.8198 47.8563  38
   0  -7   1 24067.6 3085.04   1
   0   7   1 29883.1 2791.08  37
   0   7  -1 32033.8 2821.91  38
   0   7   1 30614.1 2818.87  38
   0  -7  -1 32286.7 2955.44   8
   0  -7   1 26263.5 3236.02  12
   0   7   2 265.069 68.0868  37
   0   7   2 462.119 89.9189  38
   0   7  -2 330.054 81.4254  38
   0  -7  -2-89.8453 153.200   1
   0  -7   2-84.5197 166.089   1
   0  -7  -2 372.949 157.878   8
   0  -7  -3 35826.9 3172.78   8
   0   7   3 31740.1 2961.49  37
   0   7   4 3034.55 679.392  20
   0   7   4 4808.84 482.096  37
   0  -7   4 4481.72 781.409  35
   0   7   5 20274.6 3040.74  20
   0  -7   5 26051.9 3164.21  35
   0  -7   6-99.5514 193.483  35
   0   7   6 12.9424 47.0640  37
   0   7   7 21333.9 2037.37  37
   0   7   8 2149.26 255.655  37
   0  -7   9 21114.5 1911.29   4
   0  -7   9 14157.2 1965.02  36
   0  -7  10 203.404 174.890   4
   0  -7  10 122.624 133.970  36
   0  -7  11 11149.1 1065.85   4
   0  -7  11 8040.23 1095.16  36
   0  -8   0 9640.46 1774.68   1
   0   8   0 17174.3 1539.16  38
   0  -8  -1 314.816 236.241   1
   0  -8   1 726.027 308.613   1
   0   8   1 644.154 131.402  38
   0   8  -1 787.939 138.416  38
   0  -8   2 6291.44 1073.23   1
   0   8   2 7592.65 713.271  37
   0   8   2 6680.59 727.481  38
   0   8  -2 6618.16 726.225  38
   0  -8   3 430.231 276.970   1
   0  -8   3 199.560 238.014  35
   0   8   3 154.782 58.1520  37
   0  -8   4 8339.78 1330.68   1
   0  -8   4 6255.22 1207.54  35
   0   8   4 10025.6 936.091  37
   0  -8   5 2099.56 578.656  35
   0   8   5 2563.19 299.722  37
   0  -8   6 13136.5 2102.56  35
   0   8   6 19538.3 1790.77  37
   0   8   7 443.721 90.1128  37
   0   8   8 17391.6 1659.90  37
   0  -8   9 124.104 170.941  36
   0   8   9 124.331 40.8859  37
   0  -8  10 5654.82 751.911  36
   0  -9   0-115.818 318.514   1
   0  -9   1 20388.3 2468.42   1
   0  -9   2 117.961 264.345   1
   0  -9   2 325.659 266.354  35
   0   9   2 886.822 131.195  37
   0  -9   3 20325.9 2707.65   1
   0   9   3 24335.3 2258.72  37
   0  -9   3 21679.1 2701.30  35
   0  -9   4 232.945 299.897   1
   0  -9   4 323.106 296.471  35
   0   9   4 166.428 64.2825  37
   0  -9   5 21860.9 2792.90   1
   0  -9   5 20254.9 2716.93  35
   0   9   5 25478.6 2337.64  37
   0  -9   6 324.191 277.850   1
   0   9   6 22.2686 39.0932  37
   0  -9   7 9528.68 1316.97   1
   0   9   7 9417.64 921.360  37
   0  -9   8-83.6001 181.660   1
   0  -9   8 58.9212 128.034  36
   0   9   8-7.53150 38.7338  37
   0 -10   0 24822.4 2827.92  35
   0 -10   1 314.007 322.956  35
   0 -10   2 28848.0 3197.27  35
   0 -10   3 304.766 261.234  35
   0  10   3 44.4020 44.7324  37
   0 -10   4 18721.6 2596.31   1
   0 -10   4 22930.9 2651.93  35
   0  10   4 24116.9 2226.76  37
   0 -10   5-96.6152 210.670   1
   0  10   5 210.625 59.2463  37
   0  10   6 7368.16 724.922  37
   0 -11   0 82.0099 178.364  35
   0 -11   1 5229.85 907.605  35
   0 -11  -1 7493.93 990.670  35
   0 -11  -2-73.5672 214.512  35
   0 -11   2 81.4665 262.600  35
   0 -11   3 5177.08 810.721  35
   0 -11  -3 4937.27 760.008  35
   1   0 -15 54.3718 54.1171   6
  -1   0  14 2593.03 356.099   3
   1   0 -14 2525.10 324.345   6
   1   0 -13-21.8900 85.1122   6
   1   0 -12 9513.50 1012.37   6
   1   0 -10 25.8400 83.3422   5
   1   0 -10 29.5646 81.3222  10
  -1   0  10 69.6863 135.475  36
   1   0  -9-54.0096 104.978  10
  -1   0   9 202.688 173.713  36
   1   0  -8 24.0948 81.1683  10
  -1   0   8 62.2709 121.065  36
   1   0  -7-41.6328 85.9489  10
   1   0  -7-93.1523 239.545  11
  -1   0   6 2081.16 302.102   7
   1   0  -6 2087.77 283.760  10
   1   0  -6 2026.42 491.598  11
  -1   0   5-20.2797 73.7400   7
   1   0  -5-68.6338 188.646  11
   1   0  -5 28.9005 62.8022  10
  -1   0   4 1182.04 222.723  20
  -1   0   4 1060.87 176.968   7
   1   0  -4 885.965 301.934  11
   1   0  -4 1108.17 163.789  10
  -1   0   3 54.1739 109.591  20
  -1   0   3-11.6444 55.4402   7
   1   0  -3-43.6051 66.1946  10
   1   0  -3 210.712 220.538  11
  -1   0   2 90.1265 69.3707  20
  -1   0   2 35.4458 42.1202   7
   1   0  -2 40.5485 41.9633  10
  -1   0   1 20.3970 18.7215   7
  -1   0   1 62.1539 33.0597  20
   1   0  -1 79.0811 18.5814   5
   1   0   0 347.454 37.4241  32
   1   0   0 390.406 39.0663  29
   1   0   0 390.215 40.1863   9
   1   0   0 412.340 41.2732  17
   1   0   0 418.943 46.8854   8
   1   0   0 521.071 53.9787   7
   1   0   1-18.3026 45.3454  20
  -1   0  -1-11.0358 65.2330  11
   1   0   1 22.4392 41.1174   7
   1   0   2 2076.05 266.623  20
  -1   0  -2 1464.27 285.529  11
   1   0   2 2066.62 244.642   7
   1   0   3 298.969 139.649  20
  -1   0  -3 36.5573 170.442  11
   1   0   3 16.9109 67.9284   7
  -1   0  -4 4550.38 689.603  11
   1   0   4 5029.85 562.028   7
  -1   0  -5 150.458 80.1373  10
  -1   0  -5 181.601 186.044  11
   1   0   5-25.9009 79.6485   7
  -1   0  -6-18.1075 65.8876  10
   1   0   6 91.1655 72.3788   7
  -1   0  -7-21.4263 75.0750  10
   1   0   7 34.7653 75.5455   7
  -1   0  -8 1629.55 274.520  10
   1   0   8 2223.90 452.004  36
  -1   0  -9-27.4712 84.7143  10
   1   0   9-148.448 204.132  36
  -1   0 -10 700.142 179.600  10
   1   0  10 679.071 300.244  36
   1   0  11 71.0583 138.261  36
   1   0  12 7278.37 964.135  36
  -1   0 -13-39.7697 86.4954   6
  -1   0 -14 99.7457 72.0693   6
   1   0  14 20.1456 48.1296   3
   1   1 -14-66.1920 73.6927   6
   1  -1 -14 64.3627 69.9293   6
  -1  -1  14 26.1303 62.2001   3
   1   1 -13 1065.76 204.302   6
   1  -1 -13 1100.15 204.262   6
   1  -1 -12 1734.23 269.488   6
   1   1 -12 1254.70 252.449   6
   1  -1 -11 100.854 107.653   6
   1   1 -11 103.347 123.742   6
   1  -1 -10 779.228 180.266  10
   1   1 -10 429.463 143.053  10
  -1  -1  10 355.287 209.820  36
   1  -1 -10 435.532 138.154   5
   1   1 -10 157.090 104.027   5
   1   1  -9 1860.26 274.264  10
   1  -1  -9 1998.01 283.448  10
  -1  -1   9 2577.80 470.926  36
   1   1  -9 1030.17 225.066   5
   1  -1  -9 1103.48 224.643   5
  -1  -1   8 184.769 169.288  36
   1  -1  -8-219.265 213.078  11
   1   1  -8 22.9688 80.4861  10
   1  -1  -8 25.6382 86.3145  10
   1  -1  -7 649.499 158.614  10
   1   1  -7 533.045 138.168  10
  -1   1   6 835.358 233.666  20
  -1  -1   6 555.684 144.018   7
   1  -1  -6 524.533 275.138  11
   1  -1  -6 631.223 146.614  10
   1   1  -6 699.946 139.742  10
  -1   1   5 1436.40 293.439  20
  -1  -1   5 1570.66 236.482   7
   1  -1  -5 1929.90 243.547  10
  -1   1   4 94.8314 119.060  20
  -1  -1   4 96.9166 66.0730   7
   1  -1  -4-12.7192 65.5650  10
  -1   1   3 867.789 202.636  20
   1  -1  -3 883.789 136.515  10
   1  -1  -2 4612.44 520.719  10
  -1  -1   2 4935.66 517.246   8
   1   1  -2 5643.38 501.502  38
   1   1  -1 130.379 19.7110  38
   1   1  -1 119.224 16.1586  31
   1  -1  -1 33.0505 76.0990  12
   1  -1  -1 91.4647 31.3323  10
  -1  -1   1 109.845 25.7197   8
   1  -1  -1 90.2108 23.2955   5
   1   1  -1 145.842 24.1723   5
   1   1   0 4305.36 447.388  32
   1  -1   0 5047.33 447.563  29
   1   1   0 4659.81 447.071  29
   1  -1   0 4555.71 452.174   9
   1  -1   0 4610.95 462.292   8
   1   1   0 5077.88 452.487  38
   1   1   0 5248.47 449.649  17
   1  -1   0 5007.23 449.427  17
  -1  -1  -1 931.663 108.274  10
  -1  -1  -1 931.561 191.079  12
   1   1   1 1047.56 99.3295  38
   1   1   1 820.555 163.339  20
   1  -1   1 885.059 116.227   8
  -1  -1  -2-13.4505 60.6822  10
   1   1   2 35.7930 12.7128  38
   1   1   2-71.2225 119.917  20
   1  -1   2 43.4948 54.2125   8
   1   1   3 149.146 139.150  20
  -1  -1  -3 91.4501 59.5561  10
   1  -1   3 27.6686 57.3595   7
   1   1   4 1229.73 258.672  20
  -1  -1  -4 1385.44 189.058  10
   1  -1   4 1100.50 195.593   7
   1   1   5-40.6159 130.905  20
  -1  -1  -5-33.1823 82.2105  10
   1  -1   5 70.7048 75.9605   7
   1   1   6 2512.13 428.861  20
  -1  -1  -6 2050.57 295.602  10
   1  -1   6 2134.71 324.728   7
  -1  -1  -7 755.052 159.429  10
  -1   1  -7 565.053 145.039  10
   1  -1   7 732.743 252.036  36
   1   1   7 766.242 277.166  36
   1  -1   7 596.742 169.041   7
  -1   1  -8 5078.08 593.551  10
  -1  -1  -8 5458.54 611.756  10
   1   1   8 6631.74 857.848  36
   1  -1   8 5033.72 781.823  36
   1  -1   8 4355.12 632.035   7
  -1   1  -9 1717.64 290.406  10
   1   1   9 2350.22 490.028  36
   1  -1   9 2237.75 480.563  36
  -1   1 -10 719.961 185.546  10
   1  -1  10 839.679 331.660  36
   1   1  10 1031.98 320.845  36
   1  -1  11 72.7723 158.130  36
   1   1  11-69.3150 150.618  36
  -1   1 -12 454.331 155.336   6
  -1  -1 -12 370.959 136.784   6
   1  -1  12 436.686 221.872  36
   1  -1  13 896.664 227.010  36
  -1   1 -13 709.317 156.280   6
  -1  -1 -13 420.430 132.835   6
   1  -1  13 665.279 170.490   3
   1  -1  14 62.9315 64.5025   3
   1   1  14 18.7160 48.1729   3
   1  -2 -14 172.171 81.5070   6
  -1  -2  14 154.139 84.1660   3
   1   2 -13 102.942 89.8070   6
   1  -2 -13 78.1247 85.2304   6
  -1  -2  13 69.8142 90.0795   3
   1   2 -12 2001.19 304.925   6
   1  -2 -12 1903.08 299.611   6
  -1  -2  12 1987.35 361.561   3
  -1  -2  11 140.739 153.353  36
   1   2 -11 231.804 120.600   6
   1  -2 -11 49.0723 98.9982   6
   1  -2 -10 194.536 117.955  10
   1   2 -10 85.0111 82.7041  10
  -1  -2  10 71.9531 121.172  36
   1  -2 -10-50.6839 92.2273   5
   1   2  -9 103.551 83.5108  10
   1  -2  -9 29.5106 86.1050  10
  -1  -2   9 68.4218 148.719  36
   1  -2  -9-23.1290 77.9396   5
   1   2  -8 115.401 89.7344  10
   1  -2  -8 113.877 247.455  11
   1  -2  -8-26.8145 90.2856  10
  -1  -2   8 245.213 188.395  36
  -1   2   8 55.9282 133.141  20
   1   2  -8-20.6398 69.5052   5
  -1   2   7 11270.4 1280.67  20
   1  -2  -7 11035.6 1148.41  10
  -1   2   6 699.798 215.629  20
  -1  -2   6 560.872 137.907   7
   1  -2  -6 669.084 149.516  10
  -1   2   5 57740.4 5490.05  20
  -1  -2   5 52927.5 5349.36   7
   1  -2  -5 61005.9 5357.34  10
  -1   2   4 3630.93 530.055  20
   1  -2  -4 4096.46 436.772  10
   1   2  -3 16770.6 1475.69  38
   1  -2  -3 16275.6 1516.78  10
  -1   2   3 11342.0 1564.31  20
  -1  -2   3 14502.0 1503.22   8
   1   2  -2 1393.91 128.934  31
   1  -2  -2 1088.86 265.648  12
   1  -2  -2 1285.86 163.290  10
   1   2  -2 1300.18 135.690  38
   1   2  -2 1290.83 141.896   5
  -1  -2   2 1216.80 152.464   8
   1  -2  -2 1191.98 142.839   5
   1   2  -1 3870.87 332.583  31
   1  -2  -1 3683.67 344.184   9
  -1  -2   1 3480.40 353.378   8
  -1  -2   1 3424.29 333.770   9
   1   2  -1 3324.66 329.089  29
   1   2  -1 3029.56 337.477  38
   1  -2  -1 3910.30 335.318   5
   1  -2   0 10.0600 8.01015  30
   1   2   0 3.87806 8.63809  32
   1  -2   0 2.94818 19.2304   9
  -1  -2   0 10.0003 14.9440   9
   1  -2   0 7.11636 44.8223   8
  -1  -2  -1 3467.14 433.975  12
   1  -2   1 3030.39 324.256   9
   1  -2   1 3540.77 316.078  39
   1   2   1 3235.55 316.037  39
   1  -2   1 3435.02 346.757   8
  -1  -2  -2 1751.37 206.470  10
  -1  -2  -2 1862.55 347.631  12
   1   2   2 1743.33 180.486  38
   1  -2   2 2016.47 217.841   8
   1   2   3 24528.6 2628.36  20
  -1  -2  -3 28387.5 2513.57  10
   1  -2   3 25293.0 2521.06   8
   1   2   4 83.6216 122.400  20
  -1  -2  -4 135.650 78.7788  10
   1   2   5 2645.71 444.882  20
  -1  -2  -5 2778.13 329.043  10
   1  -2   5 2270.70 332.451   7
   1   2   6 889.405 241.236  20
  -1  -2  -6 555.592 143.019  10
   1  -2   6 497.986 147.151   7
   1   2   7 506.257 237.908  36
   1  -2   7 599.215 240.640  36
   1   2   7 727.628 238.553  20
   1  -2   7 722.998 176.616   7
  -1   2  -8 1192.20 210.075  10
   1  -2   8 960.891 315.533  36
   1  -2   8 895.049 223.589   7
  -1   2  -9 1283.62 247.269  10
   1  -2   9 1573.72 415.199  36
   1   2   9 2173.62 443.917  36
  -1   2 -10 3286.20 458.171  10
   1  -2  10 4465.66 698.042  36
   1  -2  11 654.928 250.528  36
   1  -2  11 521.397 186.672   3
   1  -2  12 1853.42 415.904  36
  -1  -2 -12 1740.88 272.788   6
  -1   2 -12 1661.36 278.517   6
   1  -2  12 2416.10 364.650   3
   1  -2  13 1880.71 347.825  36
  -1  -2 -13 1668.67 239.366   6
   1  -2  13 1355.00 260.512   3
   1  -2  14 409.524 126.873  36
  -1  -2 -14 187.210 79.3936   6
   1  -2  14 438.343 112.588   3
  -1  -3  14 245.504 100.950   3
  -1  -3  13 238.833 116.957   3
  -1  -3  12 206.643 134.565   3
  -1  -3  11 1057.74 334.812  36
  -1  -3  11 1411.19 299.681   3
   1   3 -10 2296.06 356.800  10
  -1  -3  10 2411.03 515.925  36
  -1  -3  10 3126.72 462.804   3
   1   3  -9 424.349 136.404  10
   1  -3  -9 139.731 120.415  10
  -1  -3   9 139.519 153.782  36
  -1   3   9 618.078 234.061  20
  -1  -3   9 344.220 179.279   3
  -1   3   8 1863.71 402.901  20
  -1  -3   8 1497.32 380.091  36
   1  -3  -8 2502.23 350.557  10
  -1   3   7 2022.14 409.969  20
   1  -3  -7 1728.77 288.277  10
  -1   3   6 3117.88 555.730  20
   1  -3  -6 3898.38 466.624  10
  -1   3   5 22866.3 2645.91  20
   1  -3  -5 28079.9 2546.50  10
  -1   3   4 8687.63 1180.22  20
   1  -3  -4 12151.2 1105.24  10
   1  -3  -3 9800.47 1168.81  12
  -1  -3   3 9198.02 940.869   8
   1   3  -3 9745.55 909.721  38
   1  -3  -2 65888.8 5853.44  12
  -1  -3   2 59496.4 5659.38   8
   1   3  -2 60831.0 5634.34  38
   1  -3  -1 86.0722 30.8858   9
  -1  -3   1 98.4320 49.0137   8
   1   3  -1 77.1617 23.6959  38
   1  -3   0 74605.4 6897.23   9
   1  -3   0 73751.8 6932.10   8
   1   3   1 1528.35 152.819  32
  -1  -3  -1 1662.94 306.775  12
   1  -3   1 1565.88 166.386   9
   1  -3   1 1475.13 194.332   8
   1  -3   2 2806.94 325.214   8
   1   3   2 2939.56 291.598  38
   1   3   3 195.755 153.736  20
   1  -3   3 246.813 82.7332   8
   1   3   4 3522.97 578.532  20
   1  -3   4 4163.04 461.452   8
   1   3   5 778.774 252.444  20
   1   3   6 2147.96 450.070  20
   1  -3   6 2623.15 361.873   7
   1  -3   7 8027.46 956.151   3
   1   3   7 8766.81 1077.94  20
   1  -3   7 8898.76 964.780   7
   1  -3   7 8948.76 1094.22  36
   1  -3   8 1456.54 293.761   3
   1  -3   8 1610.92 391.563  36
   1   3   8 1770.99 383.960  20
   1  -3   8 1341.11 277.870   7
   1  -3   9 6408.96 923.592  36
   1  -3   9 6196.07 781.705   3
  -1   3  -9 5976.50 704.410  10
   1  -3  10 2481.01 539.856  36
   1  -3  10 3362.98 493.423   3
   1  -3  11 1003.48 310.127  36
   1  -3  11 566.071 194.983   3
   1  -3  12 59.5956 129.562  36
   1  -3  12 37.9919 82.6554   3
   1  -3  13 29.7040 64.6034   3
   1   4 -14 75.2681 66.2965  15
  -1  -4  13 1389.73 284.882   3
  -1  -4  13 1983.21 294.088   4
  -1  -4  12 645.673 207.782   3
  -1  -4  12 1588.12 283.095   4
  -1  -4  11 68.7665 134.158  36
  -1  -4  11 184.614 135.056   3
  -1  -4  10 517.085 241.378  36
  -1  -4  10 375.655 192.298   3
  -1  -4   9 361.203 201.473  36
   1   4  -9 419.982 140.261  10
  -1  -4   9 406.332 167.673   3
  -1   4   9 252.611 176.906  20
  -1  -4   8 6020.05 787.906   3
  -1   4   8 7245.30 905.937  20
   1  -4  -7 4717.25 574.855  10
  -1  -4   7 4425.68 583.695   3
  -1   4   7 4509.48 696.650  20
  -1  -4   6 1675.39 272.260   3
  -1   4   6 1752.62 376.582  20
  -1  -4   6 1236.43 344.299  35
  -1   4   5 1112.67 294.230  20
  -1   4   4 2316.48 417.844  20
   1   4  -3 30638.7 3086.07  38
   1  -4  -3 37871.7 3115.09   9
   1   4  -2 14171.4 1455.68  38
  -1  -4   2 15254.3 1493.27   8
   1  -4  -2 14584.6 1693.73  12
   1  -4  -2 17761.1 1474.56   9
   1   4  -1 1388.26 159.515  38
   1  -4  -1 1462.14 163.408   9
  -1  -4   1 1242.03 189.454   8
   1   4   0 352.186 61.3239  38
   1  -4   0 231.951 92.1896   8
   1   4   1 19240.5 1886.50  38
   1  -4   1 21709.6 1937.54   8
  -1  -4  -1 21691.7 2111.12  12
   1   4   2 8009.22 806.248  38
   1  -4   2 9108.75 859.242   8
  -1  -4  -2 9452.76 1075.46  12
   1   4   3 86906.2 7785.26  38
   1  -4   3 77662.5 7839.13   8
  -1  -4  -3 76668.6 8092.09  12
   1   4   4-108.935 175.654  20
   1  -4   4-21.0249 61.5953   8
   1   4   5 2339.28 472.383  20
   1  -4   5 2689.47 381.707   3
   1  -4   5 3385.17 547.672  35
   1  -4   6 535.303 151.925   7
   1   4   6 569.414 235.378  20
   1  -4   6 547.218 164.146   3
   1  -4   6 497.226 244.252  35
   1   4   7 2340.74 473.013  20
   1  -4   7 2391.87 397.100   3
   1  -4   7 3006.15 418.485   7
   1  -4   8 892.074 225.027   3
   1   4   8 521.129 225.851  20
   1  -4   8 483.117 170.127   7
   1  -4   8 511.410 261.627  36
   1  -4   9 78.2154 170.298  36
   1  -4   9 232.416 156.846   3
   1   4   9 65.8147 143.416  20
   1  -4  10 1000.53 333.084  36
   1  -4  10 779.491 240.853   4
   1  -4  10 615.866 206.916   3
   1  -4  11 276.663 202.021  36
   1  -4  11 88.0130 113.822   3
   1  -4  11 136.858 163.357   4
   1  -4  12 55.0292 106.952  36
   1  -4  12 84.9667 153.240   4
   1  -4  12-37.2298 95.7204   3
   1  -4  13 1134.13 246.833  36
  -1  -5  13 43.6402 110.212   4
   1   5 -13 23.1791 67.6265  15
  -1  -5  12 239.381 155.449   4
  -1  -5  11 824.395 239.049   3
  -1  -5  11 1168.84 314.940  36
  -1  -5  10 2320.31 417.288   3
  -1  -5  10 2273.06 482.802  36
  -1  -5   9 292.835 150.573   3
  -1  -5   9 74.7672 103.614  36
  -1   5   8-65.6967 127.715  20
  -1  -5   8 45.7298 108.888   3
  -1   5   8-38.2799 49.6781  37
  -1   5   7 138.086 189.832  20
  -1  -5   7 40.7950 97.2271   3
  -1   5   7 50.7369 39.2794  37
  -1   5   6 946.669 149.779  37
  -1   5   6 1435.51 365.023  20
  -1  -5   6 1074.77 233.521   3
  -1  -5   5 370.196 203.750  35
  -1   5   5 707.110 120.650  37
  -1   5   5 713.188 284.583  20
  -1  -5   5 714.773 178.924   3
  -1  -5   4 8804.64 1132.76  35
  -1   5   4 7703.32 925.804  37
   1  -5  -4 9828.78 1342.15  12
   1   5  -3 7752.49 845.808  38
   1  -5  -3 10764.2 884.366   9
   1   5  -2 91.0123 36.0894  38
   1  -5  -2 146.764 174.886  12
   1   5  -1 488.083 85.2360  38
  -1  -5   1 606.800 134.271   8
   1  -5  -1 588.337 147.426   8
   1  -5  -1 529.712 228.181  12
   1   5   0 515.494 86.9947  38
  -1  -5   0 517.052 132.121   8
   1  -5   0 675.899 147.952   8
   1   5   1 841.942 115.445  38
   1  -5   1 726.598 159.615   8
  -1  -5  -1 706.784 252.889  12
   1  -5   2 306.362 103.740   8
   1   5   2 334.290 66.2029  38
   1  -5   3 1807.34 274.124   8
   1  -5   4 4074.53 668.332  35
   1   5   4 4658.58 461.799  37
   1   5   4 3809.32 662.184  20
   1  -5   4 4466.16 540.474   8
   1   5   5 263.548 63.4101  37
   1   5   5 68.4933 149.943  20
   1  -5   5 68.1017 111.248   3
   1  -5   5 278.437 192.192  35
   1   5   6 3008.41 338.512  37
   1   5   6 3506.81 600.192  20
   1  -5   6 3238.55 469.015   3
   1  -5   6 3050.93 591.062  35
   1   5   7 1919.62 408.800  20
   1  -5   7 1545.74 324.609   3
   1  -5   7 1408.90 286.099   7
   1   5   8 199.247 159.451  20
   1  -5   8 242.108 157.440   3
   1  -5   8 312.075 190.676   4
   1  -5   8 154.157 184.646  36
   1  -5   9 481.840 214.142   4
   1  -5   9 401.504 187.093   3
   1  -5   9 475.647 234.765  36
   1  -5  10 1117.07 272.355   4
   1  -5  10 1176.50 284.499   3
   1  -5  10 672.674 277.312  36
   1  -5  11 238.494 165.561   4
   1  -5  11-63.9125 138.899  36
   1  -5  12 669.147 187.160   4
   1  -5  12 336.980 154.154  36
  -1  -6  12-52.4481 163.248   4
  -1  -6  11 1172.08 258.881   4
  -1  -6  11 751.152 247.612  36
  -1  -6  10 889.917 267.133   4
  -1  -6  10 1045.15 322.518  36
  -1  -6   9 2142.66 378.439   4
  -1   6   9 1476.93 197.917  37
  -1  -6   9 1207.53 364.299  36
  -1   6   8 1128.08 165.765  37
  -1   6   7 2184.30 267.455  37
  -1  -6   7 2386.47 556.960  35
  -1   6   7 1887.42 442.488  20
  -1   6   6 259.887 76.5936  37
  -1  -6   6 83.9304 231.308  35
  -1   6   6-76.2231 149.104  20
  -1   6   5 5619.54 558.860  37
  -1   6   5 3698.55 747.904  20
  -1  -6   5 5738.84 846.031  35
   1  -6  -4 2706.46 631.745  12
  -1   6   4 2721.16 280.164  37
  -1  -6   4 2663.36 507.394  35
  -1   6   3 3002.21 344.600  37
   1   6  -3 3797.75 356.237  38
   1  -6  -3 3058.10 665.965  12
   1   6  -2 311.644 69.9959  38
  -1   6   2 212.915 56.3230  37
   1  -6  -2 504.308 243.697   1
   1  -6  -2 272.288 146.138   8
   1  -6  -2 287.292 209.457  12
   1  -6  -1 5797.73 981.927   1
   1   6  -1 8353.16 795.826  38
   1  -6  -1 8068.78 888.735   8
   1  -6  -1 8295.80 1143.26  12
   1   6   0 1004.00 123.690  37
   1   6   0 957.218 138.232  38
   1  -6   0 672.590 178.119   8
   1  -6   0 703.269 269.947   1
   1   6   1 151.028 48.6402  37
   1   6   1 225.665 61.8362  38
   1  -6   1 326.179 122.430   8
  -1  -6  -1 335.542 137.075   8
  -1   6  -2 4001.29 481.815  38
   1   6   2 4929.88 478.246  37
   1   6   2 5100.49 493.213  38
   1  -6   2 4744.81 567.377   8
   1  -6   3 11126.3 1566.31  35
   1   6   3 14273.8 1335.64  37
   1  -6   3 14161.6 1436.79   8
   1   6   4-74.8544 126.047  20
   1  -6   4 74.4040 161.719  35
   1   6   4 51.9605 44.1777  37
   1   6   5 2092.08 517.209  20
   1  -6   5 3740.62 652.869  35
   1   6   5 3187.56 341.795  37
   1   6   6 152.308 149.374  20
   1  -6   6 91.9939 219.902  35
   1   6   6 240.439 66.0879  37
   1  -6   7 199.636 186.955   4
   1   6   7 195.239 56.4942  37
   1  -6   8 41.5673 161.621   4
   1  -6   9 533.866 216.171   4
   1  -6   9 77.9086 170.893  36
   1  -6  10 597.624 234.878   4
   1  -6  10 485.723 218.945  36
   1  -6  11 1803.42 306.041   4
   1  -6  11 1052.79 294.204  36
   1  -6  12 369.278 155.181   4
   1  -6  12 305.534 132.177  36
  -1  -7  11 638.585 195.836   4
  -1  -7  11 234.447 148.283  36
  -1  -7  10 4426.09 553.083   4
  -1  -7  10 3145.10 581.114  36
  -1  -7   9 359.425 226.065  36
  -1   7   9 541.509 94.6787  37
  -1   7   8 2433.87 286.921  37
  -1   7   7-13.1903 47.9757  37
  -1  -7   6 1250.40 413.906  35
  -1   7   6 1286.86 184.071  37
  -1   7   5 1122.12 155.491  37
  -1  -7   5 906.794 339.769  35
  -1   7   5 254.365 232.926  20
  -1   7   4 1359.97 175.677  37
  -1   7   4 493.938 287.303  20
  -1  -7   4 1362.95 412.009  35
   1  -7  -3 4696.29 682.374   8
   1  -7  -3 4035.70 900.076  12
  -1   7   3 5297.14 558.163  38
  -1   7   3 5467.51 547.044  37
   1  -7  -2 122.069 206.102  12
  -1   7   2 268.806 72.9240  38
  -1   7   2 189.210 59.1451  37
   1   7  -2 180.454 62.4711  38
   1  -7  -2-90.9074 177.426   1
   1  -7  -2 83.0296 140.691   8
   1  -7  -1 1925.33 521.075   1
   1  -7  -1 1401.50 529.861  12
   1  -7  -1 3469.42 455.276   8
  -1   7   1 2625.12 321.007  38
   1   7  -1 2934.15 323.855  38
   1  -7   0 3203.97 728.607  12
   1  -7   0 2965.69 633.100   1
   1  -7   0 4002.92 525.682   8
   1   7   0 3923.86 426.265  38
  -1   7   0 3279.63 417.074  38
   1   7   0 4218.70 403.231  37
   1  -7   1 2292.82 551.975   1
   1  -7   1 2753.23 436.670   8
  -1   7  -1 2962.44 356.129  38
   1   7   1 3057.28 332.809  37
   1   7   1 3486.62 362.726  38
   1  -7   2-87.4396 147.174   1
   1   7   2 42.1692 43.1955  38
  -1   7  -2 14.5332 34.5941  38
   1   7   2-31.9498 45.1116  37
   1   7   3 7233.35 655.605  37
   1  -7   3 5452.28 938.632  35
   1   7   4 172.554 196.647  20
   1   7   4 905.682 128.326  37
   1  -7   4 272.769 241.187  35
   1   7   5 167.757 164.169  20
   1  -7   5 292.195 251.166  35
   1   7   5 210.777 63.2842  37
   1  -7   6 512.723 347.643  35
   1   7   6 1272.24 171.307  37
   1   7   7 58.4770 49.8340  37
   1  -7   8 164.265 169.505   4
   1   7   8 83.4037 41.3289  37
   1  -7   9 191.073 200.246   4
   1  -7   9 71.9874 140.288  36
   1  -7  10 330.055 183.261   4
   1  -7  10 237.637 165.315  36
   1  -7  11 1327.22 242.599   4
   1  -7  11 823.805 232.427  36
  -1  -8  10 289.252 157.660  36
  -1   8   9 2705.96 284.034  37
  -1  -8   9 1740.71 445.555  36
  -1   8   8-21.2262 41.3006  37
  -1   8   7 403.720 94.2528  37
  -1  -8   6 2876.26 659.941  35
  -1   8   6 3227.08 363.853  37
  -1  -8   5 818.783 360.912  35
  -1   8   5 420.015 93.6409  37
  -1  -8   4 750.004 363.651   1
  -1  -8   4 1300.80 438.906  35
  -1   8   4 1302.49 178.111  37
  -1  -8   3 3227.90 721.008  35
  -1   8   3 4636.39 478.709  37
   1   8  -2 387.650 95.7013  38
  -1   8   2 406.575 99.6837  38
   1  -8  -2 624.749 227.028   8
   1  -8  -2 217.706 239.429   1
   1   8  -1 2662.43 311.389  38
  -1   8   1 2485.43 311.637  38
   1  -8  -1 2246.89 415.914   8
  -1   8   0 10862.0 1039.97  38
   1   8   0 9985.44 1027.67  38
   1  -8   0 7897.63 1345.11   1
   1  -8   1 1585.62 569.474  12
   1  -8   1 955.114 410.164   1
  -1   8  -1 1931.17 259.222  38
   1   8   1 1964.96 233.847  37
   1   8   1 1952.36 255.652  38
   1  -8   2 6261.57 1045.75   1
   1  -8   2 5636.99 1017.69  35
   1   8   2 6959.25 690.295  37
   1  -8   3 110.799 244.120   1
   1  -8   3 101.608 175.720  35
   1   8   3 591.051 103.303  37
   1  -8   4 571.228 315.317   1
   1  -8   4 418.860 270.748  35
   1   8   4 287.677 78.4144  37
   1  -8   5 213.955 257.987  35
   1   8   5 476.123 97.6367  37
   1  -8   6 106.570 311.067  35
   1   8   6 170.473 61.1350  37
   1   8   7 426.518 86.8364  37
   1  -8   8 1867.29 495.722  36
   1   8   8 3282.51 332.912  37
   1  -8   9 180.918 176.605  36
   1  -8  10 530.309 249.734   1
   1  -8  10 44.9205 107.500  36
  -1  -9   9 182.445 134.748  36
  -1   9   9 241.991 49.4943  37
  -1   9   8-8.11134 33.4473  37
  -1  -9   8 59.0747 172.222  36
  -1   9   7-20.0477 39.0075  37
  -1  -9   6 196.010 234.925  35
  -1   9   6 309.932 78.2186  37
  -1  -9   5 1238.38 431.730  35
  -1   9   5 1802.98 224.925  37
  -1  -9   4 211.296 254.080  35
  -1   9   4 412.041 90.5790  37
  -1  -9   3 2559.49 706.770  35
  -1   9   3 3770.08 402.367  37
  -1  -9   2 1715.32 564.083  35
   1  -9  -1 471.424 306.132   1
   1  -9   0 476.370 309.344   1
   1  -9   1 602.999 359.408   1
   1  -9   1 1193.12 456.251  35
   1   9   1 1736.93 207.924  37
   1  -9   2 120.256 261.935   1
   1  -9   2-108.912 237.349  35
   1   9   2 245.118 72.1082  37
   1  -9   3 119.806 202.023   1
   1  -9   3 218.343 260.153  35
   1   9   3 129.453 56.1824  37
   1  -9   4 237.545 262.214   1
   1  -9   4 433.498 336.245  35
   1   9   4 543.518 106.543  37
   1  -9   5 1269.46 458.130   1
   1  -9   5 420.217 320.077  35
   1   9   5 1078.20 152.425  37
   1  -9   6 760.070 406.423   1
   1   9   6 1650.82 198.954  37
   1  -9   7 97.5531 213.353   1
   1   9   7 274.343 63.7270  37
   1  -9   8-81.8633 177.931   1
   1   9   8 47.4871 33.2129  37
   1  -9   8 56.9191 123.749  36
  -1 -10   7-51.0169 131.190  36
  -1  10   7-20.2694 30.1839  37
  -1  10   6 477.809 82.8321  37
  -1 -10   5-89.2359 212.513  35
  -1  10   5 77.0742 42.3789  37
  -1 -10   4 95.9786 208.640  35
  -1  10   4 62.6743 43.4711  37
  -1 -10   3 400.389 294.152  35
  -1 -10   2 4096.65 805.336  35
  -1 -10   1 207.030 247.143  35
   1 -10   0 103.452 224.999  35
   1 -10   1 340.700 313.163   1
   1 -10   1 208.119 304.410  35
   1 -10   2 2268.31 596.405   1
   1 -10   2 2066.82 558.719  35
   1 -10   3 444.147 289.475   1
   1 -10   3 606.214 314.158  35
   1 -10   4-106.363 231.227   1
   1 -10   4 673.505 323.965  35
   1 -10   5 1268.80 419.136   1
   1 -10   6 256.276 220.908   1
  -1 -11   3 153.055 223.288  35
   1 -11  -3 64.5968 177.784  35
   1 -11  -2-72.3148 222.335  35
  -1 -11   2-80.4738 247.396  35
   1 -11  -1 543.529 261.605  35
  -1 -11   1-81.7190 210.379  35
   1 -11   0 80.7692 175.517  35
  -1 -11   0-80.7555 207.636  35
   1 -11   1 2204.69 517.299  35
  -1 -11  -1 1863.15 465.561  35
  -1 -11  -2 505.074 263.728  35
   1 -11   2 159.862 207.261  35
   1 -11   3 75.4124 193.999  35
  -1 -11  -3 64.3289 176.932  35
  -2   0  15 52.9330 62.0242   3
   2   0 -15 11.8502 53.0084   6
   2   0 -15 71.3390 30.4336  40
   2   0 -14 3789.14 445.169   6
   2   0 -13-67.4838 95.4876   6
   2   0 -12 1290.30 253.764   6
   2   0 -11 51.2607 99.7398   6
   2   0 -10 12272.0 1189.47  10
   2   0 -10 10204.5 1144.87   5
   2   0  -9 26.7517 82.2082  10
   2   0  -9-22.6433 76.2243   5
   2   0  -8 15146.6 1855.62  11
   2   0  -8 11623.3 1394.42   5
   2   0  -7-96.3059 229.256  11
   2   0  -7-20.6778 80.4195  10
   2   0  -6 70607.3 7168.65  11
   2   0  -6 73543.6 6843.35  10
   2   0  -5 141.167 205.796  11
   2   0  -5-43.0544 68.3927  10
  -2   0   4 4049.39 419.238  20
   2   0  -4 2557.73 528.456  11
   2   0  -4 2857.32 341.252  10
  -2   0   4 3016.38 350.636   7
   2   0  -3-172.765 178.076  11
   2   0  -3 16.9906 71.0259  10
  -2   0   3-44.6138 86.7165  20
   2   0  -3 47.8146 47.1997   5
  -2   0   3 17.6293 42.8450   7
   2   0  -2 150047. 14204.5  11
   2   0  -2 149118. 14079.9  10
  -2   0   2 178581. 14102.3  20
   2   0  -2 146995. 14071.7   5
  -2   0   2 148630. 14071.6   7
   2   0  -1 5.15345 8.21646   9
   2   0  -1-2.35048 16.4744  10
   2   0  -1 15.3164 95.3049  11
   2   0  -1-2.50213 16.6728   5
   2   0  -1 9.05956 11.6680   8
   2   0  -1-2.49984 15.1744  16
   2   0  -1 8.55809 20.3738  17
   2   0  -1 2.13395 5.19472  31
   2   0  -1 6.15984 10.9338  30
   2   0  -1 5.82520 7.36091  29
   2   0   0 138305. 13744.2  32
   2   0   0 153647. 13747.6  29
   2   0   0 180984. 13775.1   7
   2   0   0 158080. 13751.6  17
   2   0   1 34.2511 13.9848  39
   2   0   1-10.3135 48.1537   7
  -2   0  -1 39.9635 50.6360  11
   2   0   2 80495.3 6656.22   7
  -2   0  -2 61783.2 6655.94  11
   2   0   3-19.6878 76.5495   7
   2   0   4 472047. 43762.4   7
   2   0   5-28.8384 88.6226   7
  -2   0  -5 15.6121 67.8508  10
   2   0   6 2880.67 439.626   7
  -2   0  -6 3479.08 401.412  10
   2   0   7-66.7802 159.027  36
   2   0   7-75.8855 104.391   7
  -2   0  -7 65.6756 76.8429  10
   2   0   8 73.0322 173.972  36
   2   0   9 16.0175 41.2415  39
   2   0   9 77.0347 183.382  36
   2   0  10 1529.09 425.302  36
   2   0  10 2031.17 265.241  39
   2   0  11-70.7452 194.559  36
   2   0  12 15232.9 1705.21  36
  -2   0 -13-128.644 125.153   6
   2   0  13-25.6836 79.1480   3
  -2   0 -14 11576.7 1354.17   6
   2   0  14 17279.7 1371.80   2
   2  -1 -15 15622.2 1323.23  40
   2   1 -15 16095.0 1325.47  40
   2   1 -15 14097.7 1352.65   6
   2  -1 -15 12709.2 1345.76   6
  -2  -1  15 10166.3 1360.86   3
  -2   1  15 11146.9 1361.79   3
   2   1 -14 52.3571 75.9603   6
   2  -1 -14-16.9661 85.7710   6
  -2  -1  14 165.689 93.0534   3
   2  -1 -13 3815.73 483.594   6
   2   1 -13 4295.68 501.634   6
   2   1 -12-25.3371 88.7986   6
   2  -1 -12 74.2084 93.1205   6
   2  -1 -11 13671.0 1361.99   6
   2   1 -11 12778.4 1359.00   6
   2   1 -10 193.916 127.161   6
   2  -1 -10 23.8060 106.387   6
   2   1 -10 101.940 99.4623   5
   2  -1 -10 25.0307 103.582   5
   2  -1 -10 210.454 101.599  10
   2   1 -10 85.1617 95.9745  10
   2  -1  -9 31950.0 3191.14   5
   2   1  -9 27667.6 3177.67   5
   2   1  -9 38387.4 3231.97  10
   2  -1  -9 33849.1 3691.30  11
   2  -1  -9 39093.9 3246.03  10
   2  -1  -8 2434.69 338.108   5
   2   1  -8 1926.37 322.520   5
   2  -1  -8 3056.47 668.394  11
   2  -1  -8 3706.56 396.696  10
   2   1  -8 3274.17 376.195  10
   2  -1  -7 72810.5 5804.21  11
   2   1  -7 74360.2 5275.50  10
   2  -1  -7 83864.7 5310.69  10
   2  -1  -7 52131.5 5218.23   5
  -2   1   7 94839.7 5521.81  20
   2  -1  -6 37.9801 78.4211  10
   2   1  -6 32.8795 69.7796  10
   2  -1  -6 357.239 300.677  11
  -2   1   6 77.2862 140.579  20
   2   1  -5 141434. 13966.1  10
   2  -1  -5 155239. 13983.0  10
  -2   1   5 164279. 14090.1  20
   2  -1  -4 1577.86 187.021  10
   2  -1  -4 1004.59 150.469   5
  -2  -1   4 1599.39 181.578   7
   2   1  -4 1032.30 149.227   5
  -2   1   4 1078.95 235.636  20
   2  -1  -3 5409.83 532.938  10
  -2   1   3 5956.85 616.026  20
   2   1  -3 5131.03 514.970   5
   2  -1  -3 5059.46 515.242   5
   2   1  -2 84.6667 16.3647  31
   2  -1  -2 44.6687 36.0555   5
   2   1  -2 92.5091 37.6190   5
   2  -1  -2 63.6768 127.780  12
   2  -1  -2 69.2599 53.4980  10
   2  -1  -1 113636. 10366.9  29
   2   1  -1 108635. 10366.0  29
   2  -1  -1 114269. 10449.9  12
   2  -1  -1 104080. 10370.9   9
   2  -1  -1 110531. 10371.9  16
   2  -1  -1 115229. 10374.3  17
   2   1  -1 125609. 10376.1  17
   2   1  -1 112240. 10365.9  31
   2  -1   0 707.813 65.1329  31
   2   1   0 606.238 68.3307  32
   2  -1   0 696.443 70.0483  29
   2   1   0 686.191 69.5601  29
  -2  -1   0 714.986 108.732  12
   2  -1   0 562.374 73.9538   9
   2   1   0 702.931 74.2938  17
   2  -1   0 669.393 73.7550  17
   2  -1   0 604.308 86.9300   8
  -2  -1  -1 91779.6 8881.68  10
   2   1   1 97663.2 8877.69  39
   2  -1   1 97868.5 8877.27  39
   2   1   1 96182.5 8966.74  20
   2  -1   1 93898.4 8902.86   8
   2   1   2 12236.6 1212.06  20
  -2  -1  -2 12234.6 1113.28  10
   2  -1   2 10565.6 1126.37   8
   2   1   3 600191. 55827.8  20
  -2  -1  -3 631291. 55726.1  10
   2  -1   3 560751. 55751.9   7
   2   1   4 21840.0 2177.19  20
  -2  -1  -4 22433.2 2063.99  10
   2  -1   4 20059.2 2093.12   7
   2   1   5 133885. 12092.4  20
  -2  -1  -5 131927. 11947.6  10
   2  -1   5 119823. 11987.7   7
   2  -1   6 1636.93 286.095   7
  -2   1  -7 3687.56 492.137  10
   2   1   7 5522.05 744.581  36
   2  -1   7 4556.67 687.201  36
   2  -1   7 4757.27 577.034   7
  -2   1  -8 4730.35 605.830  10
   2  -1   8 5443.70 837.719  36
   2  -1   8 5284.24 684.657   7
  -2   1  -9 15885.0 2009.46  10
   2  -1   9 23353.8 1993.15  39
   2   1   9 20980.5 2287.03  36
   2   1   9 22050.6 1986.56  39
   2  -1   9 18140.5 2249.05  36
   2  -1  10 2337.70 512.978  36
   2   1  10 3198.88 578.114  36
   2   1  11 18007.0 2026.17  36
   2  -1  11 18345.6 2055.10  36
   2  -1  12 59.8648 153.917  36
   2  -1  12-34.8592 89.6274   3
   2  -1  13 27690.4 2403.29  36
  -2  -1 -13 23141.7 2224.27   6
  -2   1 -13 23506.0 2227.85   6
   2  -1  13 20361.2 2253.88   3
  -2  -1 -14 484.179 112.911   6
  -2   1 -14 448.087 110.675   6
   2   1  14 987.259 134.326   2
   2  -1  14 942.296 135.201   2
   2   2 -14 8267.36 734.804  40
   2  -2 -14 7701.74 728.414  40
   2  -2 -14 7307.01 768.799   6
   2   2 -13 84.8672 98.9019   6
   2  -2 -13-20.2117 90.0312   6
  -2  -2  13 35.9127 92.3576   3
   2   2 -12 3103.93 432.879   6
   2  -2 -12 3600.17 437.467   6
   2   2 -11 256.634 142.167   6
   2  -2 -11 147.937 113.750   6
   2  -2 -10 18378.7 1809.99   6
   2  -2 -10 18408.3 1812.77   5
   2   2 -10 15975.4 1800.47   6
   2  -2 -10 21950.7 1883.18  10
   2  -2 -10 15626.8 2218.72  11
   2   2 -10 18465.7 1829.12  10
   2  -2  -9 2318.85 347.363   5
   2  -2  -9 3283.70 411.215  10
   2   2  -9 2706.77 368.445  10
   2  -2  -9 2130.44 608.972  11
   2   2  -8 25625.7 3186.10   5
   2  -2  -8 35845.5 3215.23   5
   2  -2  -8 44713.3 3288.78  10
   2  -2  -8 30282.5 3633.45  11
   2   2  -8 36754.9 3233.86  10
  -2   2   7-47.3623 121.782  20
   2  -2  -7 33.4405 76.2278   5
   2   2  -7 16.7616 63.1050   5
   2   2  -7 19.4974 59.9370  10
   2  -2  -7 47.3455 69.0318  10
  -2   2   6 60974.2 4651.41  20
   2  -2  -6 44673.5 4422.59   5
   2   2  -6 38571.0 4414.52   5
   2  -2  -6 66600.5 4503.35  10
  -2   2   5 11771.8 1034.35  20
   2  -2  -5 7403.45 821.487   5
   2   2  -5 7186.05 819.207   5
   2  -2  -5 11706.7 887.194  10
  -2   2   4 41749.7 4000.95  20
   2  -2  -4 51618.4 3906.53  10
   2   2  -4 37286.7 3859.44   5
   2  -2  -4 40367.4 3863.40   5
   2  -2  -3 202.765 180.630  12
   2  -2  -3 338.329 85.5988  10
   2  -2  -3 423.409 71.1638   5
   2   2  -3 325.422 65.6780   5
   2   2  -2 35949.8 3119.45  38
   2   2  -2 33356.0 3110.43  31
   2  -2  -2 32784.7 3281.97  12
   2   2  -2 32279.3 3109.82  29
   2  -2  -2 33474.9 3110.93  29
   2  -2  -2 34067.0 3122.07   5
   2   2  -2 32641.0 3119.40   5
   2  -2  -2 34126.2 3121.25  16
   2   2  -2 34173.2 3119.59  16
   2   2  -1 36.9899 10.9567  29
   2  -2  -1 41.0386 12.2257  29
   2  -2  -1 46.4866 26.5974   9
   2   2  -1 26.0891 18.5589  38
   2   2  -1 44.9319 13.9663  31
   2   2   0 5059.01 533.278  32
   2  -2   0 5551.74 535.457  30
   2   2   0 5824.92 536.787  30
   2   2   0 6151.04 543.637  38
   2   2   0 6588.50 541.707  17
   2  -2   0 6233.29 539.044  17
   2  -2   0 5224.80 543.379   9
   2  -2   0 4899.95 559.969   8
   2  -2   1 182.537 28.1119  39
   2   2   1 188.055 33.9275  38
   2   2   1 130.580 27.6556  39
   2  -2   1 211.325 42.9113   9
   2   2   2 125224. 11737.1  39
   2   2   2 127625. 11736.2  38
   2  -2   2 135757. 11737.4  39
   2  -2   2 113905. 11772.4   8
   2   2   2 100633. 11847.2  20
   2  -2   3 16835.2 1687.73   8
   2   2   3 19252.1 1822.26  20
   2  -2   4 57855.6 5549.82   7
   2   2   4 61190.9 5675.90  20
   2  -2   5 2987.11 404.266   7
   2   2   5 3299.84 499.446  20
   2  -2   6 6649.65 801.667   7
   2   2   6 8129.37 932.787  20
   2  -2   7 33006.6 3634.76  36
   2   2   7 38467.6 3643.21  20
   2  -2   7 32363.5 3494.91   7
  -2   2  -8 15500.5 1956.92  10
   2  -2   8 15220.5 2012.11   7
   2  -2   8 17257.7 2174.07  36
   2   2   8 25325.3 2301.59  36
   2   2   8 22496.5 1937.37  39
   2  -2   8 23919.3 1945.10  39
  -2   2  -9 27.1166 69.8713  10
   2  -2   9 173.834 103.549   7
   2   2   9 74.6667 162.312  36
   2   2   9 31.7203 43.8368  39
   2  -2   9 77.7606 151.201  36
   2  -2  10 16197.3 1692.51   3
   2  -2  10 15365.2 1839.03  36
   2  -2  11 1062.02 247.057   3
   2  -2  11 1578.06 391.277  36
   2  -2  12 13055.7 1594.13   3
  -2  -2 -12 16040.4 1553.46   6
  -2   2 -12 16221.1 1563.66   6
   2  -2  12 17944.5 1780.87  36
   2  -2  13 1044.57 209.228   3
  -2  -2 -13 1045.12 185.009   6
  -2  -3  14 25.5502 60.8639   3
  -2  -3  13 4929.45 625.180   3
  -2  -3  12 125.500 115.566   3
  -2  -3  11 7124.03 881.935   3
   2   3 -10 951.976 206.300  10
   2  -3 -10 1620.36 278.068  10
  -2  -3  10 996.327 254.866   3
   2  -3  -9 31057.6 4480.89  11
   2   3  -9 39179.9 4128.48  10
   2   3  -9 42366.2 4515.59  24
   2   3  -8 1076.74 399.897  24
   2   3  -8 774.818 176.872  10
   2  -3  -8 1333.89 246.643  10
  -2   3   7 41430.8 4278.97  20
   2   3  -7 32500.4 4321.20  24
   2  -3  -6 9256.53 907.158  10
  -2   3   6 6774.38 970.347  20
   2  -3  -5 64449.7 5365.67  10
  -2   3   5 44718.8 5432.96  20
   2  -3  -4 1546.61 211.639  10
  -2   3   4 837.629 245.248  20
   2   3  -3 236505. 21885.1  38
   2   3  -2 3480.92 353.893  38
   2  -3  -2 3837.79 366.332   9
   2  -3  -2 2910.10 506.108  12
   2   3  -1 89858.2 8674.07  38
   2  -3  -1 94287.9 8679.13   9
  -2  -3   1 88133.1 8693.05   8
   2   3  -1 96894.0 8663.01  31
   2  -3   0 455.137 68.5741   9
   2   3   0 511.119 56.0709  32
   2   3   0 388.970 62.8322  38
   2  -3   0 470.334 98.2931   8
   2  -3   1 90757.4 8460.61   9
  -2  -3  -1 88762.3 8612.15  12
   2   3   1 92906.5 8457.10  38
   2  -3   1 90089.6 8492.53   8
   2   3   1 90955.6 8444.09  32
   2  -3   2 6543.16 731.618   8
   2   3   2 7517.18 695.331  38
   2   3   3 6923.33 863.726  20
   2  -3   3 7219.41 745.443   8
   2   3   4 27659.4 2976.65  20
   2  -3   4 30559.5 2850.63   8
   2   3   5 39718.6 3733.47  20
   2  -3   5 36115.9 3576.72   7
   2   3   6 14175.0 1491.20  20
   2  -3   6 14142.8 1363.53   7
   2  -3   6 11390.7 1319.38   3
   2  -3   7 57158.4 5881.84  36
   2   3   7 66957.5 5902.33  20
   2  -3   7 63043.2 5754.36   7
   2  -3   7 55797.0 5724.95   3
   2  -3   8 4593.21 774.318  36
   2  -3   8 5128.20 661.235   3
   2   3   8 5835.88 793.842  20
   2  -3   8 4938.40 657.515   7
   2  -3   9 20505.0 1687.22   4
   2  -3   9 15147.4 1660.12   3
  -2   3  -9 14022.0 1583.90  10
   2  -3   9 14357.1 1658.70   7
   2  -3   9 16490.2 1850.53  36
   2  -3  10 8526.97 1291.09  36
   2  -3  10 9349.34 1163.42   3
   2  -3  11 19729.9 2097.48  36
   2  -3  11 17986.5 1926.43   3
   2  -3  12 1862.08 409.285  36
   2  -3  12 2288.97 356.686   3
   2  -3  13 8751.88 934.979  36
   2  -3  13 7161.63 840.411   3
   2   4 -14 5511.35 617.893  15
  -2  -4  13 75.5306 129.464   4
  -2  -4  13-32.7089 95.3579   3
  -2  -4  12 3220.66 482.727   3
  -2  -4  11 135.817 125.066   3
  -2  -4  10 7555.13 927.628   3
  -2  -4   9 43.4652 95.0589   3
   2  -4  -9 128.882 177.448  11
   2   4  -9 217.687 115.763  10
   2   4  -8 31066.7 3765.43  24
  -2  -4   8 33469.7 3530.44   3
  -2   4   8 34150.8 3638.05  20
   2  -4  -8 42964.0 3550.21  10
   2   4  -7 9703.11 1370.34  24
  -2  -4   7 11139.4 1188.36   3
  -2   4   7 11843.4 1333.68  20
   2   4  -6 1635.50 207.718  28
   2   4  -6 962.080 386.073  24
  -2   4   6 937.185 282.955  20
  -2  -4   6 1258.89 238.016   3
  -2   4   5 1386.98 332.406  20
   2  -4  -4 54145.0 6348.73  12
   2  -4  -4 66642.6 6053.14   9
   2   4  -3 1999.64 219.582  38
   2  -4  -3 2194.89 242.072   9
   2  -4  -3 1569.25 409.180  12
   2   4  -2 263327. 24631.5  38
   2  -4  -2 273751. 24644.4   9
   2  -4  -2 242958. 24878.1  12
   2   4  -1 1794.58 197.325  38
   2  -4  -1 1853.50 203.633   9
   2  -4  -1 1622.24 244.806   8
   2   4   0 140485. 13107.1  38
   2  -4   0 143677. 13113.3   9
   2  -4   0 139024. 13159.2   8
   2   4   1 13124.0 1211.19  38
   2  -4   1 12386.9 1256.11   8
   2  -4   1 12422.2 1214.69   9
   2  -4   2 290.785 96.8913   8
   2   4   2 315.872 57.2402  38
   2   4   3 1148.35 310.908  20
   2  -4   3 1501.42 226.326   8
   2   4   4 1907.26 401.934  20
   2  -4   4 2149.49 306.020   8
   2  -4   5 6044.30 735.913   3
   2   4   5 7685.00 921.121  20
   2  -4   5 6663.04 908.510  35
   2   4   6 109930. 9556.46  20
   2  -4   6 108571. 9387.20   7
   2  -4   6 87785.1 9347.19   3
   2   4   7 5232.47 785.257  20
   2  -4   7 5653.17 697.819   7
   2  -4   7 5397.58 687.794   3
   2  -4   8 17165.8 2129.67  36
   2   4   8 22400.4 2158.56  20
   2  -4   8 17821.8 1984.29   7
   2  -4   8 17487.5 1981.49   3
   2  -4   8 22253.7 2001.38   4
   2  -4   9 320.501 233.619  36
   2  -4   9-46.3430 90.1457   3
   2  -4   9 149.912 141.103   4
   2  -4  10 6065.06 990.627  36
   2  -4  10 8955.58 925.083   4
   2  -4  10 7042.33 903.854   3
   2  -4  11 1204.82 336.706  36
   2  -4  11 1550.89 299.960   4
   2  -4  11 928.724 246.240   3
   2  -4  12 11379.2 1311.41  36
   2  -4  13 203.481 110.909  36
   2   5 -13 8644.38 1169.93  15
  -2  -5  13 16998.1 1248.88   4
  -2  -5  12 215.944 168.101   4
  -2  -5  11 2865.60 463.407   3
  -2  -5  10 628.691 207.682   3
  -2   5   9 4857.71 532.016  37
  -2  -5   9 5720.96 707.498   3
  -2   5   8 234.401 76.7922  37
   2  -5  -8 499.066 123.569   9
  -2   5   8 195.958 144.347  20
  -2  -5   8 263.565 150.190   3
  -2  -5   7 12854.8 1653.56  35
   2   5  -7 12734.5 1722.04  24
  -2   5   7 10792.4 1573.84  20
  -2  -5   7 11864.0 1474.33   3
  -2  -5   6 1021.05 319.894  35
   2  -5  -6 1307.11 196.399   9
   2   5  -6 1023.93 178.878  28
  -2   5   6 1070.51 321.631  20
  -2  -5   6 1022.10 228.252   3
   2   5  -5 671.163 119.829  28
   2  -5  -5 673.807 129.380   9
  -2   5   5 374.184 198.828  20
  -2  -5   5 235.594 188.585  35
  -2   5   4 6886.21 905.768  37
  -2  -5   4 8264.66 1098.84  35
   2  -5  -4 10244.9 1355.30  12
   2  -5  -4 13398.6 967.980   9
   2   5  -4 11289.6 941.440  28
   2  -5  -3 69855.7 5996.56   9
   2  -5  -3 54454.8 6296.19  12
   2   5  -3 61748.4 5967.80  38
   2  -5  -2 1045.81 138.802   9
   2  -5  -2 826.584 294.447  12
   2   5  -2 801.702 117.369  38
   2  -5  -1 120652. 10938.5   9
   2  -5  -1 118008. 11010.5   8
   2  -5  -1 115543. 11239.9  12
   2   5  -1 115513. 10929.0  38
   2   5   0 4080.35 425.885  38
   2  -5   0 4260.14 492.507   8
   2   5   1 29910.3 2798.62  38
   2  -5   1 29417.5 2863.88   8
   2   5   2 6275.92 634.982  38
   2  -5   2 6676.78 705.632   8
   2   5   3 530.499 84.2788  37
   2   5   3 295.496 179.005  20
   2  -5   3 584.561 145.836   8
   2  -5   3 725.818 247.452  35
   2   5   4 2752.56 288.688  37
   2   5   4 2152.28 469.143  20
   2  -5   4 2442.06 368.188   8
   2  -5   4 2766.74 508.728  35
   2   5   5 47702.0 4564.12  37
   2   5   5 43725.2 4834.75  20
   2  -5   5 57960.8 4699.51   4
   2  -5   5 45327.3 4876.06  35
   2   5   6 1394.10 369.035  20
   2  -5   6 976.548 249.460   3
   2  -5   6 2070.47 337.309   4
   2  -5   6 1593.83 294.645   7
   2   5   7 26890.8 2896.94  20
   2  -5   7 27506.6 2777.66   7
   2  -5   7 23849.2 2765.95   3
   2  -5   7 32819.6 2793.18   4
   2  -5   8 638.463 282.780  36
   2  -5   8 1312.81 289.842   4
   2  -5   8 935.554 259.455   3
   2  -5   9 2086.16 510.588  36
   2  -5   9 3573.87 489.648   4
   2  -5   9 2346.42 438.038   3
   2  -5  10-73.4245 174.813  36
   2  -5  10 37.8206 168.462   4
   2  -5  11 12485.8 1663.82  36
   2  -5  11 17318.9 1607.41   4
   2  -5  12 87.9738 105.753  36
   2  -5  12 321.921 156.659   4
  -2  -6  12 22366.7 2216.77   4
  -2  -6  11 4184.14 572.462   4
  -2   6  10 4603.47 507.946  37
  -2  -6  10 6917.89 725.083   4
  -2  -6   9 2042.72 434.537  36
  -2   6   9 1586.51 211.198  37
  -2   6   8 10735.2 1065.56  37
  -2  -6   7-87.8988 148.166  35
  -2   6   7 74.8872 145.768  20
  -2   6   7 86.2613 58.1623  37
   2  -6  -7 139.472 78.6627   9
  -2  -6   6 22130.3 2738.08  35
  -2   6   6 22519.6 2711.92  20
  -2   6   6 22486.2 2435.64  37
  -2  -6   5 2468.65 545.052  35
   2   6  -5 3898.65 401.317  28
  -2   6   5 2201.00 520.557  20
  -2   6   5 3190.61 363.245  37
   2   6  -4 44070.3 3796.31  28
  -2   6   4 38594.0 3766.52  37
  -2  -6   4 35067.1 4013.37  35
   2  -6  -4 38000.2 4271.83  12
   2  -6  -3 7520.83 1160.08   1
   2   6  -3 9250.50 894.155  38
  -2   6   3 9095.85 892.469  37
   2   6  -2 107304. 10808.5  27
   2  -6  -2 135615. 10942.7   8
   2  -6  -2 113822. 11236.0  12
   2   6  -2 125416. 10799.4  38
   2   6  -1 1835.58 217.170  38
   2   6  -1 1815.24 198.076  37
   2   6  -1 1696.02 225.528  27
   2   6  -1 1049.58 377.008  25
   2  -6  -1 2214.02 539.047  12
   2  -6  -1 952.577 378.693   1
   2  -6  -1 1713.11 292.338   8
   2   6   0 71713.5 6305.51  38
   2   6   0 66393.9 6282.07  37
   2  -6   0 59671.2 6543.59   1
   2   6   0 66656.7 6314.91  27
   2   6   0 57388.9 6573.17  25
   2  -6   0 72855.3 6405.93   8
   2   6   1 1459.36 173.809  38
   2   6   1 1107.12 150.228  37
   2  -6   1 1170.18 229.797   8
   2   6   2 20044.1 1817.43  38
   2   6   2 18621.1 1801.40  37
   2  -6   2 17735.7 1894.73   8
   2   6   3 550.024 92.8228  37
   2   6   3 284.871 189.365  20
   2  -6   3 642.787 166.413   8
   2  -6   3 424.126 222.526  35
   2   6   4 37488.6 3308.35  37
   2  -6   4 35729.5 3431.81   8
   2  -6   4 35494.8 3656.77  35
   2   6   5 925.696 318.778  20
   2   6   5 852.157 128.377  37
   2  -6   5 700.890 305.072  35
   2  -6   6 40222.1 3650.31   4
   2   6   6 39624.7 3490.67  37
   2   6   6 28865.8 3739.38  20
   2  -6   6 33489.9 3636.26   7
   2  -6   6 31898.2 3856.27  35
   2  -6   7 327.704 197.350   4
   2  -6   8 14004.3 1396.68   4
   2  -6   8 10013.5 1491.83  36
   2  -6   9 81.3672 181.318   4
   2  -6   9 77.2987 130.309  36
   2  -6  10 17896.9 1667.08   4
   2  -6  10 12651.3 1719.96  36
   2  -6  11-88.6051 157.204   4
   2  -6  11 51.7018 100.486  36
  -2  -7  11 22792.2 2263.64   4
  -2   7  10 98.3583 42.6524  37
  -2  -7   9 8599.53 1342.39  36
  -2   7   9 12213.6 1133.22  37
  -2   7   8 715.631 123.480  37
  -2   7   7 7968.22 795.045  37
  -2  -7   7 6724.57 1110.97  35
  -2   7   6 1350.63 188.372  37
  -2  -7   6 834.363 356.862  35
  -2  -7   5 14106.7 1670.62  35
  -2   7   5 14566.1 1299.10  37
  -2   7   4 141.831 51.4313  37
  -2  -7   4 82.7131 197.224  35
   2   7  -4 57.0565 70.1100  28
  -2   7   4 241.068 191.623  20
   2  -7  -4 242.691 149.605   8
   2  -7  -3 43692.3 5153.68  12
   2  -7  -3 56658.6 4823.69   8
  -2   7   3 52160.7 4623.36  37
   2   7  -3 48864.3 4629.80  38
  -2   7   3 45315.3 4629.73  38
   2   7  -2 2294.93 269.378  38
   2   7  -2 1680.15 482.843  25
   2  -7  -2 1998.37 577.975  12
   2  -7  -2 1297.30 439.884   1
   2  -7  -2 2652.39 407.363   8
   2   7  -1 48907.1 4297.32  38
   2   7  -1 34640.5 4601.70  25
   2  -7  -1 32736.4 4559.24   1
   2  -7  -1 51306.7 4444.50   8
   2  -7  -1 44664.1 4811.71  12
   2   7   0 14945.9 1407.69  38
   2   7   0 14654.2 1384.25  37
   2  -7   0 11560.5 1682.24   1
   2  -7   0 13800.7 1514.80   8
   2  -7   0 13624.8 1873.62  12
  -2   7  -1 1247.60 186.877  38
   2   7   1 1132.91 175.513  38
   2   7   1 1418.33 168.327  37
   2  -7   1 877.319 359.844   1
   2  -7   1 1125.33 248.444   8
   2   7   2 75.8332 46.1823  37
   2   7   2 41.7687 40.9217  38
   2  -7   2 74.6637 89.0147   8
   2  -7   2 90.5564 196.843   1
   2  -7   2-82.8089 197.182  35
   2   7   3 4321.58 440.115  37
   2   7   3 3282.92 670.592  20
   2  -7   3 4127.70 563.401   8
   2  -7   3 3253.43 691.196  35
   2   7   4 1200.34 421.870  20
   2  -7   4 1413.78 472.961  35
   2   7   4 2481.31 265.610  37
   2  -7   5 26369.2 3133.04  35
   2   7   5 29186.9 2732.94  37
   2   7   6 58.8889 43.1689  37
   2   7   7 25659.1 2429.37  37
   2  -7   8 451.663 208.487   4
   2  -7   8 550.172 245.778  36
   2  -7   9 14268.0 1305.32   4
   2  -7   9 8371.29 1327.13  36
   2  -7  10 441.818 194.797   4
   2  -7  10 334.843 183.353  36
   2  -7  11 2958.62 383.739   4
   2  -7  11 2370.30 409.383  36
  -2   8  10 26479.7 2483.46  37
  -2   8   9 55.0393 41.1659  37
  -2   8   8 20573.6 1961.16  37
  -2   8   7 89.1746 51.7037  37
  -2   8   6 4819.52 500.311  37
  -2  -8   6 3484.86 758.816  35
  -2   8   5 870.453 142.356  37
  -2  -8   5 694.407 356.389  35
  -2   8   4 6741.17 674.366  37
  -2  -8   4 5159.16 962.825  35
  -2   8   3 3973.07 411.504  37
   2   8  -3 2689.13 715.022  25
   2   8  -3 3593.93 449.355  28
  -2  -8   3 3063.29 686.295  35
   2  -8  -2 23206.8 2695.51   1
  -2   8   1 762.131 149.577  38
   2   8  -1 901.978 152.799  38
   2  -8  -1 986.517 261.251   8
   2  -8  -1 767.082 376.580   1
   2  -8  -1 296.087 388.085  12
  -2   8   0 14087.0 1373.75  38
   2   8   0 14340.9 1368.49  38
   2   8   0 14184.7 1338.75  37
   2  -8   0 12354.6 1486.69   8
   2  -8   0 10361.6 1685.45   1
   2  -8   0 13131.8 1913.84  12
   2   8   1 1581.22 202.155  37
   2  -8   1 978.429 405.750   1
   2  -8   1 1637.79 559.125  12
   2  -8   2 1298.91 434.890  35
   2  -8   2 1438.37 500.645   1
   2   8   2 1541.37 202.695  37
   2  -8   3 1651.02 500.747  35
   2  -8   3 2152.94 562.489   1
   2   8   3 2577.66 291.369  37
   2  -8   4 17142.4 2426.28  35
   2  -8   4 20467.6 2523.70   1
   2   8   4 22132.0 2049.26  37
   2   8   5 4098.04 440.581  37
   2  -8   5 3887.18 798.468  35
   2   8   6 38782.3 3645.77  37
   2   8   7 726.258 114.272  37
   2  -8   8 13305.2 1578.66  36
   2  -8   9 169.180 155.789  36
  -2   9   9 17494.4 1608.48  37
   2   9  -9 12323.9 1893.69  25
  -2   9   8 2161.88 234.711  37
  -2  -9   8 1554.56 380.664  36
   2   9  -8 1628.23 480.550  25
  -2   9   7 15266.2 1439.56  37
   2   9  -7 12156.1 1849.69  25
  -2   9   6 499.830 97.1085  37
   2   9  -6 124.383 273.773  25
  -2  -9   6 570.363 309.468  35
  -2   9   5 4388.46 461.702  37
   2   9  -5 3337.02 799.234  25
  -2  -9   5 4305.91 805.571  35
  -2   9   4 518.467 102.952  37
  -2  -9   4 513.165 334.234  35
  -2  -9   3 11632.5 1571.72  35
   2   9  -2 1508.34 243.540  28
  -2  -9   2 733.429 400.259  35
   2  -9  -1 21059.8 2535.01   1
   2  -9   0 120.920 288.047   1
   2  -9   1 23502.2 2803.92   1
   2  -9   1 24311.2 2760.88  35
   2  -9   2 3470.00 758.053  35
   2  -9   2 3289.35 779.113   1
   2   9   2 4031.24 429.667  37
   2  -9   3 18514.5 2641.41  35
   2  -9   3 20549.5 2723.59   1
   2   9   3 24979.1 2270.58  37
   2  -9   4-107.576 233.756  35
   2  -9   4-119.028 306.029   1
   2   9   4 24.6093 41.4223  37
   2  -9   5 19996.4 2680.69  35
   2  -9   5 22561.2 2778.32   1
   2   9   5 24909.4 2298.61  37
   2  -9   6-106.534 207.186   1
   2   9   6 88.9249 45.6404  37
   2  -9   7 10438.4 1394.07   1
   2   9   7 10693.8 980.245  37
   2  -9   8-76.7906 166.862   1
   2  -9   8 53.0380 115.249  36
  -2  10   7 1516.27 176.516  37
  -2  10   6 6043.70 602.805  37
  -2 -10   5 86.3736 189.566  35
  -2  10   5 311.797 69.5745  37
  -2 -10   4 5945.42 959.896  35
  -2 -10   3 2520.36 604.035  35
  -2 -10   2 22053.3 2544.81  35
  -2 -10   1 904.030 408.945  35
   2 -10  -1 689.969 365.654  35
   2 -10   0 30909.8 3381.95  35
   2 -10   1 101.615 220.804  35
   2 -10   1-114.504 248.811   1
   2 -10   2 21535.3 2323.40  35
   2 -10   2 16622.8 2241.85   1
   2 -10   3-98.3910 234.208  35
   2 -10   3 110.800 215.349   1
   2 -10   4 11174.1 1482.90  35
   2 -10   4 11472.2 1536.01   1
   2 -10   5-95.4555 207.607   1
   2 -10   6 3643.50 629.930  36
   2 -10   6 5829.83 829.389   1
   2  11  -3 5503.77 874.063  26
  -2 -11   3 5566.90 850.297  35
   2  11  -2 315.471 280.192  26
  -2 -11   2 692.735 283.677  35
  -2 -11   1 8435.15 1090.21  35
   2 -11  -1 6638.54 1003.98  35
   2 -11   0 230.866 213.946  35
  -2 -11   0 539.565 271.979  35
   2 -11   1 8219.70 1099.71  35
  -2 -11  -1 7527.97 1074.94  35
   2 -11   2 150.868 207.368  35
  -2 -11  -2-136.630 175.679  35
   3   0 -15 18.9021 24.4963  40
   3   0 -15-12.5578 50.3181   6
  -3   0  15-18.5373 54.0443   3
   3   0 -14 3929.78 461.347   6
   3   0 -13-22.8700 83.1830   6
   3   0 -12 3274.82 434.753   6
   3   0 -11-25.5919 96.3199   6
   3   0 -11-26.4203 88.9403   5
   3   0 -11 89.7829 87.2496  10
   3   0 -10 1387.05 254.111   6
   3   0 -10 1690.72 264.236   5
   3   0 -10 1706.44 279.720  10
   3   0  -9-84.9116 89.9685   6
   3   0  -9 44.1406 67.8889   5
   3   0  -9-26.7545 73.5985  10
   3   0  -8 1712.21 246.297   5
   3   0  -8 1242.50 237.282   6
   3   0  -8 2632.04 305.114  10
   3   0  -8 1996.44 540.338  11
   3   0  -7 32.1591 56.3407   5
   3   0  -7-98.4362 213.897  11
   3   0  -7-20.3556 68.5246  10
   3   0  -6 7139.05 932.821  11
   3   0  -6 8548.01 592.137  10
   3   0  -5 42.0191 50.0858   5
   3   0  -5-14.1811 63.2116  10
   3   0  -4 1871.56 220.005   5
   3   0  -4 2062.14 241.104  10
   3   0  -3-43.1778 196.805  11
   3   0  -3 8.05832 51.9440  10
   3   0  -3-5.83502 36.7478  16
   3   0  -3 6.10100 39.7715   5
   3   0  -2 9171.64 808.638  31
   3   0  -2 7601.91 935.061  11
   3   0  -2 8354.97 810.779   9
   3   0  -2 7504.85 821.707  10
   3   0  -2 9317.07 812.642  29
   3   0  -2 8408.61 821.987   5
   3   0  -2 8381.10 820.993  16
   3   0  -1 18.3848 10.8918  31
   3   0  -1 19.2515 14.8525   9
   3   0  -1 86.0732 91.5297  11
   3   0  -1 229.915 24.8189  29
   3   0  -1 121.928 26.8817  30
   3   0  -1 27.4536 25.0217   8
   3   0  -1 233.650 42.5927  17
   3   0   0 191.790 26.7260  29
   3   0   0 133.692 58.4697   7
   3   0   0 126.376 21.0507  32
   3   0   0 157.788 36.1160  17
   3   0   1 2.91801 9.19548  32
   3   0   1-13.2618 57.6352   7
   3   0   1 9.40753 18.2874  39
   3   0   2 4926.60 511.169   7
   3   0   2 4382.43 434.548  39
   3   0   3-22.6703 82.4565   7
   3   0   3 27.0012 21.7381  39
   3   0   4 136.720 95.9449   7
   3   0   4 48.1284 29.5739  39
   3   0   5 32.0634 76.3793   7
   3   0   6 1986.60 341.756   7
   3   0   7-70.0278 136.103  36
   3   0   7 12.6970 30.2269  39
   3   0   8 386.931 90.7567  39
   3   0   8 454.163 223.676  36
   3   0   9 16.7720 36.4566  39
   3   0   9-78.4013 131.965  36
   3   0  10 303.853 182.987  36
   3   0  11-68.1888 114.945  36
   3   0  12 220.854 162.254  36
   3   0  13-14.6306 79.3331   2
  -3   0 -13-82.6732 83.6554   6
  -3  -1  15-18.5468 54.0754   3
   3  -1 -15 41.3476 120.544  24
   3   1 -15-24.2272 64.4807   6
   3  -1 -15-11.8632 55.2936   6
   3  -1 -15-17.8930 31.2223  40
   3   1 -15 12.3666 30.0543  40
  -3  -1  14 593.314 166.125   3
   3   1 -14 825.245 115.732  40
   3  -1 -14 737.166 109.597  40
   3   1 -14 578.157 145.547   6
   3  -1 -14 846.172 159.246   6
   3  -1 -13 44.3800 110.125   6
   3   1 -13 90.8907 110.578   6
   3   1 -12-50.8000 89.0063   6
   3  -1 -12 24.8628 99.6276   6
   3   1 -11 2213.52 348.659   6
   3  -1 -11 2552.79 353.531   6
   3   1 -10 112.311 102.142  10
   3  -1 -10 90.0108 82.5301  10
   3   1 -10 48.2831 93.8953   6
   3  -1 -10 23.7874 100.811   6
   3   1 -10-50.2650 91.4391   5
   3  -1 -10 24.7410 83.3480   5
   3  -1  -9 1650.36 442.611  21
   3  -1  -9 2721.68 343.243  10
   3  -1  -9 2749.37 645.026  11
   3   1  -9 2766.86 329.898  10
   3  -1  -9 2230.76 297.991   5
   3  -1  -9 1762.98 284.898   6
   3   1  -9 1873.08 282.050   5
   3   1  -9 1201.14 268.573   6
   3  -1  -8 124.218 90.4253  10
   3  -1  -8 115.495 250.998  11
   3   1  -8-67.5592 87.6322  10
   3  -1  -8-36.7469 79.9544   6
   3   1  -8 36.9129 71.8590   6
   3  -1  -8-74.1094 176.453  21
   3   1  -8-96.0503 97.0873   5
   3  -1  -8-95.6511 100.195   5
   3  -1  -7 3027.90 325.447  10
   3  -1  -7 2589.73 591.452  11
   3   1  -7 3217.02 321.970  10
   3  -1  -7 2155.10 268.470   5
   3  -1  -6 1947.98 238.418  10
   3   1  -6 1886.59 224.434  10
   3  -1  -6 1088.26 415.102  11
   3  -1  -6 1391.18 196.287   5
   3   1  -6 984.623 184.574   5
   3   1  -5-13.2369 60.3338  10
   3  -1  -5 45.1383 71.6297  10
   3  -1  -5-21.3716 49.8005   5
   3   1  -5 10.4435 51.7482   5
   3   1  -4 5952.94 606.693   5
   3  -1  -4 5945.78 606.366   5
   3   1  -4 6785.80 624.665  10
   3  -1  -4 5819.14 622.146  10
   3  -1  -3 1177.85 133.394  16
   3   1  -3 1073.86 129.603  16
   3   1  -3 937.277 140.557  10
   3  -1  -3 964.683 142.066  10
  -3   1   3 893.685 190.608  20
   3   1  -3 1144.14 132.235   5
   3  -1  -3 1141.38 133.546   5
   3   1  -2 176464. 15926.8  31
   3   1  -2 161240. 15940.7  10
   3  -1  -2 167815. 15934.7   9
   3  -1  -2 153412. 15947.1  10
   3  -1  -2 174346. 15929.2  29
   3   1  -2 175393. 15928.8  29
   3  -1  -2 175505. 15939.5  16
   3   1  -2 174555. 15938.3  16
   3  -1  -2 175410. 15940.1   5
   3   1  -2 174409. 15938.8   5
   3  -1  -1 3321.49 302.181  29
   3   1  -1 3182.85 301.102  29
   3  -1  -1 3446.93 306.858  30
   3   1  -1 3486.80 307.382  30
   3  -1  -1 2679.31 303.710   9
   3  -1  -1 2875.11 314.864   8
   3  -1  -1 3194.04 383.765  12
   3   1  -1 2573.97 297.432  10
   3   1  -1 3006.72 299.284  31
   3  -1  -1 3347.67 296.458  31
   3  -1  -1 3416.67 313.771  17
   3   1  -1 3885.87 316.486  17
   3   1   0 20404.6 1750.97  17
   3  -1   0 18453.9 1748.98  17
   3   1   0 17879.9 1740.91  32
   3  -1   0 19244.4 1737.47  31
   3  -1   0 17125.7 1748.83   9
   3  -1   0 19529.2 1744.26  29
   3   1   0 18539.2 1743.22  29
   3   1   0 20172.0 1810.81  20
   3  -1   0 17508.3 1763.27   8
   3  -1   1 1252.26 130.567  32
   3   1   1 1427.86 135.714  32
   3   1   1 1437.95 143.016  39
   3  -1   1 1440.16 142.520  39
   3  -1   1 1556.41 180.882   8
   3   1   1 1332.39 231.848  20
   3   1   2 16535.4 1624.01  39
   3  -1   2 17977.5 1625.34  39
   3  -1   2 17414.8 1680.43   7
   3   1   2 18553.1 1743.57  20
   3   1   3 439.122 66.3213  39
   3  -1   3 484.809 69.0336  39
   3  -1   3 317.546 106.748   7
   3   1   3 595.647 166.466  20
   3   1   4 753.923 99.6678  39
   3  -1   4 642.443 96.0602  39
   3  -1   4 670.118 161.988   7
   3   1   4 764.881 219.849  20
   3   1   5 34.7530 34.9491  39
   3  -1   5 43.3015 29.3177  39
   3  -1   5-29.9416 82.3552   7
   3   1   6 4756.56 485.174  39
   3  -1   6 4696.92 484.729  39
   3  -1   6 4182.21 580.745   7
  -3   1  -7 267.932 107.235  10
   3  -1   7 237.245 130.048   7
   3   1   7 292.414 72.4622  39
   3  -1   7 269.357 70.8641  39
   3  -1   7 276.421 179.554  36
   3   1   7 489.599 236.871  36
   3  -1   8 131.251 120.268   7
   3  -1   8-30.0757 41.3808  39
   3  -1   8 75.8448 164.819  36
   3   1   8-74.5856 177.550  36
   3   1   8-14.8310 38.1834  39
   3  -1   9 403.995 96.6052  39
   3   1   9 347.090 89.4045  39
   3  -1   9 79.0488 156.120  36
   3   1   9-76.9196 199.702  36
   3  -1  10 77.1269 198.592  36
   3   1  10 148.243 176.764  36
   3  -1  11 36.8556 80.1319   3
   3   1  11-66.4074 144.326  36
   3  -1  11 208.270 165.274  36
   3  -1  12-55.6189 132.492  36
   3   1  13 83.3044 87.5962   2
   3  -1  13 28.8095 79.3588   2
  -3   1 -13 81.3028 74.3012   6
  -3  -1 -13-15.7628 68.7041   6
   3  -1  13 197.315 108.594  36
  -3  -2  14 3473.10 456.483   3
   3  -2 -14 2872.25 401.962   6
   3   2 -14 3588.48 376.593  40
   3  -2 -14 4093.57 378.361  40
   3  -2 -13 537.211 154.888   6
   3   2 -13 238.233 130.064   6
  -3  -2  13 613.258 172.274   3
   3   2 -13 256.781 265.704  24
   3   2 -12 622.004 333.094  24
   3  -2 -12 1140.84 217.576   6
   3   2 -12 1138.32 233.603   6
   3   2 -11-51.0325 110.891   6
   3  -2 -11 49.3111 126.782   6
   3   2 -10 1434.73 282.727   6
   3  -2 -10 2132.87 306.761   6
   3  -2 -10 2342.56 309.827   5
   3  -2 -10 2065.37 338.841  10
   3  -2 -10 2108.48 615.702  11
   3   2 -10 2329.24 323.122  10
   3  -2  -9 2320.42 329.869   6
   3  -2  -9 2248.76 322.728   5
   3   2  -9 1834.90 305.987   5
   3   2  -9 2622.86 342.409  10
   3  -2  -9 2432.37 645.454  11
   3  -2  -9 2825.62 380.707  10
   3  -2  -8 2052.19 256.265   5
   3  -2  -8 1522.25 249.562   6
   3   2  -8 1264.06 227.505   5
   3  -2  -8 1949.21 285.840  10
   3   2  -8 1879.65 267.998  10
   3  -2  -8 2488.54 628.942  11
   3   2  -7 3979.80 514.859   5
   3  -2  -7 4413.90 522.775   5
   3   2  -7 5643.80 558.884  10
   3  -2  -7 6603.26 599.750  10
   3  -2  -6 4710.69 505.641   5
   3   2  -6 4156.91 495.618   5
   3  -2  -6 5925.18 560.036  10
   3   2  -5 1684.95 219.897   5
   3  -2  -5 1883.94 227.698   5
   3  -2  -5 1903.43 257.968  10
   3  -2  -4 1543.86 197.370  10
  -3   2   4 1117.60 245.966  20
   3  -2  -4 1138.92 153.270   5
   3   2  -4 1033.59 146.771   5
   3   2  -3 2271.93 231.558  31
   3  -2  -3 2156.34 271.465  10
   3  -2  -3 2592.58 462.535  12
   3  -2  -3 2525.52 235.998  29
   3   2  -3 2499.81 235.277  29
   3   2  -3 2287.31 248.044  16
   3  -2  -3 2583.55 253.652  16
   3   2  -3 2005.09 245.993   5
   3  -2  -3 2512.69 253.885   5
   3   2  -2 2477.48 238.963  29
   3  -2  -2 2537.13 240.363  29
   3  -2  -2 2491.86 399.097  12
   3  -2  -2 2296.30 250.996   9
   3  -2  -2 2287.73 249.138  16
   3   2  -2 2470.58 238.275  31
   3   2  -1 1751.85 170.097  30
   3  -2  -1 1844.04 166.310  29
   3   2  -1 1420.97 162.238  29
   3  -2  -1 1459.72 173.311   9
   3  -2  -1 1604.81 197.900   8
   3   2  -1 1872.03 179.907  17
   3  -2  -1 1841.32 177.504  17
   3   2  -1 1614.61 164.838  31
   3   2   0 626.322 71.6703  32
   3  -2   0 615.421 83.0269   9
   3   2   0 666.468 77.9652  30
   3  -2   0 685.179 77.2956  30
   3   2   0 680.727 84.2726  17
   3  -2   0 764.433 83.5984  17
   3  -2   0 451.023 96.9043   8
   3   2   1 52062.4 4756.04  32
   3  -2   1 52245.8 4773.00   9
   3   2   1 49057.6 4760.60  39
   3  -2   1 52797.4 4760.21  39
   3  -2   1 52217.9 4799.84   8
   3   2   1 43826.8 4862.09  20
   3  -2   2 2853.20 283.312  39
   3   2   2 2952.65 285.230  39
   3  -2   2 2597.75 327.173   8
   3   2   2 2406.60 404.585  20
   3   2   3 38874.4 3697.33  39
   3  -2   3 41186.0 3698.16  39
   3   2   3 35474.7 3851.29  20
   3  -2   4 534.855 77.4482  39
   3   2   4 411.616 73.0377  39
   3  -2   4 476.748 131.720   7
   3   2   4 297.920 160.425  20
   3   2   5 868.077 125.213  39
   3  -2   5 1133.31 133.122  39
   3  -2   5 752.373 184.849   7
   3   2   5 623.377 220.318  20
   3   2   6 304.632 70.1737  39
   3  -2   6 261.808 65.3615  39
   3   2   6 618.948 249.579  36
   3  -2   6 538.217 211.405  36
   3  -2   6 308.387 118.716   7
   3   2   6 326.963 169.798  20
   3  -2   7 551.711 248.540  36
   3   2   7 764.361 124.859  39
   3  -2   7 552.060 107.440  39
   3   2   7 620.017 239.096  36
   3  -2   7 628.026 184.226   7
  -3   2  -8 205.574 98.1564  10
   3  -2   8 43.3149 85.8378   7
   3   2   8 296.460 76.7034  39
   3  -2   8 167.178 66.5243  39
   3  -2   8 152.178 166.185  36
   3   2   8 221.587 227.597  36
   3   2   9 1511.04 403.947  36
   3  -2   9 1355.09 379.799  36
   3  -2   9 1053.50 256.390   7
   3  -2   9 1167.46 262.428   3
   3  -2  10 233.012 205.111  36
   3  -2  10 771.924 202.879   3
   3  -2  11 826.698 282.181  36
   3  -2  11 563.625 177.295   3
   3  -2  12-54.5405 130.164  36
   3  -2  12-124.331 80.4654   3
   3  -2  13 188.039 117.606  36
  -3  -2 -13 265.192 93.5599   6
  -3  -3  14-51.0148 65.5957   3
   3   3 -14 24.2281 66.6074  15
  -3  -3  13 1664.79 301.169   3
  -3  -3  12 1269.63 273.838   3
   3   3 -12 1174.52 419.581  24
  -3  -3  11 88.6599 122.147   3
   3   3 -11 108.695 236.344  24
   3   3 -10 912.009 197.896  10
   3  -3 -10 795.454 418.150  11
   3  -3 -10 1619.97 289.701  10
  -3  -3  10 832.510 232.798   3
   3   3 -10 1205.78 461.641  24
   3   3  -9 76.3565 78.2161  10
   3  -3  -9 35.6727 98.0504  10
   3  -3  -9-129.783 282.012  11
   3   3  -9-102.661 263.947  24
   3   3  -8 527.035 145.579  10
   3   3  -8 273.323 257.004  24
   3  -3  -7-28.9744 89.6588  10
   3   3  -7-233.420 385.681  24
   3  -3  -6 27502.1 2672.34  10
   3  -3  -5 2721.01 348.912  10
  -3   3   5 2525.97 433.944  20
   3  -3  -4 3524.67 637.633  12
   3   3  -3 1033.23 110.949  31
   3  -3  -3 862.107 295.367  12
   3  -3  -3 1088.72 138.454   9
   3   3  -2 7888.96 738.151  31
   3   3  -2 7674.76 749.684  38
   3  -3  -2 7378.76 939.588  12
   3  -3  -2 7892.30 758.472   9
   3   3  -1 1263.63 124.268  31
   3   3  -1 1052.18 131.535  38
   3  -3  -1 1142.57 137.394   9
   3  -3  -1 1088.52 166.943   8
   3  -3   0 5030.77 488.391   9
   3   3   0 5330.16 485.206  38
   3   3   0 4747.71 471.194  32
   3  -3   0 4618.57 515.189   8
   3  -3   1 1134.13 137.119   9
   3   3   1 1125.56 129.208  38
   3  -3   1 939.529 159.713   8
   3   3   1 1123.79 119.022  32
   3   3   2 3690.66 314.159  38
   3   3   2 2362.18 435.626  20
   3  -3   2 2879.41 355.761   8
   3   3   2 2791.39 297.785  32
   3   3   3 5899.82 766.619  20
   3  -3   3 5960.91 647.926   8
   3   3   4 1552.81 332.627  20
   3   3   5 324.361 177.528  20
   3  -3   5 390.221 128.349   7
   3   3   6 21275.4 1874.37  20
   3  -3   6 15375.1 1659.31   3
   3  -3   6 14287.7 1642.10   4
   3  -3   6 18850.5 1718.55   7
   3  -3   7 1179.49 254.013   3
   3  -3   7 1030.04 253.790   4
   3   3   7 1819.94 380.379  20
   3  -3   7 1407.32 277.697   7
   3  -3   7 1614.04 380.436  36
   3  -3   8 4798.06 577.692   4
   3  -3   8 3405.99 532.663   3
   3  -3   8 3911.38 564.018   7
   3  -3   8 4266.33 703.932  36
   3  -3   9 1429.52 308.026   3
   3  -3   9 2184.08 364.128   4
   3  -3   9 1603.41 441.263  36
   3  -3  10 846.586 228.765   3
   3  -3  10 1385.60 362.555  36
   3  -3  11-38.2130 98.2495   3
   3  -3  11 133.839 172.055  36
   3  -3  12 125.594 97.1139   3
   3  -3  12 103.278 150.946  36
   3  -3  13-67.8915 87.5020  36
  -3  -4  14 980.867 187.411   4
   3   4 -14 619.097 146.877  15
  -3  -4  13 259.943 117.910   3
   3   4 -13 273.991 118.616  15
  -3  -4  12-80.0605 123.236   3
  -3  -4  11 219.955 129.547   3
   3   4 -11 103.518 266.779  24
  -3  -4  10 843.209 230.372   3
   3   4 -10 973.968 373.211  24
  -3  -4   9 2432.86 400.510   3
   3   4  -9 2087.30 562.598  24
   3  -4  -9 2758.45 699.296  11
   3   4  -8 2465.79 568.989  24
   3   4  -7 248.424 214.139  24
  -3   4   6 11769.4 1364.71  20
   3   4  -6 12343.6 1167.61  28
   3   4  -6 9372.28 1372.28  24
  -3   4   5 1954.14 466.293  20
   3  -4  -5 4164.29 398.950   9
   3  -4  -4 816.662 129.105   9
   3  -4  -4 419.211 254.091  12
   3  -4  -3 3067.14 587.464  12
   3  -4  -3 3787.41 374.693   9
   3   4  -3 3294.85 352.668  38
   3  -4  -2 4233.54 675.496  12
   3  -4  -2 4772.63 465.725   9
   3   4  -2 4365.76 451.887  38
   3  -4  -1 15077.5 1408.24   9
   3  -4  -1 14787.8 1456.12   8
   3   4  -1 14482.4 1399.62  38
   3  -4   0 50.2560 35.6554   9
   3   4   0 47.7577 27.5638  38
   3  -4   0-17.1082 60.0476   8
   3  -4   1 833.494 121.390   9
   3   4   1 1044.55 117.423  38
   3  -4   1 971.842 165.878   8
   3   4   1 760.396 99.2961  32
   3   4   2 554.909 88.6151  38
   3   4   2 457.910 187.247  20
   3  -4   2 894.194 155.166   8
   3   4   2 659.433 81.8251  32
   3   4   3 1878.69 406.145  20
   3  -4   3 1479.91 286.649   8
   3   4   3 2522.25 236.502  32
   3   4   4 583.077 218.361  20
   3  -4   4 558.398 146.388   8
   3  -4   5 4129.76 528.663   7
   3   4   5 5300.04 699.969  20
   3  -4   5 4304.98 522.062   4
   3  -4   5 3079.18 488.699   3
   3  -4   5 5529.45 746.399  35
   3   4   6 3701.47 643.414  20
   3  -4   6 4001.09 556.377   3
   3  -4   6 4422.35 563.746   4
   3  -4   6 4965.95 594.083   7
   3  -4   7 11298.4 1274.52   3
   3  -4   7 11467.8 1262.95   4
   3   4   7 12492.0 1421.14  20
   3  -4   7 12880.9 1312.05   7
   3  -4   7 10426.9 1409.56  36
   3  -4   8 921.401 270.377   4
   3  -4   8 1051.00 267.008   3
   3   4   8 1668.03 382.173  20
   3  -4   8 1503.89 293.358   7
   3  -4   8 876.213 336.739  36
   3  -4   9 3165.50 495.665   3
   3  -4   9 3570.33 502.735   4
   3  -4   9 2818.66 583.412  36
   3  -4  10 1709.23 332.512   4
   3  -4  10 1727.43 331.988   3
   3  -4  10 1423.94 394.638  36
   3  -4  11 4237.76 489.410   4
   3  -4  11 3503.70 568.724  36
   3  -4  12 185.422 136.223  36
  -3  -5  13-237.874 137.136   4
   3   5 -13-51.3309 86.9986  15
   3   5 -12 441.258 163.363  15
  -3  -5  11 1407.53 300.015   3
  -3  -5  10 463.724 191.030   3
  -3   5  10 483.867 97.7811  37
   3   5  -9 958.167 389.102  24
  -3   5   9 399.508 95.1301  37
   3   5  -8 503.567 297.253  24
   3  -5  -8 501.540 133.631   9
   3   5  -7 911.789 341.623  24
   3  -5  -7 887.857 168.277   9
  -3   5   6 65.7660 131.093  20
   3   5  -6 377.985 98.8337  28
   3  -5  -6 398.671 105.158   9
   3   5  -5 11151.2 1135.99  28
   3  -5  -5 14124.6 1165.78   9
   3   5  -4 6545.36 691.180  28
   3  -5  -4 7450.33 706.874   9
   3   5  -3 1403.65 174.645  38
   3  -5  -3 1568.02 418.822  12
   3  -5  -3 1486.16 195.598   9
   3   5  -2 2753.55 307.021  38
   3  -5  -2 3169.61 328.097   9
   3  -5  -2 2337.80 520.208  12
   3  -5  -2 2763.07 385.785   8
   3   5  -1 355.901 70.7444  38
   3  -5  -1 309.794 116.624   8
   3  -5  -1 432.367 264.423  12
   3  -5  -1 470.949 88.3018   9
   3   5   0 5649.21 572.026  38
   3  -5   0 5494.63 638.113   8
   3  -5   0 5861.28 584.700   9
   3   5   1 9089.34 900.516  38
   3  -5   1 9230.12 970.924   8
   3  -5   1 9471.08 916.969   9
   3   5   2 70.7829 34.4211  37
   3   5   2 63.5204 37.0299  38
   3   5   2 110.848 142.671  20
   3  -5   2 198.548 99.6882   8
   3  -5   3 602.133 234.358  35
   3   5   3 611.853 94.7606  37
   3   5   3 517.533 275.377  26
   3   5   3 1074.34 300.516  20
   3  -5   3 759.081 174.462   8
   3  -5   4 54.9014 133.384   4
   3  -5   4-69.7020 151.463  35
   3   5   4-8.25944 26.6449  37
   3   5   4 79.0051 188.063  26
   3   5   4 200.260 183.480  20
   3  -5   4-62.9600 80.9452   8
   3   5   5 6002.54 896.010  20
   3  -5   5 7264.91 780.058   4
   3  -5   5 5298.97 905.929  35
   3  -5   6 3619.28 644.754   7
   3   5   6 4582.19 765.387  20
   3  -5   6 5889.39 698.117   4
   3   5   6 6045.23 553.798  32
   3  -5   7 7540.48 1049.31   7
   3   5   7 7085.19 1111.97  20
   3   5   7 10347.4 917.943  32
   3  -5   7 8952.14 1063.04   4
   3  -5   8-80.8820 184.483   4
   3  -5   8-81.5431 177.347  36
   3  -5   9-402.271 221.847   4
   3  -5   9 79.1637 154.879  36
   3  -5  10 3386.79 494.980   4
   3  -5  10 3092.16 573.838  36
   3  -5  11 274.774 171.285   4
   3  -5  11 111.570 154.276  36
   3  -5  12 264.195 121.648   4
   3  -5  12 270.082 132.205  36
  -3  -6  13 286.086 122.991   4
  -3  -6  12 465.792 181.790   4
  -3  -6  11 137.252 183.075   4
  -3   6  10 23.5401 37.9971  37
  -3   6   9 97.5623 51.4733  37
  -3   6   8 3129.91 367.747  37
  -3   6   7 1348.46 226.289  37
   3  -6  -7 2976.29 318.424   9
   3   6  -6 79.4270 72.3544  28
  -3   6   6 29.8004 43.6952  37
  -3   6   6 74.5287 125.532  20
   3  -6  -6 64.0326 55.0805   9
   3   6  -5 782.083 146.873  28
  -3   6   5 536.064 114.571  37
  -3   6   5 500.639 227.979  20
   3  -6  -5 822.103 151.151   9
   3   6  -4 2043.24 238.865  28
   3  -6  -4 1327.08 475.068  12
   3  -6  -4 1921.02 235.946   9
  -3   6   4 1119.00 188.393  37
   3  -6  -3 2822.55 608.632   1
   3   6  -3 3445.00 415.857  27
   3  -6  -3 4031.59 523.059   8
   3  -6  -3 4086.53 423.763   9
   3  -6  -3 2628.43 655.463  12
   3   6  -2 3015.39 375.422  27
   3  -6  -2 2632.21 626.039  12
   3  -6  -2 4268.91 493.086   8
   3  -6  -2 1882.77 502.556   1
   3   6  -2 3701.95 367.028  38
   3   6  -1 115.645 38.5241  37
   3   6  -1 138.668 52.7741  38
   3   6  -1 174.854 71.7601  27
   3   6  -1 161.116 192.112  25
   3  -6  -1 192.390 229.276  12
   3  -6  -1 140.675 167.836   1
   3  -6  -1 62.3102 86.4284   8
   3   6   0 1714.32 217.309  38
   3   6   0 2024.93 207.515  37
   3  -6   0 1375.50 382.969   1
   3   6   0 1671.57 229.610  27
   3   6   0 974.857 354.655  25
   3  -6   0 1676.72 289.809   8
   3   6   1 84.3641 165.814  25
   3  -6   1 210.562 108.248   8
   3   6   1 278.604 60.8767  37
   3   6   1 301.833 69.3510  38
   3  -6   2 406.679 219.322  35
   3   6   2 185.775 58.6140  38
   3   6   2 196.712 54.2876  37
   3   6   2 203.789 175.737  20
   3  -6   2 381.599 132.549   8
   3  -6   3 2166.05 514.098  35
   3   6   3 2761.58 292.955  37
   3   6   3 2831.45 592.303  26
   3   6   3 1786.22 470.097  20
   3  -6   3 2792.95 405.863   8
   3   6   4 591.525 98.3521  37
   3   6   4 680.401 259.462  20
   3  -6   4 339.428 146.146   8
   3  -6   4 833.029 327.725  35
   3   6   5 2889.84 315.769  37
   3   6   5 1825.39 476.263  20
   3  -6   5 3460.65 473.067   4
   3  -6   5 2952.97 604.934  35
   3   6   6 515.486 248.643  20
   3  -6   6 932.077 229.488   7
   3  -6   6 958.757 267.956   4
   3  -6   7 1979.60 386.106   4
   3  -6   8 1059.32 284.658   4
   3  -6   8 487.117 258.796  36
   3  -6   9 994.139 272.014   4
   3  -6   9 597.668 261.819  36
   3  -6  10 1005.88 258.339   4
   3  -6  10 746.024 254.798  36
   3  -6  11 296.476 158.330   4
   3  -6  11 138.024 142.695  36
  -3   7  11 1832.35 206.297  37
  -3   7  10 435.938 82.7807  37
  -3   7   9 155.318 59.8005  37
  -3   7   8 1348.56 193.500  37
  -3   7   7 88.0899 54.0004  37
   3   7  -6 1514.86 251.638  28
  -3   7   6 1713.45 224.913  37
  -3   7   5 572.103 119.704  37
  -3  -7   5 931.357 335.271  35
   3   7  -5 799.093 159.336  28
  -3   7   5 741.510 295.676  20
   3  -7  -5 907.324 248.348   8
  -3  -7   4-80.5511 191.748  35
   3   7  -4 39.3028 66.1790  28
  -3   7   4 26.3334 42.4770  37
   3  -7  -4 189.818 145.840   8
   3  -7  -4-143.072 278.073  12
   3  -7  -3 404.492 349.229  12
   3  -7  -3 395.050 238.864   1
   3  -7  -3 533.415 224.285   8
   3   7  -2 2081.25 286.212  27
   3   7  -2 1455.65 465.332  25
   3  -7  -2 2825.00 661.528  12
   3  -7  -2 1229.57 429.919   1
   3  -7  -2 2276.93 380.057   8
   3   7  -1 3899.86 487.691  38
   3   7  -1 5236.33 481.194  37
   3   7  -1 3656.13 779.690  25
   3   7  -1 4662.25 521.297  27
   3  -7  -1 4485.14 891.619  12
   3  -7  -1 3288.25 741.381   1
   3  -7  -1 5536.71 643.883   8
   3   7   0 19070.7 1742.43  38
   3   7   0 18916.1 1717.80  37
   3   7   0 18027.0 1762.35  27
   3   7   0 14974.2 2089.54  25
   3  -7   0 15529.2 2187.25  12
   3  -7   0 13271.5 2007.38   1
   3  -7   0 16513.6 1844.30   8
   3   7   1 4527.50 475.234  38
   3   7   1 4334.97 453.778  37
   3   7   1 4653.68 504.272  27
   3   7   1 2880.86 720.315  25
   3  -7   1 3448.66 707.955   1
   3  -7   1 4187.34 574.797   8
   3  -7   2 851.874 330.022  35
   3   7   2 1320.74 170.595  37
   3   7   2 960.199 367.241  26
   3  -7   2 1214.99 265.110   8
   3  -7   2 1405.07 422.718   1
   3  -7   3 1183.24 432.314  35
   3   7   3 2639.95 264.718  37
   3   7   3 1944.27 536.786  26
   3   7   3 1779.18 455.758  20
   3  -7   3 1563.81 337.883   8
   3   7   4 2772.38 299.105  37
   3   7   4 2093.82 504.973  20
   3  -7   4 2050.39 547.121  35
   3  -7   4 2385.59 412.969   8
   3   7   5 198.083 61.1118  37
   3  -7   5-103.262 224.990  35
   3   7   6 611.436 106.602  37
   3  -7   7 4176.56 607.982   4
   3  -7   8 914.034 314.071  36
   3  -7   8 1345.36 309.411   4
   3  -7   9 847.680 286.492  36
   3  -7   9 803.657 257.442   4
   3  -7  10 551.996 213.897  36
   3  -7  10 1114.48 246.090   4
  -3   8  10 1395.90 166.135  37
  -3   8   9 306.168 68.4912  37
  -3   8   8 784.541 127.261  37
  -3   8   7 5336.46 560.131  37
  -3  -8   6 764.255 348.467  35
  -3   8   6 1116.99 166.996  37
   3   8  -6 1009.39 207.866  28
  -3  -8   5 4102.50 926.093  35
   3   8  -5 5906.30 737.964  28
  -3   8   4 133.709 57.4993  37
   3   8  -4-131.044 254.883  25
   3   8  -4 68.5306 86.5455  28
  -3  -8   3 1211.70 402.917  35
   3   8  -3 1308.15 221.411  28
   3   8  -3 1520.14 550.089  25
   3   8  -2 12637.2 1647.24  25
   3  -8  -2 10193.8 1512.40   1
   3   8  -1 6350.08 1103.30  25
   3   8  -1 7269.76 755.273  27
   3  -8  -1 5238.83 1017.67   1
   3   8   0 3998.52 472.018  27
   3   8   0 3664.10 781.375  25
   3   8   0 4187.72 417.421  37
   3   8   1 2536.78 355.408  27
   3   8   1 3004.46 316.686  37
   3  -8   1 2145.89 567.077  35
   3  -8   1 1663.89 541.681   1
   3   8   2 2145.68 296.557  27
   3   8   2 955.738 438.416  26
   3   8   2 2043.27 245.483  37
   3  -8   2 1309.87 463.281  35
   3  -8   2 3042.20 645.067   1
   3   8   3 7535.63 781.209  27
   3   8   3 7281.20 721.934  37
   3  -8   3 5739.89 1083.77   1
   3  -8   3 5213.13 1031.67  35
   3   8   4 7796.76 756.321  37
   3  -8   4 6305.76 1134.08   1
   3  -8   4 5999.50 1081.00  35
   3   8   5 675.079 118.068  37
   3  -8   5 467.910 327.490   1
   3  -8   5 969.261 410.078  35
   3   8   6 525.833 95.9888  37
   3  -8   7 1576.56 399.527  36
   3  -8   8 64.8769 141.101  36
   3  -8   9 1602.73 395.852   1
   3  -8   9 964.777 268.747  36
  -3   9   9 2705.93 281.468  37
   3   9  -9 2047.17 542.138  25
  -3   9   8 655.952 102.257  37
   3   9  -8 417.763 310.159  25
  -3   9   7 3446.08 358.777  37
   3   9  -7 1892.63 618.062  25
  -3  -9   6 1903.37 528.283  35
  -3   9   6 2876.51 311.292  37
   3   9  -6 2160.08 618.097  25
  -3  -9   5-95.7603 246.310  35
  -3   9   5 109.939 54.8687  37
   3   9  -5-131.315 285.431  25
  -3  -9   4 1477.18 476.598  35
   3   9  -4 1321.50 524.273  25
   3   9  -4 2916.74 347.822  28
  -3  -9   3 3004.13 676.411  35
   3   9  -3 3276.04 408.126  28
   3   9  -3 1964.57 695.502  25
  -3  -9   2 101.264 196.812  35
   3   9  -2-23.7128 121.935  28
   3  -9  -1-120.356 234.181   1
   3  -9   0 311.245 286.315  35
   3  -9   0 243.194 290.579   1
   3  -9   1 6643.52 1135.58  35
   3  -9   1 8109.52 1267.47   1
   3   9   1 9278.18 1289.78  26
   3  -9   2 2314.07 660.523   1
   3  -9   2 2880.56 642.480  35
   3   9   3 540.506 106.140  37
   3  -9   3 360.032 372.118   1
   3  -9   3 641.244 348.011  35
   3   9   4 638.308 114.188  37
   3  -9   4 584.848 364.518   1
   3  -9   4 1047.84 411.786  35
   3  -9   5-111.238 241.727   1
   3   9   5 42.5519 37.3518  37
   3  -9   6 405.411 266.021   1
   3   9   6 595.877 97.7754  37
   3  -9   7 349.019 243.816   1
   3  -9   7 602.340 245.305  36
   3  -9   8 1029.63 320.152   1
  -3  10   7 194.835 49.1222  37
  -3  10   6 56.5758 41.1448  37
  -3 -10   5-81.4517 177.150  35
  -3 -10   4 4219.52 758.539  35
   3  10  -3-21.8722 82.3214  28
  -3 -10   3 551.700 309.533  35
   3  10  -2 974.531 191.179  28
  -3 -10   2 755.106 341.668  35
   3  10  -1 534.971 347.598  26
   3  10  -1 464.473 127.395  28
  -3 -10   1 477.587 337.510  35
   3  10   0 305.243 262.508  26
   3 -10   0 192.126 209.877  35
   3 -10   1 113.159 190.465   1
   3 -10   1-97.2730 211.370  35
   3 -10   2-111.809 266.323   1
   3 -10   2-96.4238 229.729  35
   3 -10   3 754.884 379.088   1
   3 -10   3 186.426 223.984  35
   3 -10   4 1112.79 406.457   1
   3 -10   5 90.5172 196.867   1
   3  11  -3-155.742 283.508  26
   3  11  -2 859.832 359.402  26
  -3 -11   2 354.797 243.497  35
   3  11  -1 1417.63 417.718  26
  -3 -11   1 2304.57 482.701  35
   3  11   0 473.166 117.988  28
  -3 -11   0 425.286 261.298  35
   3  11   1 1866.10 235.947  28
  -3 -11  -1 809.603 319.643  35
   4   0 -15-6.59775 23.1170  40
   4   0 -15-92.3087 141.833  24
  -4   0  15 93.4163 65.4618   3
   4   0 -15 12.9700 54.9389   6
   4   0 -14 1252.08 236.957   6
   4   0 -14 1829.72 203.159  40
   4   0 -13 23.1081 86.9969   6
   4   0 -12 19708.4 1957.37   6
   4   0 -11 74.9443 76.7682  16
   4   0 -11 29.6262 76.1710  10
   4   0 -11-78.0336 83.8341   5
   4   0 -11 102.150 113.724   6
   4   0 -10 27915.1 2653.42  10
   4   0 -10 26850.6 2626.16   5
   4   0 -10 26551.7 2630.78   6
   4   0  -9-52.3595 80.4569  10
   4   0  -9 109.353 85.0189   5
   4   0  -9 85.4478 83.0417   6
   4   0  -8 13393.7 1599.35   6
   4   0  -8 14808.3 1603.23   5
   4   0  -7-16.0531 60.4280   5
   4   0  -7 20.0866 75.6068  10
   4   0  -7-99.2290 215.622  11
   4   0  -6 16580.7 1500.35  10
   4   0  -6 18195.3 1883.96  11
   4   0  -6 13918.9 1468.13   5
   4   0  -5 41.3105 66.9073  10
   4   0  -5-71.2379 218.915  11
   4   0  -5-10.6029 49.4145   5
   4   0  -4 115902. 11396.3  11
   4   0  -4 105981. 11152.6  10
   4   0  -4 118785. 11148.3   5
   4   0  -4 122662. 11147.1  16
   4   0  -4 125964. 11124.4  29
   4   0  -3 21.8470 45.3186  10
   4   0  -3 42.2147 178.817  11
   4   0  -3 6.74816 17.6708   9
   4   0  -3 10.3276 14.9770  29
   4   0  -3 6.49740 39.4369   5
   4   0  -3-6.34585 30.8414  16
   4   0  -2 972248. 85748.9  29
   4   0  -2 906687. 85744.3   9
   4   0  -2 811599. 85858.9  11
   4   0  -2 784409. 85752.7  10
   4   0  -2 982656. 85743.0  31
   4   0  -2 999999. 85765.2  17
   4   0  -1-4.02777 20.3395  30
   4   0  -1 17.8741 15.3203  29
   4   0  -1 2.89983 17.5998   9
   4   0  -1-2.03392 10.4613  31
   4   0  -1 5.63603 40.2477  17
   4   0   0 5007.74 476.663  29
   4   0   0 5436.47 522.229   7
   4   0   0 4784.65 470.952  32
   4   0   0 5305.01 487.229  17
   4   0   1 12.3857 17.0218  39
   4   0   1 16.1109 58.5797   7
   4   0   1-2.01327 9.38315  32
   4   0   2 41901.0 4022.52  39
   4   0   2 49918.4 4123.77   7
   4   0   3 18.5608 20.0357  39
   4   0   3 77.3097 93.7204   7
   4   0   4 415814. 38713.6  39
   4   0   4 428435. 38838.4   7
   4   0   5 9.57378 26.3219  39
   4   0   5-35.3888 103.171   7
   4   0   6 80219.0 7684.63  36
   4   0   6 81542.0 7398.39  39
   4   0   6 72109.9 7528.57   7
   4   0   7 82.0382 42.3636  39
   4   0   7-72.4125 172.451  36
   4   0   8 8531.45 1163.74  36
   4   0   8 8634.51 877.509  39
   4   0   9 17.0157 36.9862  39
   4   0   9-77.8738 169.218  36
   4   0  10 2653.08 539.392  36
   4   0  11-63.6673 151.664  36
   4   0  12 31339.4 2992.66   2
   4   0  13-37.8497 76.6600   2
  -4   0 -13-43.0493 65.5162   6
  -4  -1  15 1592.60 259.854   3
   4  -1 -15 2334.06 226.390  40
   4   1 -15 2601.23 231.494  40
   4   1 -15 973.943 308.238  24
   4  -1 -15 1526.73 356.630  24
   4   1 -15 1755.36 251.793   6
   4  -1 -15 2013.41 257.383   6
  -4  -1  14 55.9717 77.7011   3
   4   1 -14 91.8075 84.4091   6
   4  -1 -14 17.9640 86.2230   6
   4   1 -14 138.519 56.3982  40
   4  -1 -14 179.143 52.6528  40
   4   1 -13 4954.87 543.651   6
   4  -1 -13 4198.07 526.192   6
   4   1 -13 3721.58 765.338  24
   4   1 -12 203.279 118.565   6
   4  -1 -12-24.9378 94.0385   6
   4   1 -11 18455.1 2048.26  16
   4  -1 -11 26289.3 2097.20   6
   4   1 -11 19419.8 2059.28   5
   4   1 -11 21048.1 2071.28   6
   4   1 -10 164.440 99.8294  16
   4   1 -10 216.536 112.302   6
   4  -1 -10 309.461 122.613   6
   4   1 -10 221.041 104.110   5
   4  -1 -10 267.303 108.343   5
   4   1 -10 363.442 126.829  10
   4  -1 -10 417.536 144.030  10
   4  -1  -9 11453.0 1599.25  21
   4  -1  -9 15759.3 1366.53   5
   4   1  -9 10666.6 1328.43   5
   4  -1  -9 14341.9 1366.18   6
   4   1  -9 9686.76 1330.27   6
   4  -1  -9 13954.6 1839.07  11
   4  -1  -9 18799.0 1428.84  10
   4   1  -9 16674.9 1395.57  10
   4   1  -8 1265.77 239.838   6
   4  -1  -8 1786.14 260.680   6
   4  -1  -8 2514.37 283.516   5
   4  -1  -8 1889.38 468.234  21
   4   1  -8 1099.66 225.591   5
   4  -1  -8 3004.16 324.001  10
   4  -1  -8 2222.09 590.781  11
   4   1  -8 2228.36 285.382  10
   4   1  -7 7345.19 897.450   5
   4  -1  -7 8199.39 906.581   5
   4  -1  -7 11214.8 962.214  10
   4   1  -7 11153.3 950.533  10
   4  -1  -6 26.6640 57.9577   5
   4   1  -6 26.2853 52.6791   5
   4   1  -6-48.0353 74.6361  10
   4  -1  -6-35.7862 81.5698  10
   4  -1  -6-91.6862 235.735  11
   4   1  -5 4693.26 472.609  10
   4  -1  -5 4559.17 476.824  10
   4   1  -5 4058.04 447.656  16
   4  -1  -5 4123.04 448.978  16
   4   1  -5 4391.01 453.383   5
   4  -1  -5 4212.97 452.749   5
   4   1  -4 10.1246 48.2603  10
   4  -1  -4 22.9656 59.0952  10
   4  -1  -4 37.8386 18.8772  29
   4   1  -4 12.3238 17.5669  29
   4   1  -4 33.2279 40.4343   5
   4  -1  -4 42.7854 43.2760   5
   4   1  -4 40.1457 42.0868  16
   4  -1  -4 24.7190 38.4762  16
   4   1  -3 230468. 20492.4  31
   4  -1  -3 203263. 20523.6  10
   4  -1  -3 223684. 20503.2   9
   4  -1  -3 224361. 20497.7  29
   4   1  -3 215403. 20496.5  29
   4   1  -3 220672. 20511.6  16
   4  -1  -3 225255. 20513.7  16
   4  -1  -3 222086. 20513.4   5
   4   1  -3 214295. 20511.4   5
   4   1  -2 9128.19 882.761  29
   4  -1  -2 9882.00 884.825  29
   4  -1  -2 8814.48 896.450   8
   4  -1  -2 9313.01 887.562   9
   4   1  -2 9788.86 900.761  17
   4  -1  -2 9043.08 897.934  17
   4   1  -2 9469.48 879.774  31
   4   1  -1 89072.2 8616.05  31
   4  -1  -1 95251.3 8612.47  31
   4  -1  -1 85061.0 8622.61   9
   4  -1  -1 88750.3 8708.44  12
   4  -1  -1 94646.9 8620.22  29
   4   1  -1 97669.0 8626.40  30
   4  -1  -1 93727.4 8624.58  30
   4   1  -1 88999.4 8618.46  29
   4   1  -1 109512. 8638.57  17
   4  -1  -1 100764. 8635.06  17
   4  -1  -1 85939.5 8634.32   8
   4  -1   0 6918.24 692.417   9
   4   1   0 7135.38 693.230  17
   4  -1   0 7111.56 692.531  17
   4   1   0 6731.20 680.229  32
   4  -1   0 7761.48 677.461  31
   4  -1   0 7437.65 714.945   8
   4   1   1 35961.1 3387.31  32
   4   1   1 35922.9 3396.63  39
   4  -1   1 36549.0 3395.85  39
   4  -1   1 38442.6 3449.55   7
   4  -1   1 37563.0 3440.03   8
   4   1   1 38980.9 3481.71  20
   4  -1   2 799.850 96.3521  39
   4   1   2 751.281 95.7017  39
   4  -1   2 723.707 147.198   7
   4   1   2 800.746 187.954  20
   4   1   3 128864. 12091.6  39
   4  -1   3 131074. 12091.5  39
   4  -1   3 131763. 12183.3   7
   4   1   3 134078. 12237.0  20
   4   1   4 5847.37 563.667  39
   4  -1   4 5499.59 561.211  39
   4  -1   4 5486.87 661.295   7
   4   1   5 114751. 10670.3  39
   4  -1   5 117332. 10671.0  39
   4  -1   5 107431. 10784.6   7
   4   1   6 1640.44 197.037  39
   4  -1   6 1436.13 361.828  36
   4   1   6 1507.03 373.997  36
   4  -1   6 1362.00 186.419  39
   4  -1   6 1302.72 271.474   7
   4  -1   7 25068.9 2855.44  36
   4   1   7 28887.8 2898.54  36
   4   1   7 27483.1 2585.68  39
   4  -1   7 27744.1 2586.34  39
   4  -1   7 25108.1 2715.15   7
   4  -1   8 7698.39 1084.51  36
   4   1   8 7333.02 1060.31  36
   4  -1   8 8199.31 807.879  39
   4   1   8 8336.51 808.443  39
   4  -1   8 6144.00 908.815   7
   4   1   9 2289.73 539.455  36
   4  -1   9 3278.83 382.052  39
   4  -1   9 2622.01 570.908  36
   4   1   9 3530.60 386.656  39
   4   1  10 21407.1 2249.13  36
   4  -1  10 19113.9 2226.81  36
   4  -1  11 9533.33 1202.74  36
   4  -1  12 49.6069 118.191  36
   4   1  12-84.3904 146.789   2
   4  -1  12-87.2310 140.920   2
  -4   1 -13 7031.21 856.621   6
  -4  -1 -13 6921.91 853.580   6
   4  -2 -14 3544.43 423.354   6
   4  -2 -14 4065.38 384.725  40
   4   2 -14 4320.21 390.234  40
   4   2 -14 2688.77 580.773  24
   4   2 -14 2443.18 431.392  15
  -4  -2  14 3036.18 449.082   3
   4  -2 -13 3149.39 307.426  40
   4   2 -13 3298.49 313.134  40
   4   2 -13 2030.39 342.690   6
   4  -2 -13 1991.26 336.770   6
   4   2 -13 2324.70 570.046  24
  -4  -2  13 2146.96 383.782   3
   4   2 -12 15261.5 1586.68   6
   4  -2 -12 17740.5 1599.43   6
   4   2 -11 1244.83 240.513   6
   4  -2 -11 1433.36 252.250   6
   4  -2 -10 35652.4 3315.12  16
   4  -2 -10 27498.7 3551.77  21
   4  -2 -10 35626.4 3321.17   5
   4   2 -10 29373.2 3304.52   6
   4  -2 -10 39120.0 3334.53   6
   4   2 -10 33207.5 3328.66  10
   4  -2 -10 29361.6 3776.49  11
   4  -2 -10 41608.9 3405.55  10
   4   2  -9 65.9523 99.0047   5
   4  -2  -9-21.9387 115.752   5
   4   2  -9 148.330 83.6778  16
   4  -2  -9 292.440 96.3462  16
   4  -2  -9 83.4154 199.104  21
   4  -2  -9 107.837 113.825   6
   4   2  -9 274.880 106.873  10
   4  -2  -9 535.286 156.718  10
   4  -2  -9 389.539 282.534  11
   4  -2  -8 11013.6 1686.12  21
   4   2  -8 12516.2 1469.04   5
   4  -2  -8 14984.4 1484.06   5
   4  -2  -8 16500.6 1499.07   6
   4  -2  -8 12611.1 1874.01  11
   4  -2  -8 19460.1 1569.43  10
   4   2  -8 16128.2 1508.14  10
   4   2  -7 1336.79 206.107  16
   4  -2  -7 1239.88 205.479   5
   4  -2  -7 1788.50 261.488  10
   4   2  -7 1740.06 239.846  10
   4   2  -7 1602.45 218.411   5
   4   2  -6 35409.3 3453.56  10
   4  -2  -6 43371.5 3500.95  10
   4   2  -6 33687.5 3434.51  16
   4  -2  -6 36139.6 3440.09  16
   4   2  -6 36275.0 3440.38   5
   4  -2  -6 37448.7 3447.18   5
   4  -2  -5 35286.5 3011.45  10
   4  -2  -5 30020.2 2959.02  16
   4   2  -5 29233.1 2956.10  16
   4   2  -5 30578.9 2959.78   5
   4  -2  -5 28785.4 2958.33   5
   4   2  -5 33769.7 2933.84  29
   4  -2  -5 31895.9 2933.40  29
   4  -2  -4 132400. 12656.5  10
   4  -2  -4 141107. 12605.0  29
   4   2  -4 133550. 12604.0  29
   4   2  -4 133722. 12624.2  16
   4  -2  -4 136576. 12627.7  16
   4   2  -4 134833. 12624.9   5
   4  -2  -4 137327. 12628.9   5
   4   2  -3 1374.36 136.310  31
   4  -2  -3 1407.02 345.728  12
   4  -2  -3 1224.02 150.668   9
   4  -2  -3 1321.10 140.303  29
   4   2  -3 1292.29 138.650  29
   4  -2  -3 1252.02 154.031  16
   4   2  -3 1324.38 153.244  16
   4  -2  -3 1182.88 154.729   5
   4  -2  -2 108105. 9118.92  29
   4   2  -2 99265.6 9115.87  29
   4  -2  -2 92856.8 9127.66   9
   4  -2  -2 92955.6 9291.10  12
   4  -2  -2 88176.7 9149.56   8
   4   2  -2 96484.5 9115.49  31
   4   2  -1 436.817 53.7313  31
   4  -2  -1 263.292 56.5382   9
   4   2  -1 427.834 52.2151  29
   4   2  -1 505.883 62.7595  30
   4  -2  -1 403.165 57.6217  30
   4  -2  -1 451.262 54.7533  29
   4  -2  -1 393.286 66.3986  17
   4   2  -1 473.970 73.0301  17
   4  -2  -1 276.135 77.7675   8
   4   2   0 7032.57 716.831  32
   4  -2   0 6582.48 728.469   9
   4   2   0 8096.98 728.251  30
   4  -2   0 7815.14 725.814  30
   4   2   0 8928.62 735.781  17
   4  -2   0 8090.86 730.393  17
   4  -2   0 7133.83 752.448   8
   4   2   1 16.3890 30.0790  17
   4  -2   1 30.8721 29.2046  17
   4   2   1 28.9372 112.494  20
   4  -2   1 91.1077 60.6812   8
   4   2   1 12.6286 13.1267  32
   4   2   2 16697.8 1510.78  39
   4  -2   2 16344.7 1508.55  39
   4   2   2 16517.5 1663.85  20
   4  -2   2 16072.5 1566.90   8
   4   2   2 15351.8 1498.94  32
   4   2   3 781.944 234.028  20
   4  -2   3 869.915 179.078   7
   4   2   3 950.291 122.612  39
   4  -2   3 1141.08 127.149  39
   4   2   4 80226.6 7956.00  20
   4  -2   4 81916.7 7879.53   7
   4   2   4 80994.3 7781.47  39
   4  -2   4 87848.8 7783.43  39
   4   2   5 14165.3 1428.86  20
   4  -2   5 10887.6 1303.15   7
   4  -2   5 13122.1 1209.97  39
   4   2   5 12208.7 1206.49  39
   4  -2   6 52814.7 5591.09   7
   4  -2   6 47791.3 5691.05  36
   4   2   6 59033.0 5473.20  39
   4  -2   6 60182.4 5474.72  39
   4  -2   7 9272.76 1173.10   7
   4  -2   7 9185.49 1295.71  36
   4   2   7 13061.5 1389.79  36
   4   2   7 10602.5 1055.97  39
   4  -2   7 11180.6 1059.92  39
   4  -2   8 15716.6 2038.78   7
   4  -2   8 17504.1 2202.70  36
   4   2   8 23514.6 2290.67  36
   4   2   8 20949.8 1935.21  39
   4  -2   8 20940.5 1936.70  39
   4  -2   9 1122.11 371.693  36
   4  -2  10 17707.5 2016.90  36
   4  -2  11 2881.84 377.506   2
   4   2  11 2831.49 373.743   2
   4  -2  11 2242.29 484.636  36
   4  -2  12 20617.5 2148.10   2
   4   2  12 25978.6 2159.21   2
   4  -2  12 18424.4 2275.41  36
   4   2  13 1673.74 183.968  33
  -4  -2 -13 1493.80 210.137   6
   4  -2  13 1802.61 298.065  36
   4   3 -14 1231.46 226.578  15
  -4  -3  13 2012.94 327.763   3
   4   3 -13 1648.99 451.916  24
   4   3 -12 101.225 240.995  24
  -4  -3  12 39.7023 94.6234   3
   4   3 -11 18417.8 2249.59  24
   4  -3 -10 1751.56 578.636  11
   4  -3 -10 2528.98 387.932  10
   4   3 -10 1997.92 578.137  24
   4   3  -9 18512.5 2411.44  24
   4  -3  -9 14771.4 2247.26  21
   4  -3  -9 15131.4 2411.32  11
   4   3  -8 3117.45 706.270  24
   4  -3  -8 3252.77 683.021  21
   4   3  -7 3913.89 720.097  24
   4  -3  -7 3716.23 710.950  22
   4  -3  -7 5274.55 580.000  10
   4  -3  -6 2935.58 391.558  10
   4  -3  -5 178206. 16535.9   9
   4  -3  -4 898.823 354.893  12
   4  -3  -4 1063.43 144.987   9
   4   3  -3 178057. 16512.0  31
   4  -3  -3 165022. 16782.5  12
   4  -3  -3 181405. 16538.5   9
   4   3  -2 12744.9 1152.83  31
   4  -3  -2 10538.5 1342.04  12
   4  -3  -2 11247.4 1205.02   8
   4  -3  -2 12124.2 1172.63   9
   4   3  -1 15345.4 1384.67  31
   4  -3  -1 13878.9 1400.40   9
   4  -3  -1 14424.1 1434.32   8
   4   3   0 3020.37 289.619  32
   4  -3   0 2619.50 333.068   8
   4  -3   0 2867.37 306.634   9
   4   3   1 2907.83 283.274  32
   4  -3   1 2914.37 342.176   8
   4  -3   1 2657.34 303.592   9
   4  -3   2 4516.66 524.650   8
   4   3   2 4749.16 455.207  32
   4   3   2 4289.77 613.885  20
   4  -3   3 28537.7 2954.08   8
   4   3   3 31654.5 2873.61  32
   4   3   3 28239.8 3068.99  20
   4   3   4 868.593 265.162  20
   4  -3   4 596.192 158.307   7
   4   3   5 61386.5 5469.40  20
   4  -3   5 65756.4 5373.78   7
   4  -3   5 48396.8 5286.19   4
   4  -3   6 263.989 173.958  36
   4   3   6 532.125 210.676  20
   4  -3   6 364.313 165.609   4
   4  -3   6 542.518 172.715   7
   4  -3   7 7383.15 979.601  36
   4  -3   7 5930.31 774.518   4
   4  -3   7 7439.06 846.217   7
   4  -3   8 1995.21 456.884  36
   4  -3   8 1610.24 323.698   4
   4  -3   8 2001.98 364.270   7
   4  -3   9 4340.40 624.548   3
   4  -3   9 6092.93 851.718  36
   4  -3  10 813.655 288.373  36
   4  -3  11 22114.6 2358.38  36
   4  -3  12 89.9066 98.0339  36
   4   3  13 5995.03 582.612  33
  -4  -4  14 6306.56 574.023   4
   4   4 -14 3760.55 531.216  15
   4   4 -13-30.7096 94.4134  15
   4   4 -12 6544.06 1029.17  24
   4   4 -11 1600.53 508.353  24
   4   4 -10 27744.9 3124.43  24
   4   4  -9 954.999 424.045  24
   4  -4  -9 1613.62 242.147   9
   4  -4  -9 2129.42 595.698  11
   4   4  -8 4044.73 836.846  24
   4  -4  -8 5947.28 617.689   9
   4   4  -7 336.440 258.550  24
   4  -4  -7 53.7293 63.0805   9
   4  -4  -6 2177.19 519.971  22
   4   4  -6 2225.49 525.300  24
   4   4  -6 2773.78 352.683  28
   4  -4  -6 3800.29 373.722   9
   4   4  -5 694.446 130.450  28
   4  -4  -5 1067.28 155.497   9
   4  -4  -4 140116. 16868.0  12
   4  -4  -4 186100. 16585.2   9
   4  -4  -3 7095.68 1099.62  12
   4  -4  -3 8870.40 853.932   9
   4  -4  -2 70400.3 6369.96   9
   4  -4  -2 58305.4 6593.61  12
   4  -4  -2 67997.0 6421.22   8
   4  -4  -1 74.0469 76.4747   8
   4  -4  -1 47.5813 36.1414   9
   4  -4   0 35215.3 3485.90   8
   4  -4   0 37488.2 3443.18   9
   4   4   1 938.006 113.196  32
   4  -4   1 916.987 175.605   8
   4  -4   1 1026.94 141.952   9
   4   4   2 38130.7 3411.00  32
   4  -4   2 35517.5 3493.68   8
   4   4   2 28051.5 3580.24  20
   4   4   3 1512.15 160.260  32
   4   4   3 995.191 282.056  20
   4  -4   3 1083.13 220.698   8
   4   4   4 126312. 9201.62  26
   4  -4   4 94171.9 8784.80   4
   4  -4   4 62932.0 8745.01   3
   4   4   4 82401.4 8918.23  20
   4   4   4 105686. 8687.17  32
   4  -4   4 90970.7 8983.61  35
   4  -4   5 1708.95 312.893   4
   4  -4   5 1759.38 306.879   3
   4  -4   5 1678.63 318.071   7
   4   4   5 1703.06 395.972  20
   4   4   5 2315.90 230.256  32
   4  -4   6 19941.5 2713.32   3
   4  -4   6 23878.9 2727.04   4
   4  -4   6 27760.6 2786.22   7
   4   4   6 26750.1 2880.96  20
   4   4   6 32567.9 2629.97  32
   4   4   7 612.859 91.8384  32
   4  -4   7-77.2113 155.440  36
   4   4   7 591.565 250.680  20
   4  -4   7 359.635 195.663   4
   4  -4   7 563.194 175.154   3
   4  -4   7 272.082 151.668   7
   4  -4   8 1106.42 286.806   4
   4  -4   8 646.353 213.565   3
   4  -4   8 731.442 293.884  36
   4  -4   9 114.949 153.568   4
   4  -4   9 87.4926 85.1058   3
   4  -4   9-79.3901 154.344  36
   4  -4  10 15241.5 2033.87   3
   4  -4  10 18363.2 2201.31  36
   4  -4  11 226.527 175.285  36
   4  -4  12 7778.12 1028.67  36
   4   4  12 9535.04 891.991  33
  -4  -5  13 7888.68 672.060   4
   4   5 -13 3938.91 590.890  15
   4   5 -12-34.0987 99.4582  15
   4   5 -11 6792.58 843.909  15
  -4   5  11 7157.17 715.537  37
   4   5 -10-42.2130 108.545  15
  -4   5  10-13.9101 44.8633  37
   4   5  -9 19179.8 2320.82  24
   4   5  -8 411.507 301.796  24
   4  -5  -8 357.787 111.639   9
   4   5  -7 20.1658 76.0295  28
   4  -5  -7 62.6488 53.8785   9
   4   5  -6 3255.54 429.558  28
   4  -5  -6 4505.74 458.754   9
   4   5  -5 1732.63 243.102  28
   4  -5  -5 1940.14 252.898   9
   4   5  -4 534.615 112.132  28
   4  -5  -4 695.107 123.298   9
   4  -5  -4 615.466 320.143  12
   4  -5  -3 34119.7 4384.49   1
   4  -5  -3 54163.1 4200.83   9
   4  -5  -3 42453.6 4550.21  12
   4  -5  -3 49091.1 4282.78   8
   4   5  -3 38846.8 4174.96  27
   4  -5  -2 130.462 101.438   8
   4  -5  -2-81.7409 194.579  12
   4  -5  -2 12.8678 35.4101   9
   4   5  -2 11.9833 49.4355  27
   4  -5  -1 55350.6 5418.92   8
   4  -5  -1 51302.3 5644.63  12
   4  -5  -1 59333.6 5358.70   9
   4  -5   0 990.240 192.483   8
   4  -5   0 817.232 133.121   9
   4   5   1 71797.6 7998.62  25
   4  -5   1 86942.8 7782.34   8
   4   5   1 82709.3 7680.31  37
   4   5   2 2519.15 509.825  26
   4   5   2 1964.09 223.192  37
   4  -5   2 2018.56 308.477   8
   4  -5   3 61106.8 5474.55   4
   4  -5   3 50657.2 5628.66  35
   4   5   3 58665.6 5367.18  37
   4   5   3 63426.9 5793.60  26
   4   5   3 46350.5 5593.10  20
   4  -5   3 58060.3 5488.50   8
   4  -5   4 1588.38 424.981  35
   4   5   4 2298.33 234.682  32
   4  -5   4 2026.61 339.774   8
   4   5   4 3147.12 605.570  26
   4   5   4 989.553 341.959  20
   4  -5   4 1872.34 327.234   4
   4  -5   5 23350.0 2791.32   7
   4   5   5 22301.1 2889.79  20
   4  -5   5 28995.9 2798.96   4
   4   5   5 30624.2 2667.07  32
   4  -5   6 586.072 185.190   7
   4   5   6 531.651 236.401  20
   4   5   6 429.510 81.8777  32
   4  -5   6 301.933 198.321   4
   4  -5   7 3147.32 492.796   4
   4  -5   7 2978.75 607.516  36
   4  -5   8 537.013 215.077   4
   4  -5   8 245.081 180.694  36
   4  -5   9 21087.0 1959.36   4
   4  -5   9 15194.6 2034.33  36
   4  -5  10 245.136 191.588   4
   4  -5  10 388.786 219.966  36
   4  -5  11 17245.4 1462.62   4
   4  -5  11 10235.7 1466.56  36
  -4  -6  13 269.547 120.926   4
  -4  -6  12 10312.2 1106.88   4
  -4   6  11 380.822 78.6858  37
  -4   6  10 13468.8 1310.55  37
  -4   6   9 337.991 88.9368  37
  -4   6   8 20994.2 2024.64  37
   4   6  -7 965.456 192.339  28
  -4   6   7 804.322 154.358  37
   4   6  -6 8920.19 888.347  28
  -4   6   6 6559.87 839.353  37
   4   6  -5 676.763 142.304  28
   4  -6  -5 763.784 141.569   9
  -4   6   5 445.950 105.271  37
   4   6  -4 24552.2 2238.66  28
   4  -6  -4 27791.7 2390.70   8
   4  -6  -4 29684.9 2267.49   9
   4  -6  -4 19780.0 2668.18  12
  -4   6   4 18782.3 2203.06  37
   4   6  -3 234.879 83.6992  27
   4  -6  -3 113.073 221.783  12
   4  -6  -3 594.031 114.013   9
   4  -6  -3 330.754 214.685   1
   4  -6  -3 253.173 139.360   8
   4  -6  -2 30905.3 4279.20   1
   4   6  -2 34930.4 4357.64  25
   4   6  -2 40484.5 4064.01  27
   4  -6  -2 39968.2 4481.62  12
   4  -6  -2 51826.8 4086.79   9
   4  -6  -2 46167.2 4174.10   8
   4   6  -1-8.30430 25.5248  37
   4   6  -1 61.7957 47.4777  27
   4   6  -1 87.2744 189.643  25
   4  -6  -1-100.984 219.434  12
   4  -6  -1 32.1503 44.1871   9
   4  -6  -1 73.2186 201.248   1
   4  -6  -1-32.3793 88.9988   8
   4   6   0 68602.5 6219.93  37
   4  -6   0 59494.3 6507.22   1
   4  -6   0 66417.4 6338.48   8
   4   6   0 54981.8 6558.50  25
   4   6   0 68019.4 6258.26  27
   4   6   1 114.896 43.4216  37
   4  -6   1 73.1185 142.254   1
   4   6   1 92.6595 201.446  25
   4  -6   1-32.5768 63.6398   8
   4   6   2 64324.7 6523.25  26
   4   6   2 66261.0 6123.72  37
   4  -6   2 64238.7 6252.91   8
   4   6   3 3461.10 707.225  26
   4  -6   3 3885.83 687.584  35
   4   6   3 3994.80 409.326  37
   4  -6   3 3588.09 524.553   8
   4   6   4 10983.9 1488.69  26
   4   6   4 11911.0 1086.68  37
   4  -6   4 9720.83 1213.13   8
   4  -6   4 8817.09 1380.60  35
   4  -6   5 138.398 111.107   7
   4  -6   5 349.995 211.088   4
   4  -6   6 3132.41 496.908   4
   4  -6   7-82.2361 138.788  36
   4  -6   7-130.346 267.228   4
   4  -6   8 12726.3 1779.03  36
   4  -6   8 17973.0 1712.73   4
   4  -6   9 488.052 226.637  36
   4  -6   9 194.227 194.724   4
   4  -6  10 11945.6 1701.56  36
   4  -6  10 20140.5 1700.09   4
   4  -6  11-38.7068 84.2405  36
   4  -6  11-96.0521 180.815   4
  -4   7  11 12815.7 1224.20  37
  -4   7  10 275.149 65.3871  37
  -4   7   9 17945.5 1725.35  37
  -4   7   8 1431.42 203.458  37
  -4   7   7 26822.3 2561.20  37
  -4   7   6 15.2539 44.5098  37
   4   7  -6 46.2997 74.6357  28
  -4   7   5 22492.7 2221.57  37
   4   7  -5 23131.8 2259.77  28
   4  -7  -5 26232.3 2432.93   8
   4   7  -4-40.5938 68.3259  28
   4  -7  -4 145.689 200.219  12
   4  -7  -4 185.843 149.743   8
   4   7  -3 22322.1 2585.53  25
   4  -7  -3 26606.9 2289.49   8
   4   7  -2 20.5447 89.2948  27
   4   7  -2 439.337 301.892  25
   4  -7  -2 265.008 223.029  12
   4  -7  -2-193.735 230.581   1
   4  -7  -2 378.670 173.473   8
   4   7  -1 13957.9 1365.38  27
   4   7  -1 12336.6 1748.20  25
   4  -7  -1 14221.9 1873.82  12
   4  -7  -1 11912.0 1663.44   1
   4  -7  -1 14097.4 1478.34   8
   4   7   0 4397.84 426.503  37
   4   7   0 3646.65 461.709  27
   4   7   0 3584.55 761.899  25
   4  -7   0 3879.16 552.690   8
   4  -7   0 2506.51 628.675   1
   4  -7   1 21475.3 2797.67   1
   4   7   1 27966.1 2512.35  27
   4   7   1 26050.6 2454.71  37
   4  -7   1 24075.9 2594.33   8
   4  -7   2 789.909 295.558  35
   4  -7   2 1158.93 417.957   1
   4   7   2 932.232 140.025  37
   4  -7   2 1088.07 250.578   8
   4   7   2 617.696 327.754  26
   4  -7   3 18547.5 2385.55  35
   4   7   3 22730.6 2028.48  37
   4  -7   3 19408.3 2176.31   8
   4   7   3 17200.2 2400.20  26
   4   7   4 601.522 311.148  26
   4   7   4 459.495 94.2248  37
   4  -7   4 501.502 295.638  35
   4   7   5 7406.57 742.457  37
   4  -7   6 130.488 169.502   4
   4  -7   7 11041.3 1638.32  36
   4  -7   7 17090.0 1595.97   4
   4  -7   8 1145.39 351.165  36
   4  -7   8 1644.76 340.048   4
   4  -7   9 10430.9 1548.40  36
   4  -7   9 18474.8 1561.93   4
   4  -7  10 213.178 144.193  36
   4  -7  10 80.5680 159.351   4
  -4   8  10 11022.4 1058.47  37
  -4   8   9 165.898 54.1582  37
  -4   8   8 16838.3 1618.60  37
  -4   8   7 2229.86 271.519  37
  -4   8   6 14770.6 1338.83  37
   4   8  -6 11937.6 1374.75  28
  -4   8   5 8021.17 741.300  37
   4   8  -5 6482.31 777.566  28
   4   8  -4 6164.54 697.435  28
   4   8  -4 6966.09 1170.18  25
   4   8  -3-130.711 284.178  25
   4   8  -3 295.125 117.102  28
   4   8  -2 5743.82 1081.31  25
   4   8  -2 6626.80 712.445  27
   4  -8  -2 5434.63 996.054   1
   4   8  -1-125.498 272.787  25
   4   8  -1 96.9948 81.9168  27
   4  -8  -1 112.995 245.627   1
   4   8   0 8091.35 870.212  27
   4  -8   0 7901.35 1231.84   1
   4   8   1 452.064 365.321  26
   4   8   1 261.291 109.409  27
   4  -8   1 337.254 269.048   1
   4   8   1 315.290 84.1979  37
   4   8   2 16669.0 1628.80  27
   4   8   2 14072.9 1977.79  26
   4  -8   2 12531.4 1943.24   1
   4  -8   2 13919.2 1932.87  35
   4   8   2 17173.0 1571.93  37
   4   8   3 675.899 155.624  27
   4   8   3 942.356 369.863  26
   4  -8   3 691.490 357.263   1
   4   8   3 450.969 99.5680  37
   4  -8   3 208.609 252.688  35
   4  -8   4 16756.5 2180.15   1
   4   8   4 18015.5 1713.65  37
   4  -8   4 17398.6 2160.47  35
   4   8   5 1519.91 197.601  37
   4  -8   5 1817.31 513.758   1
   4   8   6 18184.7 1716.04  37
   4  -8   6 16075.5 2143.18   1
   4  -8   7 69.8357 151.941  36
   4  -8   7 97.3413 211.655   1
   4  -8   8 9721.55 1263.66  36
   4  -8   8 12414.3 1427.76   1
  -4   9   9 10154.4 965.899  37
   4   9  -9 8974.11 1298.66  25
  -4   9   8 145.396 46.8875  37
   4   9  -8 417.823 304.841  25
  -4   9   7 30563.3 2835.44  37
   4   9  -7 25217.1 3290.83  25
  -4   9   6 280.901 71.8636  37
   4   9  -6 127.476 278.141  25
   4   9  -5 11637.8 1712.22  25
   4   9  -5 12253.4 1249.08  28
   4   9  -4 133.896 292.330  25
   4   9  -4 335.884 122.221  28
   4   9  -3 8990.73 919.454  28
   4   9  -3 6535.90 1277.71  25
  -4  -9   2 7236.86 1151.13  35
   4   9  -2 6449.71 1220.78  25
   4   9  -2 8290.12 854.604  28
   4  -9  -1 13530.9 1815.91   1
   4  -9   0 362.462 318.825   1
   4   9   0 960.929 192.767  27
   4   9   0 583.758 365.891  26
   4  -9   1 17759.9 2607.75   1
   4   9   1 25412.4 2276.73  27
   4   9   1 19856.3 2635.89  26
   4  -9   2-206.578 317.483  35
   4  -9   2-119.781 232.901   1
   4   9   2 24.0706 74.2902  27
   4   9   2-310.851 266.495  26
   4  -9   3 20852.9 2596.54  35
   4   9   3 24830.9 2246.24  27
   4  -9   3 17472.2 2577.89   1
   4   9   4 21.0820 67.9496  27
   4  -9   4-112.548 189.437   1
   4   9   5 21111.4 1992.03  27
   4  -9   5 17185.2 2345.40   1
   4   9   6 15.8911 55.6867  27
   4  -9   6-64.0599 152.487  36
   4  -9   6-93.3257 222.149   1
   4  -9   7 6429.00 870.140  36
   4  -9   7 6910.90 980.182   1
   4  10  -6 17793.8 2134.44  25
   4  10  -5 2993.01 689.768  25
   4  10  -4 10235.7 1047.12  28
   4  10  -4 9319.94 1418.41  25
   4  10  -3 481.049 136.685  28
   4  10  -2 5416.07 1003.71  26
   4  10  -2 6862.81 716.660  28
  -4 -10   2 5774.45 969.129  35
   4  10  -1 700.305 156.206  28
   4  10  -1 633.065 359.580  26
  -4 -10   1 265.745 277.926  35
   4  10   0 13276.2 1713.56  26
   4  10   1 1002.46 416.088  26
   4 -10   1 984.137 408.056   1
   4 -10   2 13548.9 1771.38   1
   4 -10   3 305.197 243.795   1
   4 -10   4 17118.9 2044.89   1
   4 -10   5 3989.27 706.412   1
   4  11  -2 1042.70 367.435  26
   4  11  -1 2272.69 512.457  26
   4  11  -1 2957.04 349.870  28
   4  11   0 2639.70 326.905  28
   5   0 -15-6.69001 21.5901  40
   5   0 -15-39.3316 64.9729   6
   5   0 -15 48.0487 140.081  24
   5   0 -14 1444.85 173.998  40
   5   0 -14 1235.35 217.913   6
   5   0 -14 869.928 330.693  24
   5   0 -13 23.1471 98.0622   6
   5   0 -13-23.1326 40.5606  40
   5   0 -12 2318.14 344.733   6
   5   0 -11-24.8389 59.1319  16
   5   0 -11 51.5451 83.0697   5
   5   0 -11 51.1523 102.480   6
   5   0 -10 4220.76 403.037  29
   5   0 -10 3173.50 440.031  16
   5   0 -10 3422.83 456.088   5
   5   0 -10 3224.82 453.096   6
   5   0 -10 3740.64 473.070  10
   5   0  -9-20.9529 61.0951  16
   5   0  -9 21.6064 69.6469   6
   5   0  -9 86.8613 73.1096   5
   5   0  -9-25.5746 74.5668  10
   5   0  -8 12490.3 1451.34  16
   5   0  -8 12985.9 1457.91   5
   5   0  -8 13226.4 1464.78   6
   5   0  -7-19.5108 65.6891  10
   5   0  -7-198.224 215.368  11
   5   0  -7 30.8010 57.9732  16
   5   0  -7 16.0154 58.2435   5
   5   0  -6 521.700 75.2537  29
   5   0  -6 455.666 115.957  10
   5   0  -6 423.673 250.926  11
   5   0  -6 464.799 101.414  16
   5   0  -6 413.721 99.2314   5
   5   0  -5 22.0367 19.3744  29
   5   0  -5 104.171 66.9781  10
   5   0  -5-69.9608 179.881  11
   5   0  -5-21.3224 51.8278  16
   5   0  -5 32.8500 46.4124   5
   5   0  -4 23231.8 2459.65  11
   5   0  -4 19633.3 2219.87  10
   5   0  -4 23104.3 2222.31   5
   5   0  -4 23689.3 2222.39  16
   5   0  -4 26331.5 2204.82  29
   5   0  -3 14.2608 13.2288  31
   5   0  -3 66.5195 23.7305  29
   5   0  -3 39.7275 144.471  11
   5   0  -2 28.8391 13.7546  31
   5   0  -2 27.3383 17.1907  29
   5   0  -2 51.3537 44.0316  17
   5   0  -1 15.0955 16.8619  29
   5   0  -1 26.0050 22.6446  30
   5   0  -1 16.6054 22.1386   9
   5   0  -1 13.0617 11.7141  31
   5   0  -1-7.27716 41.2577  17
   5   0   0 1269.72 130.880  31
   5   0   0 1242.24 148.459  17
   5   0   1-18.8154 68.4587   7
   5   0   1 32.3964 13.8577  32
   5   0   1 19.3490 34.4194  17
   5   0   2 2904.83 297.026  39
   5   0   2 3209.70 388.953   7
   5   0   2 2824.05 280.920  32
   5   0   3 29.5837 32.9364  39
   5   0   3-28.8829 84.2030   7
   5   0   3-6.83723 17.2635  32
   5   0   4 17930.8 1731.84  39
   5   0   4 19530.2 1870.12   7
   5   0   5 31.9326 29.4157  39
   5   0   5 38.7379 99.6443   7
   5   0   6-12.6320 32.4922  39
   5   0   6 68.0320 132.226  36
   5   0   7 14.6635 34.9333  39
   5   0   7 74.0549 176.282  36
   5   0   8-33.0764 48.3166  39
   5   0   8-77.0128 149.710  36
   5   0   9-75.8087 180.586  36
   5   0  10 1037.11 315.400  36
   5   0  11-57.3511 111.542  36
   5   0  11-39.7288 115.896   2
   5   0  12 373.204 118.227   2
  -5   0 -13 35.4908 53.9226   6
   5   0  13-42.2046 75.3462   2
   5   1 -15 300.223 61.4828  40
   5  -1 -15 341.292 62.6847  40
   5   1 -15 202.789 86.8871   6
   5  -1 -15 198.728 91.0958   6
   5  -1 -15 463.451 187.628  24
   5   1 -15 326.712 171.822  24
   5  -1 -14 54.4576 39.9463  40
   5   1 -14 65.3541 44.8931  40
   5   1 -14 215.114 184.465  24
   5   1 -14 91.9834 85.9687   6
   5  -1 -14 90.0307 87.7165   6
   5   1 -13 1494.39 171.309  40
   5  -1 -13 1211.94 159.983  40
   5   1 -13 757.289 193.923   6
   5  -1 -13 1012.74 211.404   6
   5   1 -13 755.412 209.606  15
   5   1 -13 654.690 366.279  24
   5  -1 -12 200.014 117.058   6
   5   1 -12 50.8201 110.998   6
   5   1 -11 128.257 117.279   6
   5  -1 -11 76.0292 139.616   6
   5   1 -10 2550.33 348.890  10
   5  -1 -10 2822.53 379.371  10
   5  -1 -10 2161.71 318.409  16
   5   1 -10 1755.10 301.278  16
   5  -1 -10 2637.76 276.320  29
   5   1 -10 3117.70 287.890  29
   5   1 -10 1546.58 306.248   6
   5  -1 -10 2503.95 336.361   5
   5  -1 -10 2542.90 343.635   6
   5   1 -10 1552.11 296.693   5
   5  -1  -9 3899.15 443.963  10
   5  -1  -9 3313.65 745.883  11
   5   1  -9 3674.76 422.846  10
   5   1  -9 1974.89 355.346  16
   5  -1  -9 2802.55 380.065  16
   5  -1  -9 4307.16 355.130  29
   5   1  -9 4317.63 355.771  29
   5  -1  -9 2725.64 616.562  21
   5   1  -9 2291.63 371.434   5
   5  -1  -9 2919.54 388.865   5
   5  -1  -9 2839.42 398.090   6
   5   1  -9 1997.83 369.461   6
   5  -1  -8 3869.03 786.750  11
   5   1  -8 3973.56 456.730  10
   5  -1  -8 5284.34 496.315  10
   5  -1  -8 4085.41 434.805  16
   5   1  -8 3095.70 418.377  16
   5  -1  -8 3236.95 641.848  21
   5   1  -8 2723.68 412.090   5
   5  -1  -8 3932.43 437.160   5
   5   1  -8 3630.12 435.921   6
   5  -1  -8 3607.24 438.603   6
   5   1  -7 2174.44 209.130  29
   5  -1  -7 1868.93 203.830  29
   5   1  -7 1724.16 251.845  10
   5  -1  -7 1939.25 267.146  10
   5   1  -7 1347.53 226.176   5
   5  -1  -7 1492.23 234.377   5
   5  -1  -7 1713.32 235.535  16
   5   1  -7 1622.17 231.154  16
   5   1  -6 368.144 61.4512  29
   5  -1  -6 446.208 67.5208  29
   5  -1  -6 463.023 121.899  10
   5  -1  -6 459.904 311.379  11
   5   1  -6 334.585 84.7445  16
   5  -1  -6 326.607 86.7737  16
   5  -1  -6 203.522 83.6268   5
   5   1  -6 319.833 87.3112   5
   5  -1  -5 4622.69 818.461  11
   5  -1  -5 5416.94 572.056  10
   5   1  -5 5186.48 551.546   5
   5  -1  -5 5037.55 551.315   5
   5   1  -5 5284.92 550.021  16
   5  -1  -5 5044.62 550.085  16
   5   1  -5 5662.71 527.380  29
   5  -1  -5 5644.32 527.508  29
   5  -1  -4 127673. 13325.9  10
   5  -1  -4 135949. 13299.2   9
   5  -1  -4 150173. 13294.2  29
   5   1  -4 151701. 13293.8  29
   5  -1  -4 142885. 13315.5   5
   5   1  -4 144095. 13314.9   5
   5  -1  -4 142831. 13314.5  16
   5   1  -4 142111. 13313.2  16
   5   1  -3 861.974 93.2886  31
   5  -1  -3 584.595 110.919  10
   5  -1  -3 831.640 102.496   9
   5   1  -3 794.641 97.0267  29
   5  -1  -3 964.868 101.580  29
   5   1  -2 88835.8 8420.66  29
   5  -1  -2 90754.8 8421.91  29
   5  -1  -2 85115.9 8423.13   9
   5   1  -2 90465.8 8416.28  31
   5  -1  -2 95209.4 8412.51  31
   5   1  -2 95959.9 8443.13  17
   5  -1  -2 87537.8 8437.97  17
   5  -1  -1 435.274 66.1523  30
   5   1  -1 401.656 58.0663  29
   5  -1  -1 479.686 61.0005  29
   5   1  -1 529.146 70.4286  30
   5  -1  -1 400.641 64.6413   9
   5  -1  -1 435.161 76.9797  17
   5   1  -1 445.173 79.7883  17
   5  -1  -1 478.921 53.1053  31
   5   1  -1 447.567 56.8782  31
   5  -1   0 21443.1 2091.23   8
   5   1   0 24613.0 2071.21  17
   5  -1   0 23463.0 2068.60  17
   5   1   0 20483.5 2047.92  32
   5  -1   1 9421.12 821.110   7
   5   1   1 8046.82 752.858  17
   5  -1   1 7304.63 749.393  17
   5   1   1 7576.82 732.792  32
   5   1   2 6814.58 672.492  39
   5  -1   2 6714.05 670.729  39
   5  -1   2 6758.92 747.640   7
   5   1   2 7137.35 659.157  32
   5   1   3 799.385 105.838  39
   5  -1   3 708.537 101.737  39
   5  -1   3 650.489 161.059   7
   5   1   3 701.518 85.9877  32
   5  -1   4 3911.87 526.170   7
   5   1   4 3928.84 423.064  39
   5  -1   4 4346.78 426.604  39
   5  -1   5 407.841 145.159   7
   5   1   5 454.222 83.7311  39
   5  -1   5 418.617 81.9298  39
   5  -1   6 2590.09 414.263   7
   5  -1   6 2129.29 464.918  36
   5   1   6 3389.73 549.189  36
   5   1   6 2249.78 284.434  39
   5  -1   6 2577.71 291.517  39
   5  -1   7 737.487 219.064   7
   5   1   7 840.885 140.095  39
   5  -1   7 741.239 136.077  39
   5  -1   7 1050.51 318.690  36
   5   1   8 529.332 110.042  39
   5  -1   8 384.421 101.071  39
   5  -1   8 234.627 243.998  36
   5  -1   9 77.2266 168.111  36
   5   1   9 147.208 143.406  36
   5   1  10-67.2826 113.250  36
   5  -1  10 139.962 179.927  36
   5   1  11 76.4429 105.480   2
   5  -1  11 157.368 108.548   2
   5  -1  11 57.7900 137.885  36
   5   1  12 14.8231 82.8084   2
   5  -1  12 45.9585 85.5778   2
   5  -1  12 42.3951 100.964  36
  -5   1 -13 182.338 72.9561   6
  -5  -1 -13 255.498 76.8118   6
   5  -1  13 349.204 87.8173   2
   5   2 -15 84.8654 130.632  24
   5   2 -14 1066.51 138.308  40
   5  -2 -14 1089.99 136.139  40
   5   2 -14 676.670 278.170  24
   5  -2 -14 779.246 172.766   6
   5   2 -14 836.056 189.941  15
   5   2 -13 87.6575 51.2937  40
   5  -2 -13 83.6733 47.9175  40
   5  -2 -13 41.8918 84.0632   6
   5   2 -13 43.4618 79.1619   6
   5   2 -13 32.8616 78.3710  15
   5   2 -12-24.8346 51.2012  40
   5  -2 -12 23.8994 38.5222  40
   5   2 -12 106.238 273.144  24
   5   2 -12-74.1745 146.152   6
   5  -2 -12 47.9206 123.209   6
   5   2 -11 450.636 352.357  24
   5   2 -11 761.572 183.060   6
   5  -2 -11 720.059 184.369   6
   5  -2 -10 214.625 102.767   5
   5  -2 -10 270.041 321.950  11
   5  -2 -10 281.200 129.197  10
   5  -2 -10 184.053 94.0997  16
   5   2 -10 303.506 68.3527  29
   5  -2 -10 177.857 245.157  21
   5   2 -10 96.7741 121.362   6
   5  -2 -10 47.7932 130.670   6
   5  -2  -9 1569.52 564.948  11
   5  -2  -9 3994.36 468.922  10
   5  -2  -9 3172.38 387.562  16
   5   2  -9 1903.89 348.769  16
   5   2  -9 3397.38 338.604  29
   5  -2  -9 3524.18 339.073  29
   5  -2  -9 1227.66 493.821  21
   5  -2  -9 3476.48 397.626   5
   5  -2  -9 3103.91 394.150   6
   5   2  -8 434.788 116.443   5
   5  -2  -8 481.083 123.990   5
   5  -2  -8 572.950 161.586  10
   5  -2  -8 362.763 266.693  11
   5  -2  -8 388.335 112.879  16
   5   2  -8 275.831 98.7366  16
   5   2  -8 611.220 94.0681  29
   5  -2  -8 723.919 98.3914  29
   5  -2  -8 144.264 445.670  23
   5  -2  -8 582.115 283.640  21
   5  -2  -8 464.135 130.072   6
   5  -2  -7 1200.77 496.282  11
   5  -2  -7 1891.74 258.107  16
   5   2  -7 1587.44 243.891  16
   5   2  -7 2026.51 221.819  29
   5  -2  -7 2065.85 223.317  29
   5  -2  -7 1524.45 418.498  21
   5   2  -7 1763.25 253.054   5
   5  -2  -7 1984.71 264.479   5
   5  -2  -6 401.845 95.4627  16
   5   2  -6 336.989 84.6592  16
   5  -2  -6 377.800 63.4902  29
   5   2  -6 349.340 61.5889  29
   5  -2  -6 352.437 121.351  10
   5   2  -6 345.491 90.2791   5
   5  -2  -6 207.269 77.6458   5
   5  -2  -5 667.770 151.801  10
   5  -2  -5 903.594 128.025   9
   5   2  -5 1141.21 145.870   5
   5  -2  -5 1055.13 148.733   5
   5  -2  -5 927.674 139.598  16
   5   2  -5 990.962 140.899  16
   5   2  -5 939.176 112.998  29
   5  -2  -5 785.942 110.142  29
   5  -2  -4 80.0350 37.9194   9
   5   2  -4 75.0836 23.5022  31
   5  -2  -4 43.3489 23.3599  29
   5   2  -4 91.9752 28.4769  29
   5  -2  -4 93.3666 50.1620   5
   5  -2  -4 120.902 53.9014  16
   5   2  -4 87.7448 47.9634  16
   5   2  -3 48910.2 4648.94  31
   5  -2  -3 48411.8 4907.64  12
   5  -2  -3 47998.5 4665.29   9
   5   2  -3 50879.7 4654.17  29
   5  -2  -3 52593.7 4656.57  29
   5   2  -2 3544.46 346.096  29
   5  -2  -2 3845.19 350.176  29
   5  -2  -2 3525.32 357.695   9
   5  -2  -2 3145.07 374.771   8
   5  -2  -2 2156.91 459.640  12
   5   2  -2 3529.42 343.884  31
   5   2  -2 3846.31 372.286  17
   5  -2  -2 3270.60 363.999  17
   5   2  -1 12410.3 1181.03  31
   5  -2  -1 11379.6 1191.99   9
   5   2  -1 11891.9 1180.72  29
   5  -2  -1 12910.2 1183.74  29
   5   2  -1 13312.4 1193.19  30
   5  -2  -1 13158.8 1190.30  30
   5  -2  -1 11120.7 1212.88   8
   5   2  -1 13873.4 1206.61  17
   5  -2  -1 13455.7 1201.91  17
   5   2   0 158.160 33.8147  32
   5  -2   0 235.194 52.5597   9
   5   2   0 256.579 47.9841  30
   5  -2   0 202.793 42.4557  30
   5  -2   0 190.268 69.0683   8
   5  -2   0 224.405 56.2038  17
   5   2   0 277.142 58.1200  17
   5  -2   1 17319.0 1715.78   8
   5   2   1 19067.4 1675.23  17
   5  -2   1 18158.7 1670.76  17
   5   2   1 16847.5 1654.10  32
   5   2   2 3415.72 355.335  39
   5  -2   2 3550.83 355.679  39
   5  -2   2 3509.35 422.333   8
   5  -2   2 3321.14 421.778   7
   5   2   2 3519.48 344.609  32
   5   2   3 7647.70 750.952  39
   5  -2   3 8205.16 751.251  39
   5   2   3 7217.51 891.938  20
   5  -2   3 8254.11 849.771   7
   5   2   3 7349.12 734.059  32
   5   2   4 1238.10 162.534  39
   5  -2   4 1344.88 163.042  39
   5   2   4 672.694 239.906  20
   5  -2   4 1375.44 250.559   7
   5   2   4 1341.24 145.839  32
   5   2   5 10824.8 1157.18  36
   5   2   5 8405.09 876.573  39
   5  -2   5 9099.19 879.868  39
   5  -2   5 8926.61 1000.71   7
   5   2   6 2283.27 468.395  36
   5  -2   6 1522.36 416.771  36
   5   2   6 2309.33 271.569  39
   5  -2   6 2519.48 275.413  39
   5  -2   6 1738.39 353.655   7
   5   2   7 14.9138 35.5041  39
   5  -2   7-15.0277 35.7752  39
   5   2   7-71.0988 169.240  36
   5  -2   7 75.7953 180.419  36
   5  -2   7-45.6436 88.7119   7
   5  -2   8 475.315 233.266  36
   5  -2   8 338.331 144.673   7
   5   2   8 349.686 69.5302  32
   5  -2   9 857.783 294.417  36
   5   2  10-20.6146 111.537   2
   5  -2  10 64.9762 105.237   2
   5  -2  10-70.0964 152.316  36
   5   2  11 192.835 113.365   2
   5  -2  11 371.515 136.325   2
   5  -2  11 340.471 184.693  36
   5   2  12-7.62164 25.7140  33
   5  -2  12-40.4593 78.6530  36
   5  -2  12-99.1992 95.4255   2
   5   3 -14-73.7287 83.0070  15
   5   3 -14-60.7125 156.242  24
   5   3 -13 881.950 210.603  15
   5   3 -13 1850.15 450.302  24
   5   3 -12 101.976 242.921  24
   5   3 -11-111.188 285.880  24
   5  -3 -11 163.121 274.566  21
   5  -3 -10 135.147 227.473  11
   5  -3 -10 36.4276 86.7103  10
   5  -3 -10 19.7549 50.7912   9
   5   3 -10-110.888 215.516  24
   5  -3 -10-174.183 267.633  21
   5  -3  -9 2372.66 361.911  10
   5  -3  -9 1984.96 604.267  11
   5  -3  -9 2189.06 536.488  21
   5   3  -9 1239.00 453.374  24
   5  -3  -8 478.870 163.200  10
   5  -3  -8 621.393 323.529  11
   5  -3  -8 667.230 126.952   9
   5   3  -8 274.679 312.364  24
   5  -3  -8 333.095 248.011  21
   5  -3  -7 1914.47 288.398  10
   5  -3  -7 1912.69 230.971   9
   5  -3  -7 1143.79 408.372  22
   5   3  -7 705.952 311.973  24
   5  -3  -6 4586.72 439.093   9
   5   3  -6 3336.69 430.529  28
   5  -3  -5 756.326 123.467   9
   5  -3  -4 776.584 294.252  12
   5  -3  -4 832.868 128.652   9
   5   3  -4 928.230 104.778  31
   5  -3  -3 1132.07 335.581  12
   5  -3  -3 1202.93 154.620   9
   5  -3  -3 1048.36 181.086   8
   5   3  -3 1193.33 129.939  31
   5  -3  -2 3356.26 341.368   9
   5  -3  -2 2613.36 490.834  12
   5  -3  -2 2926.77 368.984   8
   5   3  -2 3298.00 320.373  31
   5  -3  -1 4830.44 497.323   9
   5  -3  -1 4280.30 523.211   8
   5   3  -1 5201.05 479.761  31
   5  -3   0 1052.54 182.402   8
   5  -3   0 1347.07 160.412   9
   5  -3   1 1309.41 216.711   8
   5   3   1 1574.73 165.085  32
   5  -3   2 4835.50 521.690   8
   5   3   2 4305.10 432.874  32
   5  -3   3 760.952 178.274   7
   5   3   3 910.975 110.619  32
   5  -3   4 11946.1 1407.74   4
   5  -3   4 14378.2 1460.49   7
   5   3   4 12310.1 1509.88  20
   5   3   4 14812.0 1329.11  32
   5  -3   5 3929.70 525.285   7
   5   3   5 3839.62 593.825  20
   5   3   5 4456.60 393.944  32
   5   3   6 3531.47 331.930  32
   5  -3   6 3045.06 558.919  36
   5  -3   6 1801.79 392.634   4
   5  -3   6 2591.89 446.862   7
   5  -3   7 5499.89 958.147  36
   5  -3   7 6708.23 889.808   7
   5  -3   7 6498.99 851.549   4
   5   3   7 8185.01 739.366  32
   5  -3   8 4994.80 619.105   4
   5  -3   8 3689.78 711.700  36
   5  -3   9-77.4215 150.642  36
   5  -3  10 272.884 221.318  36
   5  -3  11 161.499 129.007  36
   5  -3  12 295.375 132.890  36
   5   3  12 335.095 63.3079  33
  -5  -4  14 1767.69 251.421   4
   5   4 -14 1225.08 227.096  15
   5   4 -13 244.424 124.485  15
   5   4 -12 298.980 156.103  15
   5   4 -12 190.171 262.546  24
   5   4 -11 124.040 99.2163  15
   5   4 -11 215.227 256.465  24
   5   4 -10 3104.72 680.690  24
   5  -4 -10 2273.61 545.924  21
   5  -4  -9 669.745 366.286  11
   5  -4  -9 1882.81 243.086   9
   5  -4  -9 866.801 359.282  21
   5   4  -9 958.535 419.804  24
   5  -4  -8-19.8452 51.1704   9
   5   4  -8-193.744 230.621  24
   5   4  -7 3061.95 656.431  24
   5  -4  -7 4232.61 457.550   9
   5  -4  -7 3484.60 671.502  22
   5   4  -6-73.0405 189.318  24
   5   4  -6 240.449 92.6456  28
   5  -4  -6 418.761 94.3639   9
   5   4  -6 312.282 128.680  15
   5  -4  -6 76.9142 168.843  22
   5   4  -5 3739.64 606.010  24
   5   4  -5 3392.79 399.538  28
   5  -4  -5 4503.97 418.168   9
   5  -4  -4 3662.17 784.111  12
   5  -4  -4 5468.50 546.875   9
   5  -4  -3 12137.9 1173.42   9
   5  -4  -3 10216.6 1423.50  12
   5  -4  -3 12526.3 1231.94   8
   5  -4  -2 67.1600 159.865  12
   5  -4  -2 10.9160 38.2505   9
   5   4  -2 5.12197 14.9409  31
   5  -4  -2-20.3356 59.2868   8
   5  -4  -1 128.428 51.2057   9
   5   4  -1 111.490 33.8483  31
   5  -4  -1 218.631 87.1507   8
   5  -4   0 551.833 101.267   9
   5   4   0 553.977 79.8930  31
   5  -4   0 627.977 137.787   8
   5   4   1 60.0938 25.6084  32
   5  -4   1 223.185 97.2096   8
   5   4   2 1062.76 131.765  32
   5  -4   2 1210.53 216.924   8
   5   4   3 1407.78 420.795  26
   5  -4   3 1573.58 267.849   4
   5   4   3 1294.08 158.093  32
   5  -4   3 1291.72 243.147   8
   5  -4   4 3852.07 558.394   4
   5  -4   4 4196.51 578.778   7
   5   4   4 4765.93 465.887  32
   5  -4   5 4662.67 643.669   4
   5  -4   5 4472.59 655.788   7
   5   4   5 5736.37 540.712  32
   5   4   6 685.283 102.430  32
   5  -4   6 369.540 210.349  36
   5  -4   6 320.533 174.727   4
   5   4   6 502.045 226.556  20
   5  -4   6 757.561 205.817   7
   5  -4   7 6152.66 882.910   4
   5   4   7 8620.63 768.161  32
   5  -4   7 6537.29 1031.39  36
   5  -4   7 6463.60 907.901   7
   5  -4   8 1180.59 282.129   4
   5  -4   8 1047.06 339.124  36
   5  -4   9 191.476 171.614   4
   5  -4   9 226.285 165.022  36
   5  -4  10 1250.85 287.534   4
   5  -4  10 1277.48 337.304  36
   5   4  11 622.946 95.5382  33
   5  -4  11 484.270 196.313  36
   5   4  12 842.488 108.339  33
   5  -4  12 899.930 204.068  36
   5   5 -13 3069.84 411.538  15
   5   5 -12 574.833 182.980  15
  -5   5  12 626.067 100.464  37
   5   5 -11-78.6342 108.106  15
  -5   5  11 62.4183 40.3421  37
   5   5 -10 3307.35 499.047  15
   5   5  -9-41.5151 106.844  15
   5  -5  -9-84.7558 201.804  21
   5  -5  -8-22.2611 48.4159   9
   5   5  -7 331.630 110.331  28
   5  -5  -7 433.337 116.981   9
   5  -5  -7 355.699 275.489  22
   5   5  -6 9922.20 1074.04  28
   5  -5  -6 12024.8 1093.31   9
   5  -5  -6 8882.23 1324.52  22
   5   5  -5 111.271 66.3217  28
   5  -5  -5 152.110 165.577  22
   5  -5  -5 103.818 59.1292   9
   5   5  -4 169.237 68.7295  28
   5  -5  -4 106.262 206.592  12
   5  -5  -4 15.7290 37.8136   9
   5  -5  -4 92.9682 90.4990   8
   5  -5  -3 2278.46 484.001   1
   5   5  -3 1986.63 290.485  27
   5  -5  -3 2710.87 377.643   8
   5  -5  -3 3415.67 325.535   9
   5  -5  -3 2460.27 562.414  12
   5   5  -2 882.224 142.040  27
   5   5  -2 824.198 293.188  25
   5  -5  -2 1031.20 151.718   9
   5  -5  -2 519.227 264.733  12
   5  -5  -2 443.094 210.412   1
   5  -5  -2 1100.86 202.872   8
   5   5  -1 3620.79 432.944  27
   5   5  -1 4015.86 689.970  25
   5  -5  -1 4080.56 710.433  12
   5  -5  -1 5004.37 457.268   9
   5  -5  -1 2882.58 571.137   1
   5  -5  -1 4257.62 509.197   8
   5   5   0 892.705 119.894  37
   5   5   0 554.130 290.608  25
   5  -5   0 1055.17 156.494   9
   5  -5   0 1261.56 307.359   1
   5  -5   0 972.547 192.048   8
   5   5   1 5525.09 946.458  25
   5   5   1 6468.27 641.598  37
   5  -5   1 7143.94 751.852   8
   5   5   2 2829.74 639.725  26
   5   5   2 3665.99 383.224  37
   5  -5   2 3453.55 480.805   8
   5   5   2 3928.58 386.897  32
   5   5   3 365.527 266.896  26
   5  -5   3 276.766 126.826   8
   5   5   3 200.240 48.3428  32
   5  -5   3-121.739 205.542   4
   5   5   4-95.6649 228.499  26
   5  -5   4 236.127 177.537   4
   5   5   4 228.891 59.4622  32
   5  -5   5 3514.50 506.789   4
   5  -5   5 3463.61 512.301   7
   5   5   5 3400.92 370.547  32
   5  -5   6 156.025 151.630  36
   5  -5   6 40.0400 160.438   4
   5  -5   6-47.6436 103.542   7
   5   5   6 43.9666 32.0918  32
   5  -5   7 568.467 289.136  36
   5  -5   7 547.698 226.376   4
   5  -5   8 1895.54 481.312  36
   5  -5   8 3145.97 471.970   4
   5  -5   9 70.4030 152.988  36
   5   5   9 33.0358 37.0954  33
   5  -5  10 683.478 252.678  36
   5  -5  10 914.371 232.334   4
   5   5  10 813.434 119.656  33
   5  -5  11 1049.63 253.887  36
   5  -5  11 1327.58 249.719   4
  -5  -6  13 3475.07 430.941   4
  -5   6  12 123.251 41.5748  37
  -5  -6  12 187.730 140.843   4
  -5   6  11 31.4940 42.1630  37
  -5   6  10 253.394 76.9637  37
   5  -6  -9 5823.94 973.253  21
  -5   6   9 7382.69 738.742  37
  -5   6   8 393.813 99.8505  37
   5   6  -7 435.099 144.427  28
   5  -6  -7 579.941 131.526   9
  -5   6   7 333.395 101.021  37
   5   6  -6 210.149 102.086  28
   5  -6  -6 198.624 85.5089   9
  -5   6   6 241.689 76.1985  37
   5   6  -5 5749.40 553.601  28
   5  -6  -5 7060.72 583.185   9
   5  -6  -5 5497.23 662.895   8
   5  -6  -5 3657.68 745.475  22
  -5   6   5 3489.79 495.451  37
   5   6  -4 104.200 64.1045  28
   5  -6  -4 38.4549 145.152   8
   5  -6  -4 127.283 214.522  12
   5  -6  -4 175.878 76.7606   9
   5   6  -3 70.2862 56.8582  27
   5  -6  -3 170.293 185.088   1
   5  -6  -3 35.9134 85.6356   8
   5  -6  -3-234.982 228.404  12
   5  -6  -3 130.962 68.2137   9
   5   6  -2 6636.98 1038.06  25
   5   6  -2 6400.33 719.197  27
   5  -6  -2 4046.15 874.981   1
   5  -6  -2 9168.33 855.723   8
   5  -6  -2 5966.56 1064.54  12
   5  -6  -2 7914.35 739.270   9
   5   6  -1 6759.83 747.563  27
   5   6  -1 5602.06 1003.43  25
   5  -6  -1 5301.12 952.680   1
   5  -6  -1 8162.98 862.902   8
   5  -6  -1 8198.72 1164.04  12
   5  -6  -1 8209.51 768.422   9
   5  -6   0 1055.88 377.237  12
   5  -6   0 1079.57 165.097   9
   5  -6   0 906.918 311.668   1
   5   6   0 783.794 115.599  37
   5  -6   0 641.319 185.714   8
   5   6   0 655.544 139.935  27
   5   6   0 973.493 385.526  25
   5  -6   1 1456.58 391.548   1
   5   6   1 1510.88 187.901  37
   5  -6   1 1676.56 295.638   8
   5   6   2 1742.68 207.423  37
   5  -6   2 1771.65 316.813   8
   5   6   2 1177.17 433.938  26
   5   6   3-9.87538 40.7712  37
   5  -6   3-41.1043 89.3429   8
   5   6   3-101.048 259.809  26
   5  -6   4 38.8776 160.509   4
   5   6   4 203.893 221.684  26
   5  -6   5 252.452 179.746   4
   5  -6   6 1674.80 363.585   4
   5  -6   7 5239.69 666.505   4
   5  -6   7 3771.75 721.914  36
   5  -6   8 459.330 219.370   4
   5  -6   8 73.8742 161.677  36
   5  -6   9 402.018 197.809   4
   5  -6   9 373.701 203.923  36
   5  -6  10-29.7815 150.774   4
   5  -6  10-140.444 111.965  36
  -5   7  11 705.116 103.224  37
  -5   7  10 125.782 50.2147  37
  -5   7   9 52.2033 44.1974  37
  -5   7   8 4716.92 511.860  37
  -5   7   7 529.940 111.019  37
   5   7  -7 293.115 122.740  28
  -5   7   6 327.484 87.2310  37
   5   7  -6 141.603 91.5409  28
   5   7  -5 6118.25 680.959  28
   5   7  -4 11871.7 1858.69  25
   5   7  -4 14584.9 1479.22  28
   5  -7  -4 14497.5 1607.13   8
   5  -7  -4 12620.2 1959.95  12
   5  -7  -4 16507.4 1505.67   9
   5   7  -3 5328.92 976.428  25
   5  -7  -3 6135.88 728.250   8
   5  -7  -3 3891.25 832.952   1
   5   7  -2 619.870 152.660  27
   5   7  -2 580.211 361.415  25
   5  -7  -2 595.609 295.312   1
   5  -7  -2 816.809 224.901   8
   5  -7  -2 410.699 331.131  12
   5   7  -1 166.227 85.9948  27
   5   7  -1 461.225 296.554  25
   5  -7  -1 194.564 211.522   1
   5  -7  -1-41.6268 140.329   8
   5  -7  -1 134.190 291.684  12
   5   7   0 6165.24 1133.55  25
   5   7   0 8234.32 800.187  27
   5  -7   0 4974.55 997.144   1
   5  -7   0 7974.23 901.895   8
   5  -7   0 6952.99 1209.65  12
   5  -7   1 4882.88 986.280  12
   5   7   1 4122.82 844.642  26
   5   7   1 4747.11 545.234  27
   5   7   1 4918.96 497.612  37
   5  -7   1 3962.14 789.364   1
   5  -7   1 4552.40 637.808   8
   5   7   2 327.048 335.621  26
   5   7   2 195.020 62.3787  37
   5  -7   2 296.878 215.988   1
   5  -7   2 320.786 155.594   8
   5   7   3 1185.34 450.522  26
   5   7   3 1447.22 186.405  37
   5  -7   3 1125.88 393.774   1
   5   7   4 104.383 269.634  26
   5   7   4 293.097 73.1970  37
   5  -7   6 958.664 365.870  36
   5  -7   6 2145.23 391.497   4
   5  -7   7 74.3952 191.829  36
   5  -7   7 255.096 207.092   4
   5  -7   8 64.0450 139.823  36
   5  -7   8 306.604 193.996   4
   5  -7   9 49.7086 118.371  36
   5  -7   9-288.011 288.408   4
   5   8 -10-90.0266 195.685  25
  -5   8  10 59.7591 32.8336  37
   5   8  -9 1318.42 470.862  25
  -5   8   9 751.663 119.611  37
   5   8  -8 124.233 209.288  25
  -5   8   8 93.5004 50.2816  37
   5   8  -7 2793.82 748.449  25
  -5   8   7 3331.86 370.859  37
   5   8  -6 3805.37 500.952  28
  -5   8   6 4208.97 452.707  37
   5   8  -5 550.153 436.337  25
   5   8  -5 1310.30 226.338  28
   5   8  -4 520.735 147.789  28
   5   8  -4 1090.06 442.328  25
   5   8  -3 4220.30 498.620  28
   5   8  -3 3484.80 849.083  25
   5   8  -2 2824.70 369.585  27
   5   8  -2 1979.50 623.216  25
   5  -8  -2 2502.55 624.022   1
   5   8  -1 99.2507 99.9417  27
   5   8  -1 130.456 219.816  25
   5  -8  -1 226.994 291.986   1
   5   8   0 881.240 186.635  27
   5   8   0 948.947 423.405  26
   5  -8   0 795.111 358.300   1
   5   8   1 121.385 88.7278  27
   5   8   1 116.421 226.448  26
   5  -8   1-113.104 245.933   1
   5   8   2 450.710 341.142  26
   5   8   2 1091.01 196.078  27
   5  -8   2 1359.79 449.981   1
   5   8   3 4162.15 473.517  27
   5   8   3 4671.65 846.468  26
   5   8   4 303.128 116.117  27
   5   8   4 414.331 86.1102  37
   5  -8   4 224.060 268.836   1
   5  -8   5 2257.43 581.529   1
   5  -8   6 214.792 155.767  36
   5  -8   6-198.614 255.440   1
   5  -8   7 248.027 191.973  36
   5  -8   7 259.105 223.283   1
   5   8   8 50.5003 50.7236  27
   5  -8   8 96.7825 115.249  36
   5  -8   8-68.8847 177.146   1
   5   9  -9 82.7932 198.299  25
  -5   9   9 247.836 54.7749  37
   5   9  -8-101.772 261.731  25
  -5   9   8 73.4887 40.1216  37
   5   9  -7-231.931 356.365  25
  -5   9   7 9.63299 37.4672  37
   5   9  -6 376.775 346.951  25
   5   9  -5 787.396 409.046  25
   5   9  -5 733.316 171.817  28
   5   9  -4 5015.06 589.201  28
   5   9  -4 5214.98 997.035  25
   5   9  -3 402.300 391.032  25
   5   9  -3 71.5119 95.8720  28
   5   9  -2 8244.29 1337.53  25
   5   9  -2 8293.95 888.445  28
   5   9  -1 360.498 370.733  26
   5  -9  -1 352.161 324.319   1
   5   9   0 5675.66 609.520  27
   5   9   0 5132.26 969.632  26
   5  -9   0 3295.95 815.831   1
   5   9   1 1212.73 507.149  26
   5   9   1 2037.06 291.121  27
   5  -9   1 1413.37 513.265   1
   5   9   2-23.6149 76.1454  27
   5   9   2 101.507 241.632  26
   5  -9   2-115.966 195.202   1
   5   9   3 597.958 138.541  27
   5   9   3 364.413 284.425  26
   5  -9   3 447.268 311.410   1
   5   9   4 1631.30 244.211  27
   5  -9   4 1473.71 491.779   1
   5   9   5 316.038 95.9403  27
   5  -9   5 191.570 229.667   1
   5   9   6 331.914 95.5543  27
   5  -9   6 576.151 290.230   1
   5  10  -6-95.4851 185.789  25
   5  10  -5 419.535 290.878  25
   5  10  -4 393.773 132.474  28
   5  10  -3 319.680 107.642  28
   5  10  -3-208.466 227.451  26
   5  10  -2 319.617 109.903  28
   5  10  -2 417.682 305.944  26
   5  10  -1 303.889 312.804  26
   5  10  -1 336.548 110.586  28
   5  10   0 449.918 125.110  28
   5  10   0 190.856 280.769  26
   5  10   1 2003.98 514.382  26
   5 -10   1 2055.41 523.978   1
   5  10   2 688.844 299.000  26
   5  10   2 321.187 104.886  27
   5 -10   2 98.8549 237.189   1
   5  10   3 1110.26 178.202  27
   5 -10   3 831.291 325.966   1
   5 -10   4 661.741 285.092   1
   6   0 -15 26.4730 25.8487  40
   6   0 -15 25.9629 56.4722   6
   6   0 -15 47.7468 131.260  24
   6   0 -14 4379.77 428.134  40
   6   0 -14 4215.24 477.493   6
   6   0 -13 68.9061 35.8617  40
   6   0 -12 10806.1 1221.76   6
   6   0 -12 12510.6 1169.89  40
   6   0 -11-25.7807 103.323   6
   6   0 -10 5301.14 702.157  16
   6   0 -10 5214.17 704.095   5
   6   0 -10 6445.22 730.146   6
   6   0  -9-21.2071 54.5344  16
   6   0  -9-22.1252 86.0088   6
   6   0  -9 21.8009 59.9304   5
   6   0  -9-10.9392 31.9079  29
   6   0  -8 24538.7 2784.88  16
   6   0  -8 29386.4 3138.74  21
   6   0  -8 25631.6 2790.97   5
   6   0  -8 25236.5 2795.85   6
   6   0  -7-195.375 251.170  11
   6   0  -7-32.8987 53.0645   5
   6   0  -7-15.9910 51.5886  16
   6   0  -7-16.7322 23.1058  29
   6   0  -6 48539.0 5564.33  11
   6   0  -6 56383.3 5263.36   5
   6   0  -6 54197.3 5258.58  16
   6   0  -6 57950.6 5230.27  29
   6   0  -5 135.060 196.872  11
   6   0  -5-6.54013 22.0187  29
   6   0  -5 22.9403 48.5870  16
   6   0  -5 69.3847 46.3353   5
   6   0  -4 133526. 12373.0  29
   6   0  -3 10.3537 18.8300  29
   6   0  -3 3.31945 12.5034  31
   6   0  -2 13848.5 1280.25  17
   6   0  -2 12846.1 1255.80  29
   6   0  -2 13622.0 1265.72  30
   6   0  -2 13298.0 1247.65  31
   6   0  -1 18.2950 46.2146  17
   6   0  -1 14.1392 12.2109  29
   6   0  -1 32.6890 22.9565  30
   6   0  -1 12.9676 13.4506  31
   6   0   0 47583.8 4377.15  17
   6   0   0 47903.8 4371.42  30
   6   0   0 46113.6 4351.44  31
   6   0   1 17.3088 13.1141  32
   6   0   1 8.08611 36.0401  17
   6   0   2 307116. 29307.0  39
   6   0   2 321309. 29287.4  32
   6   0   3 52.6608 24.2384  39
   6   0   3-63.8320 87.7553   7
   6   0   4 20333.9 1931.40  39
   6   0   4 20169.8 2065.59   7
   6   0   5-24.2895 37.3883  39
   6   0   6 16500.7 1598.27  39
   6   0   7-16.0189 46.7262  39
   6   0   7-73.4555 236.752  36
   6   0   8 25246.9 2720.88  36
   6   0   8 25241.0 2424.15  39
   6   0   9 70.7654 153.818  36
   6   0   9 22.8217 125.515   2
   6   0  10 11098.6 1374.33  36
   6   0  10 11986.4 1205.35   2
   6   0  11-35.7873 141.304   2
   6   0  12 7825.18 797.503   2
   6   1 -15 1030.82 327.317  24
   6  -1 -15 914.549 296.460  24
   6   1 -15 1992.86 253.463   6
   6  -1 -15 2041.15 254.362   6
   6   1 -15 2339.94 225.233  40
   6  -1 -15 2207.80 222.291  40
   6   1 -14 1161.30 193.001   6
   6  -1 -14 1085.08 190.346   6
   6   1 -14 1351.29 158.768  40
   6  -1 -14 1221.76 152.814  40
   6  -1 -13 9932.80 894.350  40
   6   1 -13 9488.89 893.417  40
   6   1 -13 7592.99 935.585   6
   6  -1 -13 9020.33 948.867   6
   6   1 -12 38.0888 35.5942  40
   6  -1 -12 149.829 57.3404  40
   6   1 -12 35.3471 84.4297  15
   6  -1 -12 124.814 103.157   6
   6   1 -12 176.969 104.467   6
   6   1 -11 8374.87 1134.03   6
   6  -1 -11 10364.3 1154.76   6
   6   1 -11 12390.4 1104.10  40
   6  -1 -11 12236.2 1102.44  40
   6   1 -10 641.405 106.774  29
   6  -1 -10 867.698 117.371  29
   6   1 -10 376.721 120.555  16
   6  -1 -10 444.268 132.158  16
   6   1 -10 287.761 113.183   5
   6  -1 -10 722.798 156.268   5
   6   1 -10 318.673 147.601   6
   6  -1 -10 657.558 159.552   6
   6  -1 -10 587.141 166.562  10
   6  -1  -9 9767.53 1438.93  11
   6  -1  -9 11173.2 1042.18  10
   6  -1  -9 8540.29 973.560  16
   6   1  -9 6657.02 953.380  16
   6  -1  -9 11819.4 946.788  29
   6   1  -9 13325.9 953.876  29
   6  -1  -9 7701.32 1238.41  21
   6   1  -9 7235.37 960.953   5
   6  -1  -9 10003.5 993.136   5
   6   1  -9 6854.21 966.552   6
   6  -1  -9 10217.0 1000.88   6
   6  -1  -8-48.9687 71.3841  10
   6  -1  -8-116.786 253.771  11
   6  -1  -8-18.7254 54.5964  16
   6   1  -8-37.2608 54.3195  16
   6   1  -8-9.75136 29.9770  29
   6  -1  -8 19.5691 25.1698  29
   6  -1  -8 237.849 243.639  23
   6  -1  -8-86.8256 253.125  21
   6  -1  -8-39.3043 71.4604   6
   6   1  -8 19.1455 52.6291   5
   6  -1  -8-19.2901 56.2426   5
   6   1  -8-19.5077 70.9352   6
   6   1  -7 35249.0 3393.14   5
   6  -1  -7 35743.8 3395.79   5
   6   1  -7 35698.1 3401.33   6
   6  -1  -7 35354.4 3400.53   6
   6  -1  -7 28728.7 3746.12  11
   6  -1  -7 38020.9 3430.48  10
   6  -1  -7 37353.6 3357.33  40
   6   1  -7 37184.4 3357.80  29
   6  -1  -7 36826.7 3356.77  29
   6  -1  -7 32870.9 3670.70  23
   6  -1  -7 27863.2 3651.60  21
   6   1  -7 34450.2 3389.82  16
   6  -1  -7 33772.0 3388.87  16
   6  -1  -6 224.523 94.6426  10
   6   1  -6 233.401 75.5125   5
   6  -1  -6 210.166 70.6860   5
   6   1  -6 107.322 58.4902  16
   6  -1  -6 191.246 71.5536  16
   6   1  -6 229.691 49.8753  29
   6  -1  -6 241.291 51.1570  29
   6  -1  -5 45812.9 4692.08  10
   6  -1  -5 41065.8 4947.75  11
   6  -1  -5 51564.2 4653.44  29
   6   1  -5 52000.2 4653.27  29
   6  -1  -5 49865.6 4678.81  16
   6   1  -5 49812.0 4676.87  16
   6   1  -5 49406.2 4678.30   5
   6  -1  -5 49504.1 4678.27   5
   6   1  -4 94.0663 29.6114  29
   6  -1  -4 36.4153 22.6975  29
   6   1  -3 60099.3 5533.91  31
   6  -1  -3 57326.9 5543.18   9
   6   1  -3 59489.2 5540.92  29
   6  -1  -3 61497.1 5543.05  29
   6  -1  -2 25.9865 18.2220  29
   6   1  -2 4.97580 14.5209  29
   6  -1  -2 2.84488 10.7273  31
   6  -1  -2 11.5852 25.8040   9
   6   1  -2 3.69996 12.9805  31
   6   1  -2 65.0975 41.4185  17
   6  -1  -2 8.91914 38.7671  17
   6  -1  -1 7336.17 685.742  30
   6  -1  -1 7301.69 677.376  29
   6   1  -1 6764.60 674.211  29
   6   1  -1 7365.01 687.180  30
   6  -1  -1 6173.90 680.073   9
   6   1  -1 6572.23 668.804  31
   6   1  -1 8233.88 706.508  17
   6  -1  -1 8032.01 703.493  17
   6  -1   0 1575.40 181.152  30
   6   1   0 1621.46 182.889  30
   6  -1   0 1444.53 186.021  17
   6   1   0 1735.82 192.580  17
   6  -1   1 155067. 14193.8  17
   6   1   1 155288. 14195.7  17
   6   1   1 151193. 14169.8  32
   6  -1   2 11904.3 1078.39   7
   6   1   2 9923.60 976.299  17
   6  -1   2 9304.87 972.052  17
   6   1   2 10166.3 950.225  32
   6   1   3 69066.6 6710.48  32
   6  -1   3 80434.1 6865.71   7
   6  -1   3 77225.6 6734.95  39
   6   1   3 71719.6 6732.76  39
   6   1   4 33.0370 20.8628  32
   6   1   4-10.4961 27.0934  39
   6  -1   4 51.7053 33.4161  39
   6   1   5 7049.04 713.519  32
   6  -1   5 7657.35 884.811   7
   6   1   5 7585.67 746.536  39
   6  -1   5 7790.66 747.952  39
   6  -1   6 1848.57 347.643   7
   6   1   6 1931.20 243.686  39
   6  -1   6 1870.63 241.493  39
   6  -1   7 49562.4 4895.17  36
   6   1   7 56890.9 4924.49  36
   6   1   7 46983.2 4575.26  39
   6  -1   7 48567.6 4577.96  39
   6  -1   8 1904.01 443.813  36
   6   1   8 1660.86 400.150  36
   6  -1   8 1827.50 246.964  39
   6  -1   8 1596.96 275.494   2
   6   1   8 1928.09 285.365   2
   6  -1   9 17005.5 2317.17  36
   6   1   9 21666.1 2370.72  36
   6   1   9 24153.3 2152.88   2
   6  -1   9 21689.1 2143.00   2
   6  -1  10 188.915 162.455  36
   6   1  10 165.138 114.259   2
   6  -1  10 105.742 109.566   2
   6  -1  11 11392.4 1509.18  36
   6  -1  11 14203.5 1394.31   2
   6   1  11 15013.0 1395.80   2
   6   1  12 38.0872 82.7615   2
   6  -1  12-39.3865 102.066   2
   6  -2 -15 205.231 144.405  24
   6   2 -15 86.3425 133.304  24
   6  -2 -14 1714.90 272.408   6
   6  -2 -14 2150.18 239.721  40
   6   2 -14 2582.83 250.352  40
   6   2 -14 2154.11 467.199  24
   6   2 -14 1687.24 293.635  15
   6   2 -13 32.2974 88.7752  15
   6   2 -13 10.9520 35.3065  40
   6  -2 -13 20.9847 33.8253  40
   6   2 -13-89.1148 229.121  24
   6   2 -13-21.4110 113.965   6
   6  -2 -13-41.4286 108.404   6
   6   2 -12 12725.0 1992.80  24
   6   2 -12 13151.2 1693.55   6
   6  -2 -12 18998.0 1728.08   6
   6   2 -12 13441.4 1746.44  15
   6   2 -12 19432.2 1664.23  40
   6  -2 -12 19317.1 1661.36  40
   6   2 -11 2090.52 227.819  40
   6  -2 -11 1733.30 215.395  40
   6   2 -11 1324.62 467.453  24
   6   2 -11 1165.45 252.020   6
   6  -2 -11 1346.55 259.861   6
   6  -2 -10 15590.0 1619.75   5
   6   2 -10 11729.4 1597.98   6
   6  -2 -10 16876.8 1632.81   6
   6  -2 -10 18417.0 1701.70  10
   6  -2 -10 10610.0 1945.47  11
   6   2 -10 18814.0 1577.35  40
   6  -2 -10 17807.8 1570.88  40
   6   2 -10 17107.7 1569.79  29
   6  -2 -10 9792.45 1803.11  21
   6  -2 -10 16029.0 1619.47  16
   6  -2  -9 1662.09 257.197   5
   6   2  -9 1049.99 237.055   6
   6  -2  -9 1681.75 262.257   6
   6  -2  -9 911.565 465.099  11
   6  -2  -9 1557.88 286.079  10
   6   2  -9 2285.06 228.532  40
   6  -2  -9 1874.70 216.233  40
   6   2  -9 2016.73 219.829  29
   6  -2  -9 1881.11 215.033  29
   6  -2  -9 1006.09 426.782  21
   6  -2  -9 1532.62 249.456  16
   6   2  -9 1171.37 227.068  16
   6  -2  -8 24207.1 2320.02   5
   6  -2  -8 25259.3 2332.60   6
   6   2  -8 22614.0 2311.22   5
   6  -2  -8 26135.0 2384.52  10
   6   2  -8 27404.9 2279.86  40
   6  -2  -8 23466.0 2273.19  40
   6   2  -8 26200.7 2277.82  29
   6  -2  -8 23505.5 2270.71  29
   6  -2  -8 15842.3 2536.36  21
   6  -2  -8 19923.7 2570.45  23
   6  -2  -8 22620.0 2313.39  16
   6   2  -8 21019.2 2304.44  16
   6  -2  -7-32.7147 50.2681  16
   6   2  -7-31.9024 55.8910  16
   6   2  -7 8.81754 22.6747  29
   6  -2  -7 9.01627 19.5968  29
   6  -2  -7-25.7720 75.1346  10
   6  -2  -7-219.579 282.275  11
   6  -2  -7-85.2867 248.637  22
   6  -2  -7-70.9580 195.034  23
   6  -2  -7-80.1955 206.188  21
   6   2  -7 16.1888 47.1974   5
   6  -2  -7 16.8043 54.1620   5
   6  -2  -6 60993.5 5822.48  10
   6  -2  -6 60870.7 5771.89   9
   6   2  -6 60450.1 5780.86   5
   6  -2  -6 61860.5 5785.79   5
   6  -2  -6 58403.0 5781.51  16
   6   2  -6 62139.9 5783.06  16
   6   2  -6 64288.1 5753.61  29
   6  -2  -6 62821.1 5754.31  29
   6   2  -5 1126.89 140.178  29
   6  -2  -5 1302.40 146.661  29
   6  -2  -5 1251.69 157.259   9
   6   2  -5 978.344 153.121  16
   6  -2  -5 1187.68 164.598  16
   6   2  -4 33983.1 3356.77  31
   6  -2  -4 35369.4 3378.66   9
   6  -2  -4 37723.5 3369.83  29
   6   2  -4 38182.1 3367.75  29
   6   2  -3 613.636 77.0381  31
   6  -2  -3 598.699 93.7787   9
   6   2  -3 582.300 80.5492  29
   6  -2  -3 634.893 84.1797  29
   6   2  -2 37982.8 3604.45  29
   6  -2  -2 41506.8 3609.35  29
   6  -2  -2 36976.2 3617.27   9
   6   2  -2 38395.6 3601.98  31
   6  -2  -2 35950.6 3624.91  17
   6   2  -2 42038.6 3636.41  17
   6   2  -1 1333.83 149.568  29
   6  -2  -1 1414.91 152.911  29
   6  -2  -1 1557.23 162.528  30
   6   2  -1 1381.75 161.963  30
   6  -2  -1 1256.35 162.945   9
   6   2  -1 1222.84 147.328  31
   6   2  -1 1414.28 174.915  17
   6  -2  -1 1612.43 176.914  17
   6  -2   0 67021.3 7293.94   9
   6   2   0 80240.3 7295.03  30
   6  -2   0 79690.1 7292.39  30
   6  -2   0 71924.3 7330.13   8
   6  -2   0 84089.7 7304.59  17
   6   2   0 89222.5 7312.06  17
   6  -2   1-19.2426 64.7942   8
   6  -2   1 25.9799 39.5013  17
   6   2   1 36.7211 41.8712  17
   6   2   1 14.2275 15.3601  32
   6  -2   2 35987.9 3242.45   7
   6   2   2 33574.6 3154.45  17
   6  -2   2 36708.9 3156.51  17
   6   2   2 31620.2 3126.90  32
   6  -2   3-30.1562 58.6168   7
   6   2   3 28.4454 22.1323  32
   6   2   3-9.42322 37.7669  39
   6  -2   3 9.00540 27.6884  39
   6   2   4 3292.73 339.339  32
   6  -2   4 3643.55 485.567   7
   6  -2   4 2582.69 412.263   4
   6   2   4 3305.37 360.755  39
   6  -2   4 3675.00 365.593  39
   6  -2   5 645.364 201.942   7
   6   2   5 943.577 119.556  32
   6   2   5 856.136 137.134  39
   6  -2   5 988.454 143.289  39
   6   2   6 25913.8 2395.06  32
   6  -2   6 21899.9 2551.78   7
   6  -2   6 26101.9 2457.37   2
   6   2   6 25089.4 2424.88  39
   6  -2   6 25771.3 2426.41  39
   6   2   7 3196.33 342.330  32
   6  -2   7 2457.56 466.235   7
   6   2   7 3311.43 379.317  39
   6   2   7 4079.98 430.872   2
   6  -2   7 2879.41 402.497   2
   6  -2   8 34742.5 4107.55  36
   6  -2   8 36632.3 3873.69   2
   6  -2   9 72.9324 122.846  36
   6  -2   9 22.2098 112.246   2
   6   2   9 64.0953 115.693   2
   6  -2  10 17500.8 2329.93  36
   6  -2  10 21013.9 2178.26   2
   6   2  11 159.975 48.6717  33
   6  -2  11 47.5714 103.643  36
   6  -2  11-33.3328 174.598   2
   6   2  11-78.6277 137.740   2
   6   2  12 2460.75 261.601  33
   6   3 -14 24.0757 66.2862  15
   6   3 -14 182.988 187.480  24
   6   3 -13 5261.31 611.896  15
   6   3 -13 3753.83 754.437  24
   6   3 -12 100.583 240.116  24
   6   3 -12 227.268 133.965  15
   6  -3 -11 17842.4 2181.70  21
   6   3 -11 19014.7 1990.42  15
   6   3 -11 22393.6 2391.58  24
   6   3 -10 1637.39 484.333  24
   6  -3 -10 632.839 319.605  21
   6  -3 -10 1614.48 532.001  11
   6   3 -10 1050.16 254.933  15
   6  -3  -9 19061.4 2249.87  11
   6   3  -9 21858.0 2196.59  24
   6   3  -8-181.880 330.676  24
   6  -3  -8 174.204 207.357  21
   6  -3  -8 51.3068 49.9605   9
   6  -3  -8-125.037 243.035  11
   6  -3  -7 63923.6 5141.64   9
   6  -3  -7 43523.3 5409.85  22
   6  -3  -7 49772.3 5392.51  23
   6   3  -7 50562.7 5196.31  15
   6   3  -7 45257.3 5386.72  24
   6   3  -6 1344.67 204.533  28
   6   3  -6 1231.84 235.358  15
   6  -3  -6 1827.03 208.775   9
   6   3  -6 1183.32 351.540  24
   6  -3  -6 1346.34 386.575  23
   6  -3  -6 1085.90 354.141  22
   6  -3  -5 67132.9 6269.19   9
   6   3  -4 19.3177 17.0371  31
   6  -3  -4-81.5794 158.565  12
   6  -3  -4 42.4407 42.5581   9
   6   3  -3 19308.9 1820.64  31
   6  -3  -3 20043.7 1847.61   9
   6  -3  -3 17023.5 2096.16  12
   6   3  -2 5699.30 539.887  31
   6  -3  -2 5278.09 559.488   9
   6  -3  -1 127049. 12214.4   9
   6   3  -1 138018. 12192.1  31
   6  -3  -1 120388. 12244.1   8
   6  -3   0 10.6419 34.3444   9
   6  -3   0 18.6064 65.2164   8
   6   3   0 22.7613 22.1895  31
   6  -3   1 58334.9 5555.77   8
   6   3   1 59028.7 5473.54  32
   6  -3   2 177.514 96.4119   8
   6   3   2 143.161 38.7691  32
   6  -3   3 16229.1 1682.14   7
   6  -3   3 14965.4 1649.68   4
   6   3   3 16580.1 1561.12  32
   6  -3   4 3309.25 485.017   7
   6  -3   4 2608.30 439.872   4
   6   3   4 3782.03 362.705  32
   6  -3   5 11624.8 1323.27   7
   6  -3   5 9366.22 1268.31   4
   6   3   5 13164.5 1171.38  32
   6  -3   6 958.920 260.307   7
   6   3   6 1334.46 153.790  32
   6  -3   7 10015.3 1273.60   7
   6  -3   7 10531.1 1246.47   4
   6   3   7 11956.9 1109.22  32
   6  -3   8 13247.5 1607.29  36
   6  -3   9 26724.6 2836.64  36
   6   3  10 211.013 59.9601  33
   6  -3  10 418.243 193.714  36
   6   3  11 11554.2 1052.82  33
   6  -3  11 8186.30 1184.33  36
   6   3  12 833.791 106.059  33
   6   4 -14 1561.29 242.572  15
   6   4 -13 359.291 137.407  15
   6   4 -12 6684.03 802.649  15
   6   4 -12 6688.09 1041.99  24
   6  -4 -11 313.859 228.954  21
   6   4 -11 122.537 137.840  15
   6   4 -11-106.286 253.182  24
   6  -4 -10 12112.2 1654.75  21
   6   4 -10 14373.0 1491.79  15
   6   4 -10 14267.3 1810.33  24
   6  -4  -9 4949.50 954.000  11
   6  -4  -9 5803.91 556.192   9
   6  -4  -9 3147.72 715.486  21
   6   4  -9 3520.92 584.161  15
   6   4  -9 5704.20 926.212  24
   6  -4  -8 6495.93 619.224   9
   6  -4  -8 3700.37 807.468  22
   6   4  -8 4595.33 661.040  15
   6   4  -8 5893.84 946.571  24
   6  -4  -7 7080.99 1291.20  22
   6   4  -7 8895.94 1138.51  15
   6   4  -7 9049.26 1348.02  24
   6  -4  -6 9407.16 1506.05  22
   6   4  -6 12786.9 1354.28  15
   6   4  -6 12231.3 1285.92  28
   6   4  -6 9768.00 1490.78  24
   6   4  -5 447.055 238.353  24
   6   4  -5 659.078 122.887  28
   6  -4  -5 762.800 126.070   9
   6  -4  -5 546.210 275.557  23
   6  -4  -5 146.945 168.455  22
   6   4  -4 6814.24 704.297  28
   6  -4  -4 7447.40 714.062   9
   6  -4  -4 4962.75 965.462  12
   6   4  -3 3068.74 311.717  31
   6  -4  -3 3187.21 346.985   9
   6  -4  -3 2272.10 539.791  12
   6  -4  -2 37091.5 4461.36  12
   6  -4  -2 45556.8 4212.95   9
   6   4  -2 45943.1 4180.57  31
   6  -4  -2 42796.8 4254.93   8
   6  -4  -1 383.207 87.0468   9
   6   4  -1 383.955 62.8066  31
   6  -4  -1 390.839 108.485   8
   6  -4   0 69744.2 6782.92   9
   6   4   0 75720.2 6752.66  31
   6  -4   0 68002.5 6829.74   8
   6   4   1 394.505 267.289  26
   6  -4   1 365.869 117.458   8
   6   4   1 312.807 59.5323  32
   6   4   2 38545.5 3588.82  26
   6  -4   2 33565.3 3236.76   4
   6  -4   2 30495.4 3233.22   8
   6   4   2 33915.7 3135.61  32
   6  -4   3 1743.64 295.186   4
   6   4   3 1336.88 165.701  33
   6   4   3 1214.58 159.126  32
   6  -4   3 1132.25 242.945   7
   6  -4   4 42176.3 4230.37   4
   6   4   4 44116.7 4108.74  32
   6   4   4 46035.7 4117.17  33
   6  -4   4 38218.3 4241.47   7
   6  -4   5 9651.47 1330.20   4
   6   4   5 14271.5 1233.24  32
   6  -4   5 11050.4 1372.31   7
   6  -4   6 3192.08 558.872   4
   6   4   6 4836.55 461.930  32
   6  -4   6 3991.92 603.894   7
   6  -4   7 162.019 172.224   4
   6  -4   8 12628.3 1330.14   4
   6  -4   8 10790.4 1437.86  36
   6  -4   9 2237.36 391.772   4
   6  -4   9 2041.06 452.201  36
   6   4   9 2437.47 276.913  33
   6  -4  10 14764.0 2009.06  36
   6   4  10 20489.4 1845.78  33
   6  -4  11 727.553 231.878  36
   6   4  11 1315.42 150.723  33
   6   5 -13 6604.93 742.099  15
   6   5 -12 1456.23 267.158  15
  -6   5  12 1264.42 168.332  37
   6   5 -11 11935.9 1113.21  15
   6  -5 -11 6686.47 1134.46  21
   6   5 -10 745.355 217.630  15
   6  -5 -10 896.649 352.818  21
   6   5  -9 13012.5 1322.53  15
   6  -5  -9 9800.66 1454.92  21
   6  -5  -8 5649.86 1104.54  22
   6   5  -8 7524.92 965.348  15
   6  -5  -7 2657.92 313.925   9
   6   5  -7 2092.12 300.620  28
   6  -5  -6 2111.69 529.032  22
   6  -5  -6 3230.69 353.374   9
   6   5  -6 2334.69 334.555  28
   6  -5  -5 19802.3 1750.12   9
   6   5  -5 16275.3 1729.23  28
   6  -5  -4 2274.88 259.986   9
   6   5  -4 1764.44 237.234  28
   6   5  -3 30365.1 3337.45  27
   6  -5  -3 33353.9 3742.59  12
   6  -5  -3 41913.1 3370.12   9
   6  -5  -3 37660.3 3429.18   8
   6   5  -2 191.470 67.8114  27
   6   5  -2 577.848 301.044  25
   6  -5  -2 92.1596 220.589  12
   6  -5  -2 340.223 85.5051   9
   6  -5  -2 280.680 108.144   8
   6   5  -1 62851.7 6852.22  25
   6   5  -1 63339.0 6524.66  27
   6  -5  -1 69086.5 6901.02  12
   6  -5  -1 79265.3 6552.01   9
   6  -5  -1 72948.7 6611.27   8
   6   5   0 88.8259 211.500  25
   6  -5   0 29.0212 79.9362   8
   6  -5   0 66.3763 53.7347   9
   6   5   1 59881.7 6301.46  26
   6   5   1 67541.5 5907.39  31
   6  -5   1 60769.3 6019.38   8
   6   5   1 60910.1 5898.75  37
   6  -5   2 34.7550 75.5670   8
   6  -5   2 31.8422 127.610   4
   6   5   2 27.2354 33.1156  32
   6   5   3 95406.9 7925.92  26
   6  -5   3 81405.0 7489.38   4
   6  -5   3 70170.0 7481.30   8
   6   5   3 79566.9 7354.76  32
   6  -5   4 562.109 240.510   4
   6  -5   4 260.486 128.011   7
   6   5   4 619.032 97.8273  32
   6  -5   5 36991.6 3768.05   4
   6  -5   5 32067.4 3768.29   7
   6   5   5 40926.3 3625.04  32
   6  -5   6 1284.84 300.533   4
   6  -5   7 7675.66 1011.83   4
   6   5   7 9002.70 871.373  33
   6  -5   8 2418.38 400.284   4
   6   5   8 2071.96 241.543  33
   6  -5   9 24950.9 2289.82   4
   6   5   9 23099.4 2125.12  33
   6  -5  10-46.7151 111.318  36
   6  -5  10-236.251 302.393   4
   6   5  10 81.2576 34.8052  33
  -6   6  12 4271.39 435.127  37
  -6   6  11 21.6446 36.4861  37
   6  -6 -10 4318.44 821.335  21
  -6   6  10 6622.78 643.949  37
   6  -6  -9 491.241 250.141  21
  -6   6   9 908.102 152.291  37
   6  -6  -8 6921.18 1058.18  22
   6   6  -7 5229.35 583.555  28
   6  -6  -7 3832.22 793.013  22
   6   6  -6 15590.5 1674.23  28
   6  -6  -6 11561.7 1909.83  22
   6   6  -5 12394.8 1310.10  28
   6  -6  -5 15413.5 1339.80   9
   6   6  -4 37246.7 3790.05  28
   6  -6  -4 46282.4 3825.13   9
   6  -6  -4 40564.7 3902.31   8
   6   6  -3 1177.61 211.266  27
   6   6  -3 1344.70 459.033  25
   6  -6  -3 1320.90 406.441   1
   6  -6  -3 1854.96 308.126   8
   6  -6  -3 1102.39 450.467  12
   6  -6  -3 1911.43 244.013   9
   6   6  -2 10857.4 1565.42  25
   6   6  -2 11091.4 1208.65  27
   6  -6  -2 8394.72 1423.70   1
   6  -6  -2 13291.1 1322.51   8
   6  -6  -2 11732.0 1635.83  12
   6  -6  -2 14810.6 1244.48   9
   6   6  -1 2173.06 585.928  25
   6   6  -1 2889.62 336.753  27
   6  -6  -1 2992.51 419.589   8
   6  -6  -1 2933.24 666.928  12
   6  -6  -1 3198.40 355.691   9
   6  -6   0 17698.2 1688.72   8
   6  -6   0 14415.8 1968.79  12
   6   6   0 16058.6 1576.77  27
   6   6   0 13544.5 1944.34  25
   6   6   1 2267.56 603.578  26
   6  -6   1 2483.38 426.562   8
   6   6   1 3135.72 324.591  37
   6   6   2 32344.1 3448.49  26
   6   6   2 31479.4 2935.56  37
   6  -6   2 29600.4 3085.45   8
   6  -6   3 44.4187 96.5194   8
   6   6   3 107.715 234.059  26
   6  -6   3-160.483 186.981   4
   6  -6   4 21988.9 2501.18   7
   6  -6   4 27792.6 2531.81   4
   6  -6   5 88.9402 198.205   4
   6  -6   6 5427.32 741.058   4
   6  -6   7 1504.15 353.100   4
   6  -6   8 7778.35 937.067   4
   6  -6   9 203.833 204.377   4
   6  -6  10 9915.57 1056.86   4
  -6   7  11 4746.72 480.014  37
  -6   7  10 3227.76 353.376  37
  -6   7   9 8230.19 743.043  37
   6  -7  -9 4057.17 882.553  21
  -6   7   8 263.985 79.2633  37
  -6   7   7 24704.9 2360.19  37
   6   7  -7 24513.4 2406.83  28
  -6   7   6 1647.61 226.284  37
   6   7  -6 1649.60 266.933  28
   6  -7  -5 44326.5 5763.81  22
   6   7  -5 59445.3 6038.62  25
   6   7  -5 62197.3 5496.25  28
   6  -7  -4 7246.80 1211.41  12
   6   7  -4 5545.37 1052.00  25
   6   7  -4 6163.62 683.982  28
   6   7  -3 23383.5 2984.41  25
   6   7  -3 23304.7 2549.85  27
   6  -7  -3 26470.9 2673.74   8
   6  -7  -3 23988.9 3099.22  12
   6  -7  -3 31968.9 2592.45   9
   6   7  -2 9301.48 1561.17  25
   6   7  -2 11497.6 1211.78  27
   6  -7  -2 8381.10 1453.19   1
   6  -7  -2 12480.5 1329.55   8
   6  -7  -2 9878.33 1640.83  12
   6  -7  -2 14493.1 1246.25   9
   6   7  -1 904.935 173.722  27
   6   7  -1 734.347 384.091  25
   6  -7  -1 1000.58 384.557   1
   6  -7  -1 907.590 235.492   8
   6  -7  -1 416.126 365.036  12
   6  -7  -1 823.991 169.730   9
   6   7   0 3070.89 701.356  26
   6   7   0 2941.79 382.005  27
   6  -7   0 3242.06 650.319   1
   6  -7   0 2818.09 465.171   8
   6  -7   0 3608.23 800.228  12
   6   7   1 15926.6 2021.34  26
   6   7   1 16077.5 1567.60  27
   6  -7   1 14500.4 1897.35   1
   6  -7   1 15212.9 1684.88   8
   6  -7   1 16225.2 2122.26  12
   6   7   2-113.646 292.362  26
   6  -7   2-100.201 138.070   1
   6   7   3 24346.3 2801.61  26
   6  -7   3 24124.1 2740.55   1
   6  -7   4 5663.06 956.436   1
   6  -7   5 10330.7 1201.44   4
   6  -7   6 1386.62 349.619   4
   6  -7   7 8372.25 995.242   4
   6  -7   8 503.258 208.933   4
   6  -7   9 10647.6 1139.68   4
   6   8 -10 2368.59 561.134  25
  -6   8  10 2787.71 293.586  37
   6   8  -9-104.508 287.255  25
  -6   8   9 28.1717 32.9627  37
   6   8  -8 3464.53 781.516  25
  -6   8   8 3868.06 413.845  37
   6   8  -7 3234.42 754.110  25
  -6   8   7 2676.00 313.835  37
   6   8  -6 19569.7 2438.92  25
   6   8  -6 19361.0 1922.87  28
   6   8  -5 1769.31 284.486  28
   6   8  -5 2331.67 647.776  25
   6   8  -4 47456.6 4511.38  28
   6   8  -4 47330.2 5081.58  25
   6   8  -3 4956.37 583.923  28
   6   8  -3 5591.07 1029.46  25
   6   8  -2 7839.49 1268.78  25
   6   8  -2 7671.18 783.933  27
   6  -8  -2 4634.05 999.221   1
   6   8  -1 500.723 138.193  27
   6  -8  -1 112.913 222.482   1
   6   8   0 2019.13 294.151  27
   6   8   0 1574.14 542.275  26
   6  -8   0 1698.42 534.071   1
   6   8   1 13986.6 1828.15  26
   6   8   1 14498.9 1384.41  27
   6  -8   1 9963.90 1665.91   1
   6   8   2 18596.5 1738.43  27
   6   8   2 16551.0 2139.07  26
   6  -8   2 13617.4 2042.97   1
   6   8   3 3249.81 721.338  26
   6   8   3 3409.65 425.855  27
   6  -8   3 3052.53 698.321   1
   6   8   4 23695.9 2190.85  27
   6  -8   4 17573.1 2489.16   1
   6   8   5 771.317 159.753  27
   6  -8   5 689.256 324.982   1
   6   8   6 15714.2 1501.98  27
   6  -8   6 13053.6 1785.56   1
   6   8   7-14.2792 57.2277  27
   6   9  -9 1393.58 411.611  25
   6   9  -8 772.371 355.190  25
  -6   9   8 1207.22 148.495  37
   6   9  -7 1333.60 462.029  25
   6   9  -6 1457.62 531.872  25
   6   9  -5 16013.7 1612.02  28
   6   9  -5 16759.9 2130.37  25
   6   9  -4 131.437 255.470  25
   6   9  -4 23.4963 82.3793  28
   6   9  -3 31298.2 3032.71  28
   6   9  -3 32611.7 3609.87  25
   6   9  -2 12539.9 1254.11  28
   6   9  -2 10750.2 1649.63  26
   6   9  -1 3415.60 772.967  26
   6   9   0 1717.22 260.978  27
   6   9   0 1476.27 523.833  26
   6  -9   0 787.021 402.385   1
   6   9   1 4042.50 774.248  26
   6   9   1 3788.56 455.804  27
   6  -9   1 2452.40 660.621   1
   6   9   2 5149.15 884.460  26
   6   9   2 5177.07 568.318  27
   6  -9   2 3489.82 814.481   1
   6   9   3 18600.5 1724.36  27
   6  -9   3 13015.5 1998.66   1
   6   9   4 55.8308 65.4295  27
   6  -9   4 95.1658 244.737   1
   6   9   5 13034.0 1250.88  27
   6  -9   5 10628.7 1523.80   1
   6   9   6 1121.10 162.987  27
   6  10  -6 5702.27 886.213  26
   6  10  -5-171.839 289.667  26
   6  10  -4 15983.6 2073.37  26
   6  10  -4 18250.7 1755.54  28
   6  10  -3 222.181 98.8693  28
   6  10  -3 583.242 341.366  26
   6  10  -2 14343.5 1850.51  26
   6  10  -2 15007.0 1484.61  28
   6  10  -1 1675.21 253.858  28
   6  10  -1 1699.78 475.606  26
   6  10   0 9208.94 1392.64  26
   6  10   0 11347.0 1114.48  28
   6  10   1 1286.45 387.502  26
   6  10   1 1378.90 213.683  28
   6 -10   2 15640.5 1875.97   1
   6  10   3 347.735 93.3817  27
   6 -10   3 557.323 258.868   1
   7   0 -15-19.1709 26.3674  40
   7   0 -15 50.2957 53.2716   6
   7   0 -15 45.4224 124.851  24
   7   0 -14-9.20816 36.9024  40
   7   0 -14-17.9927 69.9431   6
   7   0 -14 67.7921 174.299  24
   7   0 -13-44.8941 87.2536   6
   7   0 -13 11.4172 41.5134  40
   7   0 -12 1811.73 293.678   6
   7   0 -12 1961.75 241.897  40
   7   0 -11 284.154 125.588   6
   7   0 -11 12.9788 47.3872  40
   7   0 -10 39.5107 38.4502  29
   7   0 -10 12.4669 42.0178  40
   7   0 -10-23.9382 69.8174   5
   7   0 -10 74.4925 96.5413   6
   7   0 -10 23.5269 60.5239  16
   7   0  -9 94.9700 44.8589  29
   7   0  -9 57.2414 38.7466  40
   7   0  -9 43.0474 62.8763  16
   7   0  -9 21.8998 63.9704   5
   7   0  -9-45.5896 76.8391   6
   7   0  -8 506.059 132.691   5
   7   0  -8 569.130 139.834   6
   7   0  -8 1038.19 129.783  29
   7   0  -8 918.776 125.108  40
   7   0  -8 1064.48 391.592  21
   7   0  -8 573.977 136.217  16
   7   0  -7-16.9536 61.6539   5
   7   0  -7 17.8385 60.0604   6
   7   0  -7 26.8937 31.4295  40
   7   0  -7 81.5676 209.718  21
   7   0  -7-162.009 304.875  23
   7   0  -7 9.57479 27.9358  29
   7   0  -7 16.8080 46.2116  16
   7   0  -6 2330.61 253.652  29
   7   0  -6 2200.71 279.751  16
   7   0  -5-7.76749 25.0449  29
   7   0  -4 215.580 46.8743  29
   7   0  -3 6.36092 18.7935  29
   7   0  -3 65.7760 20.8190  31
   7   0  -2 955.554 123.667  30
   7   0  -2 991.401 117.557  29
   7   0  -2 897.454 105.267  31
   7   0  -2 923.522 140.085  17
   7   0  -1 11.5013 19.5248  29
   7   0  -1 71.9490 30.1951  30
   7   0  -1 31.5414 18.1497  31
   7   0  -1-10.9126 49.8048  17
   7   0   0 6922.76 632.618  30
   7   0   0 6142.02 636.500  17
   7   0   0 6125.25 605.338  31
   7   0   1 40.7403 48.6339  17
   7   0   2 621.243 108.543  17
   7   0   3-12.7174 41.0050  17
   7   0   4 4829.34 561.067   2
   7   0   4 5507.53 545.407  39
   7   0   5 41.3526 38.0794  39
   7   0   6 557.355 162.797   2
   7   0   6 889.084 143.714  39
   7   0   7-65.4866 127.277   2
   7   0   7 17.2481 33.5255  39
   7   0   8-22.7352 105.977   2
   7   0   9 22.1027 105.244   2
   7   0  10 138.104 114.140   2
   7   0  11-63.1430 98.3979   2
   7   0  12 88.3366 75.5550   2
   7   1 -15 18.5672 27.6242  40
   7  -1 -15 30.0744 27.4792  40
   7  -1 -15 43.1942 125.938  24
   7   1 -15 36.3233 56.4583   6
   7  -1 -15-11.8938 55.4618   6
   7   1 -15-45.0345 138.404  24
   7   1 -14 338.906 200.402  24
   7   1 -14 246.740 93.4906   6
   7  -1 -14 294.168 102.202   6
   7   1 -14 361.110 73.1234  40
   7  -1 -14 475.903 78.5805  40
   7   1 -13 87.6283 208.610  24
   7   1 -13-22.1698 103.372   6
   7  -1 -13 43.6517 97.2486   6
   7   1 -13 56.6980 46.8629  40
   7  -1 -13 33.3700 40.5732  40
   7   1 -12-101.121 240.861  24
   7   1 -12 101.343 45.2427  40
   7  -1 -12 187.357 54.9855  40
   7   1 -12-49.9538 137.582   6
   7  -1 -12-24.6857 115.380   6
   7   1 -11 233.126 67.8324  40
   7  -1 -11 128.409 54.4858  40
   7   1 -11 77.3046 94.5752   6
   7  -1 -11 76.7620 93.9238   6
   7   1 -11 109.858 101.472  15
   7   1 -10 824.806 216.942  15
   7   1 -10 1322.91 163.508  40
   7  -1 -10 1082.90 152.551  40
   7   1 -10 1293.84 163.209  29
   7  -1 -10 1168.09 157.461  29
   7  -1 -10 891.402 180.625  16
   7   1 -10 659.600 167.678  16
   7   1 -10 1067.08 203.347   6
   7   1 -10 694.213 169.604   5
   7  -1 -10 891.754 195.788   6
   7  -1 -10 669.059 167.785   5
   7   1  -9 2165.93 392.448   6
   7  -1  -9 2975.41 410.923   6
   7   1  -9 2453.84 384.410   5
   7  -1  -9 2969.35 401.836   5
   7  -1  -9 4240.63 823.293  11
   7   1  -9 4328.93 375.640  40
   7  -1  -9 3976.69 370.951  40
   7   1  -9 4369.25 378.555  29
   7  -1  -9 3996.97 372.202  29
   7  -1  -9 2649.39 634.846  21
   7   1  -9 2155.82 377.398  16
   7   1  -9 2541.06 432.809  15
   7  -1  -9 2828.93 394.181  16
   7   1  -8 853.425 159.811   5
   7  -1  -8 727.085 155.670   5
   7   1  -8 630.208 157.268   6
   7  -1  -8 902.903 172.798   6
   7  -1  -8 573.170 324.462  11
   7   1  -8 756.719 188.193  15
   7   1  -8 939.919 130.913  40
   7  -1  -8 1001.13 132.165  40
   7   1  -8 1050.23 134.710  29
   7  -1  -8 982.210 130.390  29
   7  -1  -8 810.800 336.600  21
   7  -1  -8 1184.85 426.452  23
   7  -1  -8 521.052 141.660  16
   7   1  -8 631.857 143.320  16
   7   1  -7 1251.77 189.343   5
   7  -1  -7 1237.95 193.588   5
   7   1  -7 1139.10 195.187   6
   7  -1  -7 1139.89 193.448   6
   7   1  -7 1136.95 151.878  40
   7  -1  -7 991.138 148.636  40
   7  -1  -7 1125.28 424.349  11
   7   1  -7 971.008 212.246  15
   7  -1  -7 1343.27 389.677  21
   7  -1  -7 1251.68 395.669  23
   7   1  -7 1368.16 160.135  29
   7  -1  -7 1290.44 158.275  29
   7  -1  -7 1362.53 197.273  16
   7   1  -7 1242.67 191.236  16
   7   1  -6 7014.23 676.990  29
   7  -1  -6 6859.52 677.793  29
   7  -1  -6 6534.09 704.585  16
   7   1  -6 6742.30 704.288  16
   7   1  -5 2409.06 260.438  29
   7  -1  -5 2389.48 261.448  29
   7   1  -4 19430.5 1881.11  31
   7   1  -4 21226.1 1895.03  29
   7  -1  -4 20053.3 1894.72  29
   7   1  -3 18.8940 20.4929  29
   7  -1  -3 13.1043 21.3045  29
   7   1  -3 65.4770 23.0164  31
   7   1  -2 11812.9 1135.63  29
   7  -1  -2 12028.6 1136.59  29
   7   1  -2 12386.4 1149.63  30
   7   1  -2 11756.7 1127.76  31
   7  -1  -2 11091.6 1159.53  17
   7   1  -2 13051.4 1169.55  17
   7   1  -1 460.089 71.4810  29
   7  -1  -1 577.635 78.0427  29
   7  -1  -1 557.078 83.8533  30
   7   1  -1 537.642 84.9512  30
   7   1  -1 471.658 68.4715  31
   7  -1  -1 685.001 103.343  17
   7   1  -1 485.177 93.1578  17
   7   1   0 20345.0 1985.35  30
   7  -1   0 20676.6 1984.48  30
   7   1   0 23448.0 2006.20  17
   7  -1   0 22194.6 2001.13  17
   7   1   0 20113.5 1964.70  31
   7  -1   1 41.5111 42.7965  17
   7   1   1 21.3388 43.9985  17
   7   1   1 4.90300 17.8519  32
   7   1   2 17830.2 1610.10  17
   7  -1   2 17236.3 1605.64  17
   7   1   2 16016.6 1572.62  32
   7  -1   3 6487.31 660.978  17
   7   1   3 5754.92 656.744  17
   7   1   3 6753.18 626.811  32
   7   1   4 4930.29 527.164  39
   7  -1   4 5244.68 529.013  39
   7   1   4 4814.29 498.084  32
   7   1   4 5075.30 554.366   2
   7  -1   4 5561.01 559.726   2
   7   1   5 1419.49 199.042  39
   7  -1   5 1573.07 203.963  39
   7  -1   5 1092.78 276.267   7
   7  -1   5 1713.27 239.119   2
   7   1   5 1432.75 231.191   2
   7   1   6 7777.02 776.394  39
   7  -1   6 7743.04 776.178  39
   7  -1   6 7426.67 922.171   7
   7   1   6 7870.60 808.929   2
   7  -1   6 6612.87 795.403   2
   7   1   7 137.640 62.2817  39
   7  -1   7 224.462 72.8877  39
   7  -1   7 109.424 103.187   2
   7   1   7 216.535 116.311   2
   7   1   8 1210.62 228.342   2
   7  -1   8 1091.29 228.744   2
   7   1   9 151.183 115.155   2
   7  -1   9 22.0147 107.180   2
   7   1  10 383.474 123.987   2
   7  -1  10 176.765 117.923   2
   7   1  10 323.417 72.3616  33
   7   1  11 90.9924 85.4206   2
   7  -1  11 156.138 86.5826   2
   7  -1  12-32.3804 67.2276   2
   7  -2 -15 38.1889 98.2187  24
   7   2 -15-83.5390 121.797  24
   7   2 -14 129.603 154.250  24
   7  -2 -14-15.5590 64.1506   6
   7   2 -14-23.8435 76.8498  15
   7  -2 -14 15.7620 34.2550  40
   7   2 -13 2105.95 338.558   6
   7  -2 -13 2349.54 344.530   6
   7   2 -13 3251.78 315.467  40
   7  -2 -13 3077.64 310.059  40
   7   2 -13 2390.67 576.005  24
   7   2 -13 2261.48 382.383  15
   7   2 -12 907.992 135.058  40
   7  -2 -12 871.185 129.822  40
   7   2 -12 1203.74 396.304  24
   7   2 -12 456.512 155.238   6
   7  -2 -12 799.083 176.350   6
   7   2 -12 549.250 184.769  15
   7   2 -11 115.213 52.1298  40
   7  -2 -11 75.5590 46.7259  40
   7   2 -11 201.613 101.404   6
   7  -2 -11 74.6507 103.013   6
   7   2 -11 38.8472 107.180  15
   7  -2 -10 946.164 198.647   5
   7   2 -10 1057.50 214.769   6
   7  -2 -10 1375.08 241.975   6
   7  -2 -10 1319.94 476.921  11
   7  -2 -10 1297.51 254.534  10
   7   2 -10 498.586 206.738  15
   7   2 -10 1985.64 201.301  40
   7  -2 -10 1566.75 186.000  40
   7  -2 -10 1801.13 483.954  21
   7   2 -10 731.532 370.581  24
   7  -2 -10 1309.64 221.828  16
   7   2  -9 2278.86 330.508   6
   7  -2  -9 2968.95 355.595   6
   7  -2  -9 2382.67 328.249   5
   7  -2  -9 2787.60 382.347  10
   7  -2  -9 1667.37 545.408  11
   7   2  -9 1189.41 316.922  15
   7   2  -9 3065.28 293.147  40
   7  -2  -9 2344.75 281.272  40
   7   2  -9 2788.70 291.361  29
   7  -2  -9 1823.26 539.391  23
   7  -2  -9 1795.74 525.995  21
   7   2  -9 1735.48 518.051  24
   7  -2  -9 2225.18 322.791  16
   7   2  -8-58.4451 56.8028   5
   7  -2  -8 19.9047 67.0120   5
   7  -2  -8 20.8501 73.0598   6
   7   2  -8 31.0607 33.3825  40
   7  -2  -8 52.9056 41.1403  40
   7   2  -8 44.1705 35.6026  29
   7  -2  -8 11.5180 25.0454  29
   7  -2  -8-240.689 261.503  11
   7  -2  -8 28.2082 86.6888  10
   7   2  -8 65.5148 90.0411  15
   7  -2  -8-82.7581 289.967  23
   7   2  -8-170.122 261.394  24
   7  -2  -8-90.7772 249.510  21
   7  -2  -8-19.6960 69.0164  16
   7   2  -8 19.4804 62.7922  16
   7   2  -7 10239.6 965.144  40
   7  -2  -7 9129.43 1030.04  10
   7  -2  -7 6642.24 1273.33  11
   7  -2  -7 8551.73 1246.32  23
   7  -2  -7 7212.73 1239.41  22
   7  -2  -7 6818.71 1202.74  21
   7  -2  -7 10100.8 1007.20  16
   7   2  -7 9783.02 1065.71  15
   7   2  -7 10811.5 1010.51  16
   7   2  -7 7530.66 1196.56  24
   7   2  -7 10720.5 971.081  29
   7  -2  -7 10483.0 971.576  29
   7   2  -6 5740.25 554.720  33
   7   2  -6 6324.74 568.924  29
   7  -2  -6 6353.79 570.937  29
   7   2  -6 4967.84 637.970  15
   7  -2  -6 3634.74 671.586  19
   7  -2  -6 3872.87 770.024  23
   7  -2  -6 3015.86 758.396  22
   7   2  -5 18792.9 1758.36  29
   7  -2  -5 18357.7 1760.35  29
   7   2  -4 1278.09 152.537  29
   7  -2  -4 1324.73 156.320  29
   7  -2  -4 1235.09 162.629   9
   7   2  -4 1316.54 144.423  31
   7   2  -3 25924.2 2347.81  29
   7  -2  -3 26993.7 2352.13  29
   7  -2  -3 23681.8 2356.51   9
   7   2  -3 23892.9 2337.30  31
   7  -2  -2 511.845 73.1522  29
   7   2  -2 410.072 67.0698  29
   7  -2  -2 333.889 74.9386   9
   7  -2  -2 485.495 88.1611  17
   7   2  -2 538.807 99.0047  17
   7   2  -2 448.774 64.8073  31
   7   2  -1 49675.9 4406.69  30
   7  -2  -1 48237.4 4402.59  30
   7  -2  -1 43051.5 4405.67   9
   7   2  -1 44808.0 4385.42  31
   7   2  -1 53414.6 4430.47  17
   7  -2  -1 47933.5 4419.94  17
   7   2   0 3784.47 416.285  31
   7  -2   0 4622.55 454.562  17
   7   2   0 4916.55 468.956  17
   7   2   0 4202.20 438.081  30
   7  -2   0 4314.14 434.655  30
   7   2   1 6079.02 611.495  32
   7   2   1 6919.35 649.981  17
   7  -2   1 6014.57 638.732  17
   7  -2   1 6517.36 634.097  30
   7  -2   2 263.431 69.9547  17
   7   2   2 95.9378 60.7728  17
   7   2   2 291.050 50.3418  32
   7  -2   3 10314.1 909.618  17
   7   2   3 8685.69 902.490  17
   7  -2   3 8090.19 963.986   4
   7   2   3 9032.87 869.013  32
   7   2   3 8801.93 874.535  33
   7   2   4 520.547 119.281  17
   7  -2   4 793.449 134.932  17
   7   2   4 662.073 95.9981  32
   7  -2   5 1923.44 377.265   7
   7   2   5 2545.36 271.788  32
   7  -2   5 2616.72 331.437   2
   7   2   6 3237.12 329.656  32
   7  -2   6 1944.41 427.157   7
   7  -2   6 3162.77 394.922   2
   7   2   6 3427.77 402.993   2
   7   2   6 3121.01 359.097  39
   7  -2   6 2815.43 352.175  39
   7  -2   7 496.590 180.386   7
   7   2   7 576.801 158.452   2
   7  -2   7 477.646 141.671   2
   7   2   8 563.991 168.410   2
   7  -2   8 624.285 159.897   2
   7   2   9 20.5445 106.160   2
   7  -2   9 85.3759 106.278   2
   7   2   9 149.196 53.3480  33
   7  -2  10 464.845 134.728   2
   7   2  10 602.131 145.787   2
   7   2  10 167.938 56.5150  33
   7  -2  11 922.756 163.991   2
   7   2  11 974.574 127.814  33
   7   3 -14 623.754 151.802  15
   7   3 -14 648.632 256.466  24
   7   3 -13-31.1021 85.5765  15
   7   3 -13-80.3399 234.248  24
   7   3 -12 111.255 120.097  15
   7   3 -12 193.752 249.350  24
   7  -3 -11-85.9863 236.414  21
   7   3 -11 422.215 290.182  24
   7   3 -11 80.4685 123.780  15
   7  -3 -10 92.5695 220.874  21
   7   3 -10 105.978 252.724  24
   7   3 -10 202.607 125.454  15
   7   3  -9-99.6250 237.232  24
   7  -3  -9 84.2131 231.559  23
   7  -3  -9-188.085 241.877  21
   7  -3  -9 131.115 254.912  11
   7   3  -9-38.6763 99.6550  15
   7  -3  -8 543.960 296.694  21
   7   3  -8 357.353 250.888  24
   7  -3  -8 816.341 340.479  23
   7  -3  -8 498.152 346.150  11
   7   3  -8 604.555 176.949  15
   7   3  -7 154.869 185.694  24
   7  -3  -7-91.4887 155.631  22
   7  -3  -7 304.983 235.386  23
   7  -3  -7 365.812 88.0240   9
   7   3  -7 192.200 114.479  15
   7  -3  -7 573.745 335.288  11
   7  -3  -6 43966.1 3584.55   9
   7  -3  -6 30686.4 3863.63  22
   7  -3  -6 39841.3 3887.44  23
   7   3  -6 40576.6 3661.42  15
   7   3  -6 34499.2 3580.77  28
   7   3  -6 29169.1 3768.64  24
   7   3  -5 6068.42 825.585  14
   7  -3  -5 5892.54 559.541   9
   7  -3  -5 5404.60 787.728  23
   7  -3  -5 4066.35 755.290  22
   7   3  -5 4555.73 600.504  15
   7  -3  -4 24539.9 2194.69   9
   7   3  -4 22391.9 2159.63  31
   7  -3  -3 5091.60 492.946   9
   7   3  -3 4472.81 458.640  31
   7  -3  -2 2944.68 348.878   9
   7   3  -2 3394.56 329.658  31
   7  -3  -1 2323.17 255.193   9
   7   3  -1 1995.64 222.725  31
   7   3   0 3580.92 365.351  31
   7  -3   1 3280.30 425.552   8
   7  -3   2 22928.9 2200.52   4
   7   3   2 21508.0 2088.52  33
   7   3   2 22077.2 2085.71  32
   7  -3   3 479.178 178.749   4
   7   3   3 542.567 89.7720  33
   7   3   3 507.336 82.9198  32
   7  -3   4 1271.74 304.199   4
   7   3   4 1838.17 218.960  33
   7   3   4 1954.91 214.862  32
   7  -3   5-35.6157 134.045   4
   7   3   5 18.9678 22.5788  32
   7  -3   5-44.8496 97.4566   7
   7  -3   6 1293.18 306.424   4
   7   3   6 1736.48 204.453  32
   7  -3   6 1585.78 328.486   7
   7   3   8 1441.77 194.887  33
   7   3   9 440.999 87.0534  33
   7   3  10 851.413 123.438  33
   7   3  11 14.0995 25.6662  33
   7   4 -14-82.0386 69.4570  15
   7   4 -13 1067.89 212.470  15
   7   4 -12-90.9012 233.864  24
   7  -4 -11 79.5899 172.946  21
   7   4 -11-40.1111 110.252  15
   7   4 -11 102.823 223.431  24
   7  -4 -10 3818.91 730.497  21
   7   4 -10 4085.76 561.467  15
   7   4 -10 3632.73 764.319  24
   7  -4  -9 277.113 284.837  21
   7   4  -9 326.342 144.866  15
   7   4  -9 103.656 247.865  24
   7  -4  -8 2052.72 627.928  11
   7  -4  -8 4557.34 436.410   9
   7  -4  -8 2278.96 598.804  22
   7   4  -8 3136.98 481.294  15
   7   4  -8 2774.54 660.365  24
   7  -4  -7 3443.18 373.015   9
   7  -4  -7 2788.86 589.142  23
   7  -4  -7 2077.29 549.892  22
   7   4  -7 2896.55 433.323  15
   7   4  -7 2389.78 561.983  24
   7  -4  -6 3714.67 367.352   9
   7  -4  -6 1950.49 512.530  23
   7  -4  -6 2268.46 548.199  22
   7   4  -6 2381.94 394.748  15
   7   4  -6 3816.24 626.921  24
   7   4  -6 2721.65 353.795  28
   7  -4  -5 506.835 103.622   9
   7   4  -5 352.753 99.1131  28
   7  -4  -5 533.402 277.797  23
   7  -4  -5 238.183 208.020  22
   7   4  -5 534.142 144.946  15
   7   4  -4 510.060 109.209  28
   7  -4  -4 709.715 123.718   9
   7  -4  -4 430.181 230.976  23
   7   4  -4 688.980 89.3115  31
   7   4  -3 841.135 141.449  27
   7  -4  -3 896.187 148.987   9
   7   4  -3 1074.16 123.313  31
   7   4  -2-11.3926 39.9171  27
   7  -4  -2-13.7364 40.0461   9
   7   4  -2 6.79913 19.8218  31
   7   4  -1 392.324 243.403  25
   7   4  -1 284.131 75.7622  27
   7  -4  -1 284.275 77.8792   9
   7   4  -1 479.070 70.1351  31
   7   4   0 83.2487 198.169  26
   7  -4   0 144.174 122.154   4
   7  -4   0 26.6613 57.9644   8
   7   4   0 15.6228 20.1724  31
   7   4   1 448.923 282.313  26
   7  -4   1 723.263 198.985   4
   7  -4   1 738.737 173.093   8
   7   4   1 628.791 97.8520  31
   7   4   2 9645.40 1251.98  26
   7  -4   2 8604.29 935.565   4
   7   4   2 7988.97 803.842  32
   7   4   2 8444.99 809.566  33
   7  -4   2 7588.31 916.287   8
   7   4   3 1591.48 192.387  33
   7   4   3 1554.71 187.683  32
   7  -4   3 1100.78 276.651   4
   7   4   4 1931.61 230.336  33
   7   4   4 1871.29 224.760  32
   7  -4   4 1745.24 338.984   4
   7   4   5 11310.0 1009.52  33
   7   4   5 10583.0 1000.05  32
   7  -4   5 9948.78 1166.64   7
   7  -4   6-42.0176 153.294   4
   7   4   6 163.269 61.0976  33
   7  -4   7 2777.92 473.323   4
   7   4   7 3015.44 338.687  33
   7  -4   8 1439.18 309.235   4
   7   4   8 1172.65 168.382  33
   7   4   9 85.1497 45.7670  33
   7   4  10 161.329 50.3712  33
   7   4  11 1315.25 152.425  33
   7   5 -13 195.234 94.9606  15
  -7   5  13 32.9290 29.6477  37
   7   5 -12 31.9056 93.6561  15
  -7   5  12 140.064 47.8926  37
   7  -5 -11 351.685 262.296  21
   7   5 -11 788.947 201.773  15
   7  -5 -10 1402.80 426.201  21
   7   5 -10 1261.22 283.045  15
   7  -5  -9 2674.77 631.417  21
   7   5  -9 4049.79 538.296  15
   7  -5  -8 695.100 360.250  22
   7   5  -8 1154.48 253.186  15
   7  -5  -7 2837.63 642.449  22
   7  -5  -7 4409.19 437.654   9
   7   5  -7 2702.22 405.212  28
   7  -5  -6 7449.66 1293.75  22
   7   5  -6 9129.64 1052.77  28
   7  -5  -5 261.838 224.475  22
   7  -5  -5 56.7403 52.3060   9
   7   5  -5 53.0604 73.1494  28
   7  -5  -4 204.881 240.531  23
   7  -5  -4 255.614 83.0294   9
   7   5  -4 271.027 84.1335  28
   7   5  -4 368.126 269.412  25
   7  -5  -3 2226.93 449.874  23
   7   5  -3 1448.17 413.670  25
   7   5  -3 1444.09 222.281  27
   7  -5  -3 1969.90 246.134   9
   7   5  -2 12145.6 1681.17  25
   7   5  -2 12600.5 1344.26  27
   7  -5  -2 15873.9 1375.40   9
   7   5  -1 3680.38 792.255  25
   7   5  -1 5436.23 552.663  27
   7  -5  -1 4997.17 559.194   9
   7  -5  -1 5298.29 625.349   8
   7   5   0 2460.06 603.121  26
   7  -5   0 3146.45 443.120   8
   7   5   0 3222.23 337.131  31
   7   5   1 4476.60 823.757  26
   7  -5   1 4072.06 565.406   8
   7  -5   1 3749.21 565.112   4
   7   5   1 4663.77 458.582  31
   7  -5   2 2278.48 397.245   8
   7  -5   2 2424.40 410.692   4
   7   5   2 2638.94 294.321  31
   7  -5   3 157.400 195.094   4
   7   5   3 216.082 277.859  26
   7   5   3 65.2525 40.0937  32
   7  -5   4 7478.92 981.248   4
   7   5   4 8541.88 830.881  32
   7  -5   5 132.436 177.301   4
   7  -5   6 2071.07 406.108   4
   7   5   6 2137.42 260.720  33
   7  -5   7 177.166 215.288   4
   7   5   7 517.988 95.9852  33
   7  -5   8 2924.01 454.403   4
   7   5   8 2350.59 279.987  33
   7  -5   9 3216.66 448.467   4
   7   5   9 2742.23 306.921  33
   7   5  10 673.705 95.7588  33
  -7   6  12 288.457 61.7467  37
  -7   6  11 390.894 81.1783  37
   7  -6 -11 462.800 213.546  21
  -7   6  10 879.666 142.764  37
   7  -6 -10 939.968 332.259  21
  -7   6   9 3018.21 343.343  37
   7  -6  -9 1898.18 534.843  21
   7  -6  -8 576.749 340.993  22
   7  -6  -7 99.2033 193.008  22
   7   6  -7 94.8553 80.3146  28
   7  -6  -6 983.790 383.430  22
   7  -6  -6 1584.78 240.924   9
   7   6  -6 1560.62 247.603  28
   7  -6  -5 4683.88 499.999   9
   7   6  -5 4057.58 478.238  28
   7   6  -5 4244.89 820.464  25
   7  -6  -4 2302.67 649.201  12
   7  -6  -4 3021.60 358.119   9
   7   6  -4 2460.83 613.707  25
   7   6  -4 2356.93 327.251  28
   7  -6  -3 709.489 145.964   9
   7   6  -3 441.836 118.473  27
   7   6  -3 552.123 343.051  25
   7   6  -2 1339.19 206.313  27
   7   6  -2 442.194 307.572  25
   7  -6  -2 1482.36 220.643   9
   7  -6  -2 1339.92 458.239  12
   7  -6  -2 1353.84 265.914   8
   7   6  -1 6662.75 728.254  27
   7  -6  -1 7690.33 758.953   9
   7  -6  -1 7343.00 831.829   8
   7  -6   0 1241.19 271.691   8
   7   6   0 1400.75 215.095  27
   7   6   0 1834.96 518.983  26
   7  -6   1 1857.97 343.582   8
   7   6   1 1988.71 554.203  26
   7  -6   2 134.224 124.064   8
   7   6   2 563.551 363.634  26
   7  -6   3 750.823 274.583   4
   7   6   3 900.391 415.774  26
   7  -6   4 6482.67 838.109   4
   7  -6   5 235.765 243.444   4
   7  -6   6 3475.66 553.195   4
   7  -6   7 1332.68 330.785   4
   7  -6   8 190.206 178.159   4
   7  -6   9 269.860 158.883   4
  -7   7  11 107.263 40.6256  37
   7  -7 -10 57.8623 137.732  21
  -7   7  10-10.4060 37.8375  37
   7   7 -10 96.2085 229.009  25
   7  -7  -9 425.542 243.626  21
  -7   7   9 546.222 104.331  37
   7   7  -9 449.079 312.369  25
  -7   7   8 397.133 93.7307  37
   7   7  -8 491.547 397.798  25
   7  -7  -7 852.023 351.984  22
  -7   7   7 1415.52 195.327  37
   7   7  -7 899.335 448.238  25
   7  -7  -6 3254.36 717.527  22
   7   7  -6 4304.22 888.873  25
   7   7  -6 4412.29 512.981  28
   7  -7  -5-100.258 218.045  22
   7   7  -5 130.362 335.293  25
   7   7  -5 137.834 100.251  28
   7   7  -4 7328.61 761.747  28
   7   7  -4 5299.11 1105.24  25
   7   7  -3 1054.58 189.058  28
   7   7  -3 1155.02 476.909  25
   7   7  -2 2946.55 723.213  25
   7   7  -2 2150.75 311.876  27
   7   7  -1 1417.48 531.241  25
   7   7  -1 1981.41 284.487  27
   7   7  -1 2122.08 599.541  26
   7   7   0 286.869 105.692  27
   7   7   0 118.717 416.670  26
   7   7   1 5568.23 1132.68  26
   7   7   1 8425.70 845.692  27
   7   7   2 927.503 417.567  26
   7   7   2 1066.21 193.740  27
   7   7   3 223.501 326.442  26
   7  -7   4 4249.80 637.962   4
   7  -7   5 4648.74 669.874   4
   7  -7   6 1229.55 330.802   4
   7  -7   7 658.268 251.338   4
   7  -7   8 193.679 157.862   4
  -7   8  10 13.4779 22.7099  37
   7   8 -10-76.7260 182.637  25
   7  -8  -9 865.530 275.539  21
  -7   8   9 1364.63 159.879  37
   7   8  -9 582.355 318.313  25
  -7   8   8 31.2697 39.3709  37
   7   8  -8 338.337 310.000  25
   7   8  -7-123.937 241.148  25
   7   8  -6 1032.81 207.119  28
   7   8  -6 1571.16 518.871  25
   7   8  -5-23.9956 93.2841  28
   7   8  -5 404.328 320.816  25
   7  -8  -5 383.316 263.398  22
   7   8  -4 353.216 117.955  28
   7  -8  -4 99.7102 195.902  22
   7   8  -3 410.564 340.083  25
   7   8  -3 1286.81 217.789  28
   7   8  -2 5600.63 1106.26  25
   7   8  -2 6717.52 694.635  28
   7   8  -2 5895.72 1079.67  26
   7   8  -2 5774.12 693.217  27
   7  -8  -1 6575.61 1237.90   1
   7   8  -1 8218.57 1382.78  26
   7   8  -1 10775.1 1019.66  27
   7  -8   0 1095.16 428.480   1
   7   8   0 1246.74 226.967  27
   7   8   0 1687.85 536.860  26
   7  -8   1 3696.50 821.532   1
   7   8   1 4516.75 907.602  26
   7   8   1 5807.56 610.192  27
   7   8   2 13853.9 1787.60  26
   7   8   2 13706.6 1388.62  27
   7   8   3 506.579 133.298  27
   7   8   4 939.185 173.133  27
   7   8   5 326.456 99.5925  27
   7   8   6 227.756 78.1265  27
   7   8   7 11.6892 45.4498  27
   7   9  -8 709.156 299.066  25
   7  -9  -8 92.4491 150.301  21
   7   9  -7 311.155 286.526  25
   7   9  -6 114.762 249.596  25
   7   9  -5 122.111 290.741  25
   7   9  -5 66.5321 91.6731  28
   7   9  -4 253.040 325.310  25
   7   9  -4-22.4425 75.6274  28
   7   9  -4-218.863 281.376  26
   7   9  -3 1658.32 261.911  28
   7   9  -3 2036.93 580.937  26
   7  -9  -3 1378.91 436.641  22
   7   9  -2 3352.86 402.306  28
   7   9  -2 1934.15 620.644  26
   7   9  -1 3678.73 791.195  26
   7   9  -1 4205.34 491.718  28
   7   9   0 3095.45 694.593  26
   7   9   0 3229.18 397.119  27
   7  -9   0 1981.87 565.864   1
   7   9   1 3883.03 745.907  26
   7   9   1 3849.12 446.907  27
   7  -9   1 2341.48 632.965   1
   7   9   2 481.001 124.742  27
   7  -9   2 195.018 235.352   1
   7   9   3 378.097 114.167  27
   7   9   4 857.954 155.834  27
   7   9   5 663.778 121.883  27
   7  10  -5 373.807 243.420  26
   7  10  -4 953.993 179.590  28
   7  10  -4 1662.45 452.540  26
   7  10  -3 1266.37 207.248  28
   7  10  -3 1046.74 377.035  26
   7  10  -2 439.477 271.038  26
   7  10  -2 221.027 93.9989  28
   7  10  -1 169.841 234.074  26
   7  10  -1 302.553 99.4068  28
   7 -10  -1-37.7504 198.337  13
   7  10   0 317.418 267.642  26
   7  10   0 167.920 76.5817  28
   7  10   1 229.838 88.1355  28
   7  10   2 374.502 96.4741  28
   8   0 -15 6.00491 22.6004  40
   8   0 -15 82.8897 58.6750   6
   8   0 -14 17789.2 1665.90   6
   8   0 -14 17948.1 1619.86  40
   8   0 -13-11.1145 34.1603  40
   8   0 -13 43.5075 84.5607   6
   8   0 -13-80.7591 192.235  24
   8   0 -12 10465.1 1192.03   6
   8   0 -12 12270.5 1142.65  40
   8   0 -11-25.8209 97.3374   6
   8   0 -11 78.9179 46.4140  40
   8   0 -10 2327.50 253.130  29
   8   0 -10 2547.15 251.198  40
   8   0 -10 1413.38 272.056   6
   8   0 -10 1090.07 248.273  16
   8   0  -9 13.4544 26.1491  29
   8   0  -9-12.0101 36.9072  40
   8   0  -9-22.6706 90.8345  16
   8   0  -9-23.5548 82.5305   6
   8   0  -8 3031.37 407.065   6
   8   0  -8 3683.85 373.295  29
   8   0  -8 3419.84 364.441  40
   8   0  -8 2890.17 622.081  21
   8   0  -8 2991.53 399.600  16
   8   0  -7 19.5440 32.8990  40
   8   0  -7-10.8715 21.1345  29
   8   0  -7-86.8637 304.350  23
   8   0  -7-57.1418 97.9445   6
   8   0  -6 14168.5 1248.35   6
   8   0  -6 12771.6 1192.18  40
   8   0  -6 10984.4 1179.05  33
   8   0  -6 10989.2 1350.83  19
   8   0  -6 12253.7 1551.50  23
   8   0  -6 14399.0 1203.85  29
   8   0  -6 10776.9 1295.64  18
   8   0  -5 17.1166 23.5763  29
   8   0  -4 72109.8 6707.53  29
   8   0  -3 14.9829 21.9328  29
   8   0  -3 27.0095 19.1744  31
   8   0  -2 8938.99 834.799  29
   8   0  -2 8947.35 847.793  30
   8   0  -2 8422.33 820.401  31
   8   0  -2 8191.14 864.757  17
   8   0  -1 28.8442 28.0430  30
   8   0  -1 4.73824 16.6238  31
   8   0  -1-26.3445 47.9024  17
   8   0   0 44211.8 3785.08  17
   8   0   0 37469.6 3753.46  30
   8   0   1-13.2096 42.5758  17
   8   0   1 11.4741 29.5023  30
   8   0   2 52527.7 4873.46   2
   8   0   2 51288.3 4868.69  17
   8   0   3-31.1131 80.0131   2
   8   0   3-14.9817 41.2163  17
   8   0   4 7184.51 717.274   2
   8   0   4 6217.38 696.525  17
   8   0   5-39.1491 131.881   2
   8   0   5-56.7277 88.2649  17
   8   0   6 18900.6 1543.12   2
   8   0   6 12774.6 1493.37  17
   8   0   7 22.7257 101.224   2
   8   0   8 11521.8 1188.45   2
   8   0   9-42.1577 106.508   2
   8   0  10 26508.8 2545.60   2
   8   0  11-40.5640 91.1113   2
   8   1 -15 5720.21 831.185  24
   8  -1 -15 5105.84 799.445  24
   8   1 -15 7299.18 719.151   6
   8  -1 -15 8275.36 725.739   6
   8   1 -14 94.6720 40.0557  40
   8  -1 -14 58.9183 37.4645  40
   8   1 -14 62.5823 161.107  24
   8  -1 -14 59.2163 152.464  24
   8   1 -14 168.848 85.6429   6
   8  -1 -14 132.718 76.0485   6
   8   1 -13 22563.1 2298.73   6
   8  -1 -13 24154.1 2302.97   6
   8   1 -13 25623.7 2252.27  40
   8  -1 -13 25078.8 2250.09  40
   8   1 -12 189.462 229.688  24
   8   1 -12 367.626 133.387   6
   8  -1 -12 436.800 134.299   6
   8   1 -12 640.823 105.610  40
   8  -1 -12 447.045 93.5620  40
   8  -1 -11 3244.50 428.968   6
   8   1 -11 2131.56 393.824   6
   8   1 -11 4216.31 384.457  40
   8  -1 -11 3851.42 378.922  40
   8   1 -11 2503.86 635.250  24
   8   1 -11 2483.31 439.272  15
   8   1 -10 2055.50 217.117  29
   8  -1 -10 1630.77 203.579  29
   8   1 -10 1731.40 199.492  40
   8  -1 -10 1859.69 204.872  40
   8   1 -10 984.642 247.161  15
   8   1 -10 730.472 194.194  16
   8  -1 -10 1117.83 217.036  16
   8   1 -10 905.754 218.079   6
   8  -1 -10 1082.09 232.700   6
   8   1  -9 2468.01 412.024   6
   8  -1  -9 3215.31 432.350   6
   8   1  -9 3806.57 392.697  29
   8  -1  -9 4224.77 397.734  29
   8   1  -9 4265.47 392.452  40
   8  -1  -9 4199.31 390.980  40
   8  -1  -9 2892.09 672.657  21
   8   1  -9 2559.92 405.489  16
   8  -1  -9 2797.47 413.258  16
   8   1  -9 2564.97 448.619  15
   8   1  -8 383.459 132.147   6
   8  -1  -8 409.468 133.430   6
   8   1  -8 595.021 105.391  29
   8  -1  -8 825.967 118.077  29
   8   1  -8 686.386 106.820  40
   8  -1  -8 562.773 100.676  40
   8  -1  -8 554.699 302.778  21
   8  -1  -8 1081.24 423.349  23
   8  -1  -8 496.066 131.967  16
   8   1  -8 766.933 181.067  15
   8   1  -8 450.216 121.473  16
   8   1  -7 29338.3 2747.19   6
   8  -1  -7 28939.5 2746.58   6
   8   1  -7 28844.8 2694.27  40
   8  -1  -7 27619.1 2692.78  40
   8   1  -7 32113.1 2706.77  29
   8  -1  -7 30399.8 2704.17  29
   8  -1  -7 19497.6 2957.00  21
   8  -1  -7 24082.3 3034.43  23
   8   1  -7 23370.7 2768.29  15
   8   1  -6 5937.52 661.602   6
   8  -1  -6 6533.04 670.843   6
   8   1  -6 6578.87 622.542  40
   8  -1  -6 5928.01 619.722  40
   8   1  -6 6146.74 612.641  33
   8  -1  -6 5734.12 783.339  19
   8  -1  -6 5302.51 903.308  23
   8   1  -6 5387.27 692.909  15
   8   1  -6 5293.19 733.208  18
   8  -1  -6 4384.48 699.132  18
   8   1  -6 7058.35 630.130  29
   8  -1  -6 6880.89 630.909  29
   8   1  -5 153795. 14175.8  29
   8  -1  -5 151950. 14176.5  29
   8   1  -4 32.0278 23.4353  29
   8  -1  -4 8.29557 24.2734  29
   8   1  -4 25.7443 21.9088  31
   8   1  -3 76735.8 6999.92  29
   8  -1  -3 79039.9 7001.71  29
   8   1  -3 72025.3 6985.92  31
   8   1  -2 67.4670 52.5213  17
   8  -1  -2 64.8533 57.8259  17
   8   1  -2 20.7628 22.4735  29
   8  -1  -2 21.7008 26.4436  29
   8   1  -2 30.7914 20.1351  31
   8   1  -1 27478.1 2630.99  30
   8  -1  -1 28055.5 2630.82  30
   8   1  -1 30716.3 2658.44  17
   8  -1  -1 29700.8 2654.50  17
   8   1  -1 26476.3 2606.79  31
   8   1   0 215.522 59.8741  30
   8  -1   0 156.217 49.4568  30
   8   1   0 333.542 82.7573  17
   8  -1   0 337.224 82.5864  17
   8   1   0 142.159 36.9297  31
   8   1   1 119263. 10854.8  30
   8  -1   1 117849. 10853.3  30
   8   1   1 121293. 10866.5  17
   8  -1   1 121737. 10864.1  17
   8   1   1 110797. 10823.7  31
   8   1   2 2033.85 260.203   2
   8  -1   2 1964.60 253.878   2
   8   1   2 2009.77 246.894  17
   8  -1   2 1734.71 237.674  17
   8   1   2 1787.78 210.429  33
   8   1   2 1899.25 205.718  32
   8   1   3 43019.7 3888.32   2
   8  -1   3 47121.4 3893.77   2
   8   1   3 37657.2 3871.49  17
   8  -1   3 43051.8 3879.00  17
   8   1   3 39873.5 3832.57  32
   8   1   3 39816.9 3839.98  33
   8   1   4 17.7167 99.9545   2
   8  -1   4 280.609 117.734   2
   8   1   4 34.1636 69.9552  17
   8  -1   4 186.001 73.0721  17
   8   1   4 276.667 59.1808  33
   8   1   5 22142.9 2189.49   2
   8  -1   5 25557.4 2201.90   2
   8  -1   5 21396.1 2177.36  17
   8   1   5 18195.8 2165.64  17
   8   1   5 25142.6 2143.79  33
   8   1   6 21.4667 104.368   2
   8  -1   6 236.683 120.170   2
   8  -1   6-20.8628 64.2168  17
   8   1   6-20.8218 60.8132  17
   8   1   6 133.550 51.9970  33
   8   1   7 24247.7 2144.32   2
   8  -1   7 18045.9 2110.05   2
   8   1   7 22810.9 2071.62  33
   8   1   8 1319.35 225.379   2
   8  -1   8 974.907 210.059   2
   8   1   8 1193.76 162.887  33
   8   1   9 24250.2 2052.85   2
   8  -1   9 20352.6 2036.03   2
   8   1   9 19676.3 1977.72  33
   8   1  10 17.2369 96.3691   2
   8  -1  10 106.000 105.963   2
   8   1  11 11654.8 1121.45   2
   8  -1  11 11029.6 1119.36   2
   8   2 -14 8405.91 1368.62  24
   8  -2 -14 12538.7 1232.41   6
   8   2 -14 9666.27 1248.18  15
   8   2 -14 13398.2 1196.38  40
   8  -2 -14 13473.5 1194.64  40
   8   2 -13 763.605 162.689   6
   8  -2 -13 802.221 163.784   6
   8   2 -13 781.718 122.008  40
   8  -2 -13 934.082 126.984  40
   8   2 -13 557.361 278.097  24
   8   2 -13 662.261 181.323  15
   8   2 -12 8355.77 1428.08  24
   8   2 -12 8845.40 1182.94   6
   8  -2 -12 13792.8 1225.33   6
   8   2 -12 10137.7 1251.36  15
   8   2 -12 13451.0 1158.25  40
   8  -2 -12 12436.3 1151.89  40
   8   2 -11 149.814 108.595   6
   8  -2 -11 24.7415 96.2653   6
   8   2 -11 100.938 219.374  24
   8   2 -11-38.5569 112.485  15
   8   2 -11 25.6489 43.3784  40
   8  -2 -11 76.0572 49.4552  40
   8   2 -10 24.7876 83.8800   6
   8  -2 -10 74.5195 96.9327   6
   8   2 -10 152.721 62.4264  40
   8  -2 -10 101.885 51.7404  40
   8  -2 -10 191.722 246.613  21
   8   2 -10 99.8622 217.163  24
   8   2 -10 38.8060 92.7669  15
   8   2  -9 1706.16 266.727   6
   8  -2  -9 1823.86 278.746   6
   8   2  -9 1997.95 230.089  29
   8   2  -9 1811.14 219.591  40
   8  -2  -9 1884.36 221.994  40
   8  -2  -9 2122.73 511.950  21
   8  -2  -9 1553.60 479.352  23
   8   2  -9 1114.78 433.255  24
   8   2  -9 779.420 255.037  15
   8   2  -8 23053.4 2304.30   6
   8  -2  -8 24949.6 2314.35   6
   8   2  -8 26049.8 2264.81  29
   8  -2  -8 25168.2 2262.54  29
   8   2  -8 24834.7 2253.90  40
   8  -2  -8 23561.0 2251.85  40
   8  -2  -8 19572.1 2586.14  23
   8  -2  -8 14793.8 2509.84  21
   8   2  -8 18449.0 2334.99  15
   8  -2  -7 4390.41 547.116   6
   8   2  -7 5503.59 505.914  40
   8  -2  -7 4690.12 499.504  40
   8   2  -7 5400.28 510.526  29
   8  -2  -7 5215.47 509.522  29
   8  -2  -7 5508.57 847.873  23
   8  -2  -7 4476.27 809.822  22
   8   2  -7 4533.41 591.204  15
   8   2  -6 121580. 11385.8  40
   8   2  -6 120462. 11379.9  33
   8   2  -6 162486. 11806.2  14
   8   2  -6 130726. 11395.0  29
   8  -2  -6 131348. 11397.3  29
   8  -2  -6 99102.1 11535.1  19
   8  -2  -6 89667.3 11678.9  22
   8  -2  -6 108260. 11698.3  23
   8   2  -6 116667. 11482.3  15
   8   2  -5 1710.88 188.117  33
   8   2  -5 1798.52 437.719  14
   8  -2  -5 1764.31 332.790  19
   8  -2  -5 1496.93 425.894  23
   8  -2  -5 1651.05 199.626  29
   8   2  -5 1669.04 196.938  29
   8   2  -5 1595.91 263.946  15
   8   2  -4 82422.8 7347.08  29
   8  -2  -4 86245.1 7352.17  29
   8   2  -4 72850.9 7329.91  31
   8   2  -3 3090.02 325.229  29
   8  -2  -3 3524.91 333.251  29
   8   2  -3 2902.90 315.268  31
   8   2  -2 4068.74 402.407  29
   8  -2  -2 4231.26 406.936  29
   8  -2  -2 3998.52 418.663   9
   8   2  -2 3762.57 435.844  17
   8  -2  -2 3356.66 426.398  17
   8   2  -2 3985.98 395.633  31
   8  -2  -1 266.431 86.4327  17
   8   2  -1 329.363 92.8907  17
   8   2  -1 541.039 88.3892  30
   8  -2  -1 403.592 75.6117  30
   8   2  -1 382.843 62.6122  31
   8  -2   0 36140.3 2996.83  17
   8   2   0 37515.3 3008.14  17
   8  -2   0 31126.0 2964.37  30
   8   2   0 31874.4 2968.88  30
   8   2   0 27902.0 2941.52  31
   8   2   1 231.484 86.9874  17
   8  -2   1 146.135 66.1827  17
   8   2   1 98.4555 49.3318  30
   8  -2   1 115.267 45.0242  30
   8   2   1 114.236 36.0620  31
   8   2   1 166.584 46.3514  33
   8   2   2 61716.2 6138.13  33
   8   2   2 64913.9 6134.41  32
   8  -2   2 64703.1 6259.50   4
   8   2   2 70367.6 6182.25  17
   8  -2   2 73210.3 6179.83  17
   8   2   3 226.845 57.2093  33
   8   2   3 223.561 50.6296  32
   8  -2   3 129.152 154.996   4
   8  -2   3 234.974 78.6727  17
   8   2   3 178.083 73.1180  17
   8   2   4 18748.1 1795.94  33
   8   2   4 18005.9 1785.17  32
   8  -2   4 22058.5 1852.75   2
   8  -2   4 19417.4 1832.93  17
   8   2   4 17586.1 1827.90  17
   8   2   5 6319.46 602.642  32
   8   2   5 6612.85 615.119  33
   8   2   5 6547.29 674.126   2
   8  -2   5 6173.69 665.265   2
   8   2   5 4898.76 640.682  17
   8  -2   5 4931.99 637.824  17
   8   2   6 12635.8 1279.51  33
   8   2   6 15263.2 1353.36   2
   8  -2   6 12501.9 1329.94   2
   8   2   7 830.372 133.609  33
   8   2   7 931.341 200.960   2
   8  -2   7 788.588 181.298   2
   8   2   8 20348.6 2008.17  33
   8  -2   8 18345.6 2050.46   2
   8   2   9 201.343 58.5555  33
   8   2   9 330.378 122.811   2
   8  -2   9 279.561 118.386   2
   8   2  10 14216.5 1435.21  33
   8   2  10 17217.8 1491.28   2
   8  -2  10 14921.4 1484.65   2
   8   2  11 382.991 63.0518  33
   8   3 -14 805.279 165.709  15
   8   3 -13 8692.88 939.018  15
   8   3 -13 7880.28 1114.86  24
   8   3 -12 71.7682 115.996  15
   8   3 -12 181.972 216.760  24
   8   3 -11 4602.66 805.580  24
   8  -3 -11 3173.77 662.674  21
   8   3 -11 3762.96 532.898  15
   8   3 -10 4356.32 755.196  24
   8  -3 -10 3919.50 716.489  21
   8   3 -10 2640.82 458.697  15
   8  -3  -9 3165.00 694.279  21
   8   3  -9 4335.65 796.488  24
   8  -3  -9 4513.45 763.639  23
   8   3  -9 3472.44 521.133  15
   8  -3  -8 2900.88 629.190  21
   8   3  -8 2267.65 584.245  24
   8  -3  -8 4161.87 713.292  23
   8   3  -8 3656.64 485.284  15
   8  -3  -7 77433.4 7734.75  23
   8  -3  -7 65041.1 7725.80  22
   8   3  -7 86280.6 7504.05  15
   8   3  -6 868.181 315.678  14
   8   3  -6 885.723 117.449  33
   8  -3  -6 558.036 229.579  19
   8  -3  -6 455.958 304.947  23
   8  -3  -6 621.905 308.517  22
   8   3  -6 921.711 194.493  15
   8  -3  -5 61700.8 5538.02   9
   8   3  -5 67531.8 5894.64  14
   8   3  -5 60537.3 5504.94  33
   8  -3  -5 55444.9 5670.65  19
   8  -3  -5 41100.4 5760.23  22
   8  -3  -5 56193.9 5812.30  23
   8   3  -5 58587.3 5611.90  15
   8  -3  -4 2659.83 454.197  13
   8  -3  -4 3022.13 338.477   9
   8   3  -4 3959.07 615.573  14
   8   3  -4 3075.91 308.231  31
   8   3  -4 2968.67 308.896  33
   8  -3  -4 2289.90 504.880  23
   8  -3  -4 3130.79 446.621  19
   8   3  -4 2602.97 385.054  15
   8   3  -3 2326.32 379.967  15
   8  -3  -3 2747.97 339.821   9
   8   3  -3 3934.32 599.558  14
   8  -3  -3 3428.81 486.494  13
   8   3  -3 3360.88 319.515  31
   8   3  -3 3246.98 320.039  33
   8  -3  -3 2952.56 539.729  23
   8  -3  -3 2506.01 432.830   4
   8   3  -2 337.969 64.1186  33
   8   3  -2 462.244 69.8827  31
   8  -3  -2 421.571 88.4409   9
   8  -3  -1 3899.13 555.649   4
   8   3  -1 4609.00 444.002  33
   8   3  -1 4462.55 440.444  31
   8  -3  -1 3963.89 466.826   9
   8   3   0 253.521 58.6043  33
   8   3   0 355.014 63.2451  31
   8   3   0 244.513 109.176  15
   8  -3   0 467.178 176.057   4
   8  -3   1 41365.3 3794.07   4
   8   3   1 50351.2 4212.13  26
   8   3   1 38095.7 3656.90  33
   8   3   1 38720.2 3656.46  31
   8   3   2 759.068 105.644  33
   8   3   2 546.614 91.2913  32
   8  -3   2 634.233 192.520   4
   8   3   3 31992.3 3025.11  32
   8   3   3 33237.5 3034.26  33
   8  -3   3 29724.5 3156.69   4
   8   3   4 157.502 48.3970  32
   8   3   4 166.287 57.0526  33
   8  -3   4 302.304 172.926   4
   8   3   5 1598.17 199.213  33
   8   3   5 1657.72 194.277  32
   8   3   6 3445.48 351.240  33
   8  -3   6 1945.34 445.495   4
   8   3   7 9789.08 970.858  33
   8   3   8 11.8169 30.4017  33
   8   3   9 19473.5 1854.41  33
   8   3  10 56.8027 35.6542  33
   8   4 -14 2980.08 370.568  15
   8   4 -13 1918.20 300.494  15
   8   4 -12 10143.1 1115.30  15
   8  -4 -11-78.9458 187.990  21
   8   4 -11 117.171 120.135  15
   8   4 -11 97.3325 211.562  24
   8  -4 -10 5514.87 963.233  21
   8   4 -10 6680.02 820.374  15
   8  -4  -9 169.485 247.167  23
   8  -4  -9 187.649 204.016  21
   8   4  -9 41.0597 98.0283  15
   8   4  -9 100.271 257.914  24
   8  -4  -8 13663.4 2031.35  22
   8  -4  -8 15323.0 2012.88  23
   8   4  -8 20976.8 1847.89  15
   8   4  -8 16672.2 2063.19  24
   8  -4  -7 1538.60 214.649   9
   8  -4  -7 1389.50 426.788  22
   8  -4  -7 996.642 372.119  23
   8   4  -7 1056.07 252.089  15
   8  -4  -6 76614.7 6098.12   9
   8  -4  -6 46229.5 6341.96  22
   8  -4  -6 58210.1 6369.35  23
   8   4  -6 72065.8 6186.66  15
   8   4  -6 57789.4 6080.68  28
   8  -4  -5 10218.1 937.635   9
   8  -4  -5 6186.51 1129.59  22
   8  -4  -5 8292.32 1177.97  23
   8   4  -5 9102.61 998.065  15
   8  -4  -4 16036.8 1472.98   9
   8  -4  -4 14110.1 1593.85  13
   8   4  -4 14962.5 1423.33  31
   8  -4  -4 13878.4 1716.27  23
   8   4  -4 14424.2 1528.55  15
   8   4  -3 644.834 91.6587  31
   8  -4  -3 559.313 116.786   9
   8   4  -2 10383.2 1000.60  31
   8  -4  -2 10369.6 1039.92   9
   8  -4  -1 116.544 57.3149   9
   8   4  -1 138.953 42.2396  31
   8  -4  -1 102.256 141.041   4
   8   4   0 57599.7 5621.00  26
   8   4   0 56715.2 5164.91  33
   8   4   0 54103.2 5160.70  31
   8  -4   0 54485.8 5296.63   4
   8   4   1 398.446 322.116  26
   8   4   1 382.526 70.1347  31
   8   4   1 202.585 59.1550  33
   8  -4   1 461.895 200.069   4
   8  -4   2 113023. 10742.6   4
   8   4   2 111798. 10600.9  33
   8  -4   3 1619.89 336.560   4
   8   4   3 1748.15 216.843  32
   8   4   3 1918.36 225.527  33
   8  -4   4 29580.4 3399.89   4
   8   4   4 34226.5 3262.09  32
   8   4   4 36920.9 3272.46  33
   8  -4   5 5011.70 850.570   4
   8   4   5 8325.07 754.711  33
   8  -4   6 5326.83 890.911   4
   8   4   6 8608.77 785.321  33
   8  -4   7-42.8365 191.010   4
   8   4   7 125.248 55.3007  33
   8  -4   8 29672.6 2763.55   4
   8   4   8 26893.5 2596.63  33
   8   4   9 47.3118 39.2564  33
   8   4  10 4975.98 497.017  33
   8   5 -13 2116.25 296.011  15
  -8   5  13 1969.05 219.343  37
   8   5 -12 91.4211 89.5349  15
  -8   5  12 128.561 48.3778  37
   8   5 -11 7892.89 845.290  15
   8  -5 -11 5538.10 924.516  21
   8   5 -10 318.159 148.289  15
   8  -5 -10 490.932 277.391  21
   8   5  -9 2296.22 355.638  15
   8  -5  -9 716.291 365.593  21
   8   5  -8 1933.45 313.364  15
   8  -5  -8 306.226 315.305  22
   8  -5  -7 9273.71 864.978   9
   8   5  -7 7580.17 918.216  15
   8   5  -6 41.5099 69.8830  28
   8  -5  -6 41.6713 64.0450   9
   8  -5  -6 98.2822 191.021  22
   8  -5  -6-244.371 262.540  23
   8   5  -5 12310.9 1311.56  28
   8  -5  -5 15530.8 1339.91   9
   8  -5  -5 10076.7 1574.69  22
   8  -5  -5 12332.3 1595.42  23
   8   5  -4 1560.27 224.120  28
   8  -5  -4 1554.94 337.369  13
   8  -5  -4 1513.03 229.355   9
   8  -5  -4 1730.20 437.756  23
   8   5  -3 245.662 88.2246  27
   8   5  -3 296.580 272.994  25
   8  -5  -3 72.8918 225.535  23
   8  -5  -3 363.556 94.8124   9
   8   5  -2 1916.63 546.613  25
   8   5  -2 2347.85 312.860  27
   8  -5  -2 2779.91 337.871   9
   8   5  -2 2785.34 288.023  31
   8   5  -1 17659.2 1576.54  31
   8   5  -1 15228.6 1989.69  26
   8   5  -1 15446.0 1600.33  27
   8   5  -1 13327.0 1959.56  25
   8   5   0 1868.46 533.148  26
   8   5   0 1562.98 217.509  27
   8  -5   0 1316.15 305.402   4
   8   5   0 1514.48 188.992  31
   8   5   1 76956.2 7094.95  26
   8  -5   1 62154.5 6663.73   8
   8  -5   1 70748.4 6693.77   4
   8   5   1 71826.6 6538.64  31
   8  -5   2 7259.80 906.490   4
   8   5   2 7603.32 1183.51  26
   8   5   2 7542.03 753.223  31
   8  -5   3 53805.1 5273.16   4
   8   5   3 54753.6 5108.56  31
   8  -5   4 231.066 185.288   4
   8   5   4 63.8056 46.8962  33
   8  -5   5 9098.96 1198.19   4
   8   5   5 11031.5 1048.75  33
   8  -5   6 1300.35 325.179   4
   8   5   6 1494.53 196.501  33
   8  -5   7 15336.6 1749.27   4
   8   5   7 16872.4 1591.48  33
   8  -5   8 453.133 193.970   4
   8   5   8 572.140 96.3052  33
   8  -5   9 9029.57 952.443   4
   8   5   9 8312.23 820.379  33
  -8   6  12 6853.65 673.191  37
  -8   6  11 354.173 77.7204  37
   8  -6 -11 282.336 192.749  21
  -8   6  10 14743.6 1354.62  37
   8  -6 -10 10268.5 1557.89  21
  -8   6   9 899.171 143.006  37
   8  -6  -9 244.900 204.886  21
   8  -6  -8 8461.69 1234.09  22
   8   6  -7-118.733 230.764  25
   8  -6  -7 101.565 197.398  22
   8   6  -6 21027.2 2431.28  25
   8   6  -6 20268.4 1943.88  28
   8  -6  -6 16623.2 2247.37  22
   8   6  -5 3657.85 835.144  25
   8   6  -5 5198.25 549.858  28
   8  -6  -5 3507.79 775.924  22
   8   6  -4 9133.75 1466.41  25
   8   6  -4 10454.9 1093.30  28
   8  -6  -4 12021.1 1124.11   9
   8  -6  -4 9112.71 1343.09  23
   8   6  -3 178.832 84.1695  27
   8   6  -3 279.726 92.6463  28
   8   6  -3 351.429 279.509  25
   8  -6  -3 183.890 85.7823   9
   8  -6  -3 80.5915 235.742  23
   8  -6  -2 20686.6 1751.14   9
   8   6  -2 17305.2 2132.40  26
   8   6  -2 15533.7 1702.05  27
   8   6  -2 15753.1 2136.24  25
   8   6  -1 248.137 90.1128  27
   8   6  -1 336.411 327.757  26
   8   6   0 73511.7 6838.19  26
   8   6   0 66101.1 6300.71  27
   8   6   1 1110.21 184.425  27
   8  -6   1 719.381 220.207   8
   8  -6   2 32426.6 3327.64   4
   8   6   2 36303.2 3721.38  26
   8  -6   3 4375.38 638.021   4
   8  -6   4 6693.22 861.329   4
   8  -6   5 429.939 235.490   4
   8  -6   6 9938.36 1158.93   4
   8  -6   7 1542.99 341.873   4
   8  -6   8 16978.0 1758.70   4
   8  -7 -11 3925.21 692.362  21
  -8   7  11 6465.83 589.894  37
   8  -7 -10-55.8357 143.858  21
  -8   7  10 126.226 49.9045  37
  -8   7   9 16470.4 1460.76  37
   8   7  -9 14814.3 1899.51  25
  -8   7   8 492.956 99.5869  37
   8   7  -8 231.816 279.272  25
   8  -7  -7 7223.49 1149.41  22
   8   7  -7 9660.98 1376.48  25
   8  -7  -6 1499.26 469.443  22
   8   7  -6 1167.35 223.179  28
   8   7  -6 1282.07 495.641  25
   8  -7  -5 7181.92 1155.59  22
   8   7  -5 8459.36 1328.79  25
   8   7  -5 8163.03 863.666  28
   8   7  -4 818.116 170.186  28
   8   7  -4 917.065 429.147  25
   8   7  -3 9495.32 980.410  28
   8   7  -3 8812.54 1418.75  25
   8  -7  -2 5608.02 924.159  23
   8   7  -2 4630.61 1003.71  25
   8   7  -2 3940.43 888.094  26
   8   7  -2 6162.28 638.087  27
   8   7  -1 44322.4 4681.28  26
   8   7  -1 43855.2 4180.18  27
   8   7   0 1504.67 238.473  27
   8   7   0 1086.75 458.622  26
   8   7   1 19428.0 2337.38  26
   8   7   1 18665.0 1849.41  27
   8   7   2 575.568 414.223  26
   8   7   2 1099.43 194.086  27
   8   7   3 172.470 79.9931  27
   8  -7   4 2805.06 502.929   4
   8  -7   5 2816.72 483.182   4
   8  -7   6 205.374 204.413   4
   8  -7   7 12920.9 1408.69   4
   8   7   7 13274.7 1287.10  27
   8  -8 -10 2703.34 417.456  21
   8   8  -9 2000.86 486.238  25
  -8   8   9 1742.28 191.742  37
   8  -8  -9 928.793 287.000  21
   8  -8  -8 4506.40 769.850  21
   8   8  -8 9527.41 1164.80  25
   8  -8  -7 2765.99 561.760  22
   8   8  -7 2898.95 669.926  25
   8  -8  -6 4344.83 826.783  22
   8   8  -6 5861.94 633.758  28
   8   8  -6 5232.75 1000.26  25
   8  -8  -5 667.251 314.352  22
   8   8  -5 1394.61 234.197  28
   8  -8  -4 12062.1 1711.35  22
   8   8  -4 11767.3 1754.63  26
   8   8  -4 14857.2 1402.92  28
   8   8  -4 13045.6 1874.90  25
   8   8  -3 2290.53 651.756  25
   8   8  -3 1882.75 282.527  28
   8   8  -3 1653.70 542.221  26
   8   8  -2 30245.8 3555.97  26
   8   8  -2 32675.9 3102.13  28
   8   8  -1 931.198 189.935  27
   8   8  -1 1305.03 483.777  26
   8   8   0 27302.5 2975.58  26
   8   8   0 25110.6 2473.48  27
   8   8   1 3866.12 782.110  26
   8   8   1 3655.78 454.750  27
   8   8   2 3457.15 426.899  27
   8   8   3 820.754 158.290  27
   8   8   4 6353.75 682.318  27
   8   8   5 308.661 91.9857  27
   8   8   6 14818.4 1434.71  27
   8  -9  -8 300.391 163.514  21
   8   9  -8 233.511 215.458  25
   8   9  -7 4489.66 807.103  25
   8   9  -6 421.175 309.423  25
   8   9  -5 7545.72 808.205  28
   8  -9  -4 4438.09 824.499  22
   8   9  -4 6072.15 643.743  28
   8   9  -4 5868.58 978.734  26
   8  -9  -3 16729.1 2350.17  22
   8   9  -3 20499.9 2489.59  26
   8   9  -3 23101.7 2102.25  28
   8   9  -2 468.857 131.378  28
   8   9  -2 418.415 340.603  26
   8  -9  -2 804.494 250.424  13
   8   9  -1 15037.9 2040.63  26
   8   9  -1 17460.2 1681.54  28
   8   9   0 291.803 284.740  26
   8   9   0 278.237 93.7569  28
   8   9   1 6602.17 1010.95  26
   8   9   1 6192.67 680.928  27
   8   9   2 56.0282 68.1039  27
   8   9   3 10640.1 1084.10  27
   8  -9   3 11181.2 1201.98  13
   8   9   4 441.849 99.7503  27
   8  10  -4 2421.81 512.466  26
   8  10  -3 312.747 101.744  28
   8  10  -3 73.8457 216.739  26
   8  10  -2 10703.5 1270.44  26
   8  10  -2 9066.81 946.695  28
   8 -10  -1 68.9272 164.307  22
   8  10  -1 145.458 223.670  26
   8  10  -1 76.5122 74.8726  28
   8 -10  -1 166.804 145.250  13
   8  10   0 6434.83 619.193  28
   8 -10   0 6168.65 718.206  13
   8 -10   1 487.066 181.365  13
   9   0 -14 2004.79 214.500  40
   9   0 -14 1802.68 250.190   6
   9   0 -13-10.6058 32.6175  40
   9   0 -13-20.8564 78.5071   6
   9   0 -13-72.2899 198.699  24
   9   0 -12 24.6115 43.1236  40
   9   0 -12-24.1342 93.8149   6
   9   0 -12-84.8428 184.360  24
   9   0 -11-26.2452 47.7619  40
   9   0 -11 25.6885 99.8760   6
   9   0 -10 222.758 69.8949  40
   9   0 -10 25.6340 87.3470   6
   9   0  -9-24.9647 38.4298  40
   9   0  -9 24.4087 82.2006   6
   9   0  -9-28.2161 38.8478  29
   9   0  -8 876.445 130.999  40
   9   0  -8 1078.08 432.170  23
   9   0  -8 496.557 147.350   6
   9   0  -8 909.710 134.591  29
   9   0  -7 10.4748 32.1962  40
   9   0  -7-11.7498 27.9764  29
   9   0  -7-92.7775 255.007  23
   9   0  -7-20.5408 69.1501   6
   9   0  -6 16432.7 1638.45   6
   9   0  -6 15791.5 1580.75  33
   9   0  -6 17147.8 1593.45  40
   9   0  -6 19542.3 1605.72  29
   9   0  -6 14806.5 1756.42  19
   9   0  -6 13604.2 1692.92  18
   9   0  -5 56.3455 116.186  18
   9   0  -5 30.2040 26.0338  29
   9   0  -5 33.3889 22.6502  33
   9   0  -5-36.0651 116.271  19
   9   0  -5 33.9393 63.9281   6
   9   0  -4 2497.96 258.907  29
   9   0  -4 1922.10 280.007   6
   9   0  -4 2246.27 327.902  18
   9   0  -3 8.62644 23.7694  29
   9   0  -3 26.1839 19.1144  31
   9   0  -2 6155.07 662.069  17
   9   0  -2 6409.25 627.046  29
   9   0  -1-15.7132 57.1933  17
   9   0  -1 45.6902 33.4027  30
   9   0   0 236.672 63.4582  30
   9   0   0 379.650 100.359  17
   9   0   0 224.997 130.752  15
   9   0   0 194.603 108.285   2
   9   0   0 196.809 94.7344   6
   9   0   1 95.3817 46.0874  30
   9   0   1-17.1412 64.6688  17
   9   0   1 35.3212 113.928  15
   9   0   1 15.7269 78.0567   2
   9   0   2 14257.8 1437.18  17
   9   0   2 14998.5 1443.17   2
   9   0   3 72.7284 56.2790  17
   9   0   3 73.5054 93.0353   2
   9   0   4 4074.46 498.063  17
   9   0   4 4800.01 522.656   2
   9   0   5-126.772 128.532  17
   9   0   5-21.6534 146.055   2
   9   0   6 9819.28 1033.15   2
   9   0   7-255.038 146.181   2
   9   0   8 798.536 199.578   2
   9   0   9-58.4522 110.536   2
   9   0  10-15.4917 86.4925   2
   9   1 -14-55.4981 152.541  24
   9  -1 -14 51.5962 141.817  24
   9   1 -14-31.5450 70.2394   6
   9  -1 -14 62.1119 65.7754   6
   9   1 -13 73.2604 159.439  24
   9   1 -13 163.916 84.9420   6
   9  -1 -13 222.549 109.826   6
   9   1 -13 62.6092 45.0853  40
   9  -1 -13 92.4753 44.4218  40
   9   1 -12 86.4284 225.452  24
   9   1 -12 286.085 124.118   6
   9  -1 -12 401.884 139.262   6
   9   1 -12 413.616 88.7633  40
   9  -1 -12 530.030 94.0744  40
   9   1 -11 739.365 372.900  24
   9   1 -11 1600.46 201.114  40
   9  -1 -11 1814.47 208.430  40
   9   1 -11 1095.37 230.200   6
   9  -1 -11 1269.17 242.548   6
   9   1 -10 156.291 58.0259  40
   9  -1 -10 234.939 64.6927  40
   9   1 -10 110.870 102.378  15
   9   1 -10 50.9688 83.1239   6
   9  -1 -10 76.5864 96.9271   6
   9   1  -9 4713.98 601.764   6
   9  -1  -9 4185.22 590.484   6
   9   1  -9 6076.53 568.155  29
   9  -1  -9 5857.62 564.881  29
   9   1  -9 5996.21 558.099  40
   9  -1  -9 5583.64 553.649  40
   9  -1  -9 3187.71 773.268  21
   9   1  -9 3630.14 614.961  15
   9   1  -8 44.9523 90.6225   6
   9  -1  -8 22.7635 96.9526   6
   9   1  -8 77.4217 47.9975  29
   9  -1  -8 104.524 50.2048  29
   9   1  -8 240.914 66.7261  40
   9  -1  -8 209.554 61.7588  40
   9  -1  -8-95.4521 321.481  23
   9  -1  -8 93.3195 272.243  21
   9   1  -8 33.8558 99.2178  15
   9   1  -7 654.327 143.392   6
   9  -1  -7 353.909 114.382   6
   9   1  -7 385.237 79.5798  40
   9  -1  -7 350.823 76.1816  40
   9   1  -7 408.414 83.6703  29
   9  -1  -7 332.984 74.9777  29
   9  -1  -7 451.092 329.882  23
   9   1  -7 314.546 123.407  15
   9   1  -6 20947.0 1949.02   6
   9  -1  -6 21144.9 1952.30   6
   9   1  -6 19951.1 1895.36  40
   9  -1  -6 19236.9 1895.25  40
   9   1  -6 20018.3 1888.13  33
   9   1  -6 20975.2 1905.77  29
   9  -1  -6 21277.1 1907.31  29
   9  -1  -6 16966.4 2058.72  19
   9  -1  -6 19475.4 2276.46  23
   9   1  -6 16987.3 2015.41  18
   9  -1  -6 15983.6 1994.02  18
   9   1  -6 19487.8 1995.36  15
   9   1  -5 246.544 114.382  15
   9  -1  -5 614.268 174.519  18
   9   1  -5 409.045 145.232  18
   9   1  -5 548.779 78.6672  33
   9   1  -5 479.390 84.3440  29
   9  -1  -5 381.166 80.3440  29
   9  -1  -5 612.169 318.240  23
   9  -1  -5 590.289 194.253  19
   9   1  -5 455.533 112.986   6
   9  -1  -5 415.895 115.635   6
   9   1  -4 3798.10 481.758  15
   9   1  -4 4081.93 490.224  18
   9  -1  -4 3835.96 481.986  18
   9   1  -4 4015.60 388.884  33
   9   1  -4 3515.68 381.655  31
   9  -1  -4 4186.31 574.646  13
   9   1  -4 4283.71 404.606  29
   9  -1  -4 3887.50 401.704  29
   9  -1  -4 4294.53 524.526  19
   9   1  -4 3284.04 425.003   6
   9  -1  -4 3595.15 432.797   6
   9   1  -3 3883.83 364.857  29
   9  -1  -3 3715.74 364.395  29
   9   1  -3 3333.28 345.238  31
   9  -1  -3 3095.00 354.655  34
   9   1  -3 3310.22 348.608  33
   9   1  -2 8480.01 839.259  29
   9  -1  -2 9291.47 844.562  29
   9   1  -2 9378.32 886.942  17
   9  -1  -2 8501.50 876.544  17
   9   1  -2 8120.88 826.510  31
   9   1  -1 282.575 72.6061  30
   9  -1  -1 397.691 79.3615  30
   9  -1  -1 289.937 60.7555  34
   9   1  -1 281.916 52.5867  31
   9   1  -1 194.267 85.8609  17
   9  -1  -1 234.596 85.9560  17
   9   1   0 52148.3 5185.85  33
   9   1   0 53692.8 5182.32  31
   9  -1   0 53652.9 5329.46   4
   9   1   0 56302.7 5232.17   2
   9  -1   0 56427.8 5230.09   2
   9   1   0 58881.1 5218.46  30
   9  -1   0 59322.1 5217.93  30
   9   1   0 49134.5 5233.17   6
   9  -1   0 49876.0 5238.27   6
   9   1   0 66749.8 5260.54  17
   9  -1   0 68504.5 5259.31  17
   9   1   0 53968.9 5306.72  15
   9   1   1 10402.0 1002.24  30
   9  -1   1 11109.5 1005.73  30
   9   1   1 10405.0 1018.55   2
   9  -1   1 9916.60 1013.13   2
   9   1   1 9862.83 966.118  31
   9   1   1 9352.34 968.403  33
   9   1   1 7960.60 1078.06  15
   9  -1   1 10818.5 1023.33  17
   9   1   1 10906.5 1026.48  17
   9   1   2 26030.0 2460.41  30
   9  -1   2 25546.5 2457.21  30
   9   1   2 26742.9 2477.57   2
   9  -1   2 27547.7 2478.36   2
   9   1   2 26313.4 2474.48  17
   9  -1   2 26347.6 2471.77  17
   9   1   2 23971.0 2423.05  33
   9   1   3 7678.97 773.276   2
   9  -1   3 7264.38 770.377   2
   9   1   3 6710.18 756.202  17
   9  -1   3 7209.35 759.882  17
   9   1   3 7257.53 716.838  33
   9  -1   4 2868.29 370.794   2
   9   1   4 2471.00 356.248   2
   9  -1   4 2880.23 357.428  17
   9   1   4 2767.69 354.884  17
   9   1   4 2760.22 307.802  33
   9   1   5 477.310 149.124   2
   9  -1   5 691.795 161.465   2
   9  -1   5 506.641 128.712  17
   9   1   5 402.428 120.587  17
   9   1   5 702.576 107.727  33
   9   1   6 1254.97 239.472   2
   9  -1   6 1349.63 241.952   2
   9   1   6 1472.51 188.066  33
   9   1   7 754.592 191.944   2
   9  -1   7 876.276 199.599   2
   9   1   7 1141.93 151.066  33
   9   1   8 303.407 127.344   2
   9  -1   8 153.875 121.867   2
   9   1   8 152.551 53.1814  33
   9   1   9 301.327 123.105   2
   9  -1   9 422.692 133.493   2
   9   1  10 206.678 96.6971   2
   9  -1  10 166.697 92.3896   2
   9  -2 -14-41.1810 59.7212   6
   9   2 -14 53.4559 137.467  24
   9   2 -13 215.366 210.559  24
   9   2 -13 303.761 106.895   6
   9  -2 -13 222.916 93.1747   6
   9   2 -13 142.125 102.243  15
   9   2 -13 232.214 58.7546  40
   9  -2 -13 309.501 64.7272  40
   9   2 -12 702.226 168.127   6
   9  -2 -12 913.909 180.847   6
   9   2 -12 755.975 200.146  15
   9   2 -12 958.989 132.167  40
   9  -2 -12 815.655 125.671  40
   9   2 -11 73.9370 86.5060   6
   9  -2 -11 24.4702 95.2567   6
   9   2 -11 93.1743 239.612  24
   9   2 -11 37.9253 97.6441  15
   9   2 -11 113.080 56.1885  40
   9  -2 -11 24.9354 43.9862  40
   9   2 -10 274.709 124.588   6
   9  -2 -10 376.162 132.010   6
   9  -2 -10 285.111 245.974  21
   9   2 -10 373.510 258.206  24
   9   2 -10 156.216 129.002  15
   9   2 -10 344.239 83.2964  40
   9  -2 -10 307.425 84.5633  40
   9   2  -9 914.624 194.247   6
   9  -2  -9 1147.63 211.630   6
   9   2  -9 1005.25 150.552  40
   9  -2  -9 1097.66 153.679  40
   9  -2  -9 969.341 387.506  21
   9  -2  -9 1238.76 423.890  23
   9   2  -9 572.789 196.173  15
   9   2  -8 179.230 95.9534   6
   9  -2  -8 68.9826 95.8575   6
   9   2  -8 193.834 59.2959  40
   9  -2  -8 164.487 54.2099  40
   9   2  -8 102.821 48.8380  29
   9  -2  -8 197.712 60.3867  29
   9  -2  -8 95.2001 207.350  21
   9   2  -8 144.352 111.802  15
   9   2  -7 9764.60 1013.47   6
   9  -2  -7 10618.4 1024.32   6
   9   2  -7 9484.21 955.970  40
   9  -2  -7 9947.73 960.732  40
   9   2  -7 10740.0 1294.29  14
   9   2  -7 10573.9 969.074  29
   9  -2  -7 10815.1 972.778  29
   9  -2  -7 5519.39 1168.59  21
   9  -2  -7 6205.48 1219.98  22
   9  -2  -7 8748.54 1310.10  23
   9   2  -7 8692.16 1056.70  15
   9   2  -6 331.749 185.322  18
   9  -2  -6 100.834 169.473  18
   9   2  -6 311.299 135.540  15
   9   2  -6 379.003 70.0978  33
   9   2  -6 597.733 292.118  14
   9   2  -6 427.054 80.1169  29
   9  -2  -6 345.600 74.1302  29
   9  -2  -6 82.3398 242.086  23
   9  -2  -6 234.400 190.435  19
   9  -2  -6 213.658 111.285   6
   9   2  -5 4973.09 491.042  33
   9   2  -5 6273.31 858.420  14
   9  -2  -5 4766.57 661.216  13
   9   2  -5 5149.77 506.193  29
   9  -2  -5 4955.05 507.713  29
   9  -2  -5 4176.75 630.618  19
   9  -2  -5 4446.27 772.285  23
   9   2  -5 4215.95 580.210  15
   9   2  -4 1193.74 142.411  31
   9   2  -4 1214.32 147.792  33
   9   2  -4 1103.69 150.644  34
   9  -2  -4 1275.71 289.517  13
   9   2  -4 1195.36 153.748  29
   9  -2  -4 1363.73 162.103  29
   9  -2  -4 1107.05 334.679  23
   9  -2  -4 1384.72 266.573  19
   9   2  -4 1054.04 216.103  15
   9   2  -3 38097.2 3660.26  15
   9   2  -3 35344.2 3549.62  31
   9   2  -3 37065.4 3553.32  33
   9  -2  -3 45177.1 3792.40  13
   9   2  -3 37453.6 3561.37  29
   9  -2  -3 41135.8 3569.42  29
   9  -2  -3 43887.1 3686.87  19
   9  -2  -3 34722.4 3825.40  23
   9  -2  -3 34061.9 3700.40   4
   9   2  -2 2089.32 217.263  31
   9   2  -2 1969.13 218.789  33
   9  -2  -2 2335.46 394.915  13
   9  -2  -2 2019.83 310.968  19
   9   2  -2 1933.01 264.426  17
   9  -2  -2 1665.87 256.135  17
   9   2  -2 2148.19 315.043  15
   9  -2  -2 1236.59 326.806   4
   9   2  -1 8509.12 975.038  15
   9  -2  -1 9729.80 920.219  17
   9   2  -1 9455.11 923.274  17
   9   2  -1 8465.84 870.106  33
   9   2  -1 8291.16 866.591  31
   9  -2  -1 10540.9 1091.29  13
   9   2  -1 9421.31 897.654  30
   9  -2  -1 9870.24 896.956  30
   9  -2  -1 10588.9 975.022  19
   9  -2  -1 7284.09 991.349   4
   9   2   0 7838.20 739.530  30
   9  -2   0 7723.72 734.689  30
   9   2   0 7007.93 708.910  33
   9   2   0 6983.52 704.688  31
   9   2   0 6236.63 808.798  15
   9  -2   0 7805.93 760.150  17
   9   2   0 7274.76 761.266  17
   9  -2   0 6439.01 839.240   4
   9   2   1 12048.7 1185.41  30
   9  -2   1 13277.1 1187.82  30
   9   2   1 10414.1 1151.66  33
   9   2   1 12023.0 1153.52  31
   9   2   1 14551.8 1231.10  17
   9  -2   1 14239.4 1221.19  17
   9   2   1 10107.4 1264.48  15
   9  -2   1 11005.5 1289.23   4
   9   2   2 221.152 71.4451  30
   9  -2   2 135.365 61.5430  30
   9   2   2 89.0600 37.8053  31
   9   2   2 133.328 46.1065  33
   9   2   2 170.272 85.1708  17
   9  -2   2 235.908 85.4887  17
   9  -2   2 147.045 160.248   4
   9  -2   3 266.797 77.8787  30
   9   2   3 289.284 67.2467  33
   9  -2   3 56.0775 163.357   2
   9  -2   3 149.439 76.7480  17
   9   2   3 96.3090 69.5935  17
   9   2   4 2082.66 242.596  32
   9   2   4 2272.47 253.539  33
   9   2   4 2054.56 312.810   2
   9  -2   4 2156.04 314.010   2
   9  -2   4 2224.14 299.625  17
   9   2   4 1731.07 287.355  17
   9   2   5 380.486 78.2796  33
   9   2   5 22.1839 172.235   2
   9  -2   5 43.5107 153.715   2
   9   2   6 258.084 70.5273  33
   9   2   6 22.6702 113.516   2
   9  -2   6 113.891 114.045   2
   9   2   7 1189.98 168.558  33
   9   2   7 1397.09 242.557   2
   9  -2   7 985.505 216.935   2
   9   2   8 244.684 65.6705  33
   9   2   8 350.437 153.126   2
   9  -2   8 254.654 169.241   2
   9   2   9 300.422 66.7788  33
   9   2   9 403.484 129.543   2
   9  -2   9 237.695 122.490   2
   9   2  10 35.0094 27.4085  33
   9   3 -14 60.3150 73.3147  15
   9   3 -13 27.9760 81.5626  15
   9   3 -13-67.7704 186.274  24
   9   3 -12 790.125 206.201  15
   9   3 -12 914.023 350.862  24
   9   3 -11 370.049 256.046  24
   9   3 -11 386.118 153.065  15
   9  -3 -11 167.274 217.125  21
   9   3 -10 4753.70 804.557  24
   9   3 -10 3840.72 571.527  15
   9  -3 -10 4792.95 820.799  21
   9   3  -9 91.6233 199.159  24
   9  -3  -9-91.9418 252.762  23
   9  -3  -9-96.1875 247.358  21
   9   3  -9 200.592 123.392  15
   9  -3  -8 1006.80 382.282  23
   9  -3  -8 381.618 299.493  21
   9   3  -8 691.168 196.344  15
   9  -3  -7 642.365 326.703  21
   9  -3  -7 406.115 285.007  22
   9  -3  -7 440.081 313.780  23
   9   3  -7 791.092 196.889  15
   9   3  -6 233.818 52.9545  33
   9  -3  -6 82.6987 227.708  23
   9  -3  -6 250.455 189.012  19
   9  -3  -6 284.708 244.377  22
   9   3  -6-33.4479 122.371  15
   9   3  -6-239.745 220.071  14
   9   3  -5 967.783 124.326  33
   9  -3  -5 700.334 232.762  13
   9   3  -5 472.350 298.454  14
   9  -3  -5 845.273 327.885  23
   9  -3  -5 524.973 268.704  22
   9  -3  -5 1221.94 290.643  19
   9   3  -5 1187.21 226.676  15
   9   3  -4 30.0120 77.6475  15
   9   3  -4 61.4143 31.0726  33
   9  -3  -4 312.832 168.421  13
   9   3  -4 303.211 233.103  14
   9   3  -4 147.308 38.3283  31
   9  -3  -4 75.5206 116.361  19
   9  -3  -4 71.5492 230.765  23
   9  -3  -4 79.0709 158.644   4
   9   3  -3 1438.45 271.513  15
   9  -3  -3 1690.84 309.386  19
   9  -3  -3 2214.80 377.196  13
   9  -3  -3 1685.31 228.871   9
   9   3  -3 1926.45 446.751  14
   9   3  -3 1798.67 202.326  33
   9   3  -3 1836.34 200.395  31
   9  -3  -3 2419.98 485.400  23
   9  -3  -3 1345.53 327.820   4
   9   3  -2 7011.98 776.094  15
   9  -3  -2 6411.26 695.386   9
   9  -3  -2 6498.52 842.714  13
   9   3  -2 6537.16 662.164  31
   9   3  -2 6957.79 666.131  33
   9  -3  -2 8309.79 797.856  19
   9  -3  -2 5910.61 799.669   4
   9  -3  -1 182.137 153.362  13
   9   3  -1 25.6033 26.6892  33
   9   3  -1 88.8982 32.7569  31
   9   3  -1 61.1088 89.2129  15
   9  -3  -1 73.6787 151.965   4
   9  -3   0 90.9001 153.286  13
   9   3   0-32.3513 104.689  15
   9  -3   0 148.936 157.996   4
   9   3   0 144.134 42.2488  31
   9   3   0 81.7853 38.6207  33
   9  -3   1 723.589 231.701   4
   9   3   1 526.345 87.4662  33
   9   3   1 446.640 79.8843  31
   9  -3   2-39.7403 172.708   4
   9   3   2 30.3081 29.4570  31
   9   3   2-10.5204 32.3334  33
   9  -3   3 124.612 175.947   4
   9   3   3-11.3196 26.9551  33
   9  -3   4 2928.33 539.044   4
   9   3   4 4171.80 420.712  32
   9   3   4 3947.30 424.814  33
   9  -3   5 2079.44 440.300   4
   9   3   5 3126.15 333.807  33
   9   3   6 356.514 87.5738  33
   9   3   7 623.787 111.204  33
   9   3   8 10.9017 36.7123  33
   9   3   9 196.732 55.2199  33
   9   3  10 103.011 36.1124  33
   9   4 -13-25.5971 108.451  15
   9   4 -12-32.5863 83.8354  15
   9   4 -11 1318.78 271.517  15
   9  -4 -11 1297.81 410.891  21
   9   4 -10 932.786 231.818  15
   9  -4 -10 871.615 338.757  21
   9   4  -9 659.700 191.348  15
   9  -4  -9 612.328 344.263  23
   9  -4  -9 373.432 291.902  21
   9   4  -8-40.2236 87.4037  15
   9  -4  -8 94.8815 225.850  21
   9  -4  -8 105.352 250.775  22
   9  -4  -8 89.4804 245.944  23
   9   4  -7 38.2855 91.1481  15
   9  -4  -7 88.3278 210.257  23
   9  -4  -7-103.599 174.381  22
   9   4  -6 288.304 137.238  15
   9  -4  -6 169.394 233.734  23
   9  -4  -6 98.5323 235.472  22
   9  -4  -5 177.742 75.7071   9
   9  -4  -5 161.140 191.949  23
   9  -4  -5 92.5437 201.249  22
   9   4  -5-33.8218 80.8988  15
   9  -4  -4 510.314 198.601  13
   9  -4  -4 278.206 85.9829   9
   9   4  -4 307.316 62.2530  31
   9  -4  -4 457.683 258.388  23
   9   4  -4 293.251 125.957  15
   9   4  -3 3165.10 336.430  31
   9  -4  -3 2747.04 484.587  13
   9  -4  -3 3467.89 386.080   9
   9  -4  -3 2560.12 551.181  23
   9   4  -3 3402.02 451.618  15
   9   4  -2 43.4582 28.1615  31
   9  -4  -2-95.9413 213.643  13
   9  -4  -2 18.0564 46.5137   9
   9   4  -2 35.6569 31.3665  33
   9  -4  -2-39.7629 149.682   4
   9   4  -1 226.592 56.3176  33
   9   4  -1 174.940 48.0738  31
   9  -4  -1 79.2532 208.117   4
   9   4   0 110.779 47.4223  33
   9   4   0 48.6120 38.3958  31
   9  -4   0 80.7747 157.135   4
   9   4   1 541.113 316.614  26
   9  -4   1 788.257 243.344   4
   9   4   1 220.634 61.8850  31
   9   4   1 336.038 74.7327  33
   9  -4   2 3116.39 527.688   4
   9   4   2 3895.81 402.346  33
   9   4   2 3628.90 396.977  31
   9  -4   3-45.0062 190.661   4
   9   4   3 60.4308 39.0578  31
   9   4   3 12.2742 33.8569  33
   9  -4   4 277.057 207.998   4
   9   4   4 346.767 82.1090  33
   9  -4   5-140.126 260.751   4
   9   4   5 26.1115 40.1500  33
   9  -4   6 733.031 259.509   4
   9   4   6 446.689 96.5275  33
   9  -4   7-210.902 281.686   4
   9   4   8 546.198 94.9855  33
   9   4   9 1826.09 209.475  33
   9   5 -13 85.4461 75.2677  15
  -9   5  13 86.2227 34.2597  37
   9   5 -12 829.041 191.037  15
  -9   5  12 806.117 121.456  37
   9  -5 -11 1191.66 355.273  21
   9   5 -11 2313.96 345.324  15
   9  -5 -10 395.109 243.172  21
   9   5 -10 77.3081 119.472  15
   9  -5  -9 1672.57 496.121  21
   9   5  -9 2479.01 389.830  15
   9  -5  -8 927.597 386.502  22
   9  -5  -8 942.709 384.266  23
   9   5  -8 1100.01 264.715  15
   9  -5  -7 87.6123 270.815  23
   9  -5  -7 313.891 250.764  22
   9   5  -7 396.537 161.546  15
   9   5  -6 107.173 95.8380  28
   9  -5  -6 85.9341 66.5746   9
   9  -5  -6 86.6925 206.536  23
   9  -5  -6 102.643 223.202  22
   9  -5  -5 231.270 86.6774   9
   9  -5  -5 84.7284 218.796  23
   9  -5  -5 296.809 236.385  22
   9  -5  -4 48.6172 149.657  13
   9  -5  -4 104.424 64.7735   9
   9  -5  -4 82.3530 226.523  23
   9   5  -3 182.390 50.1781  31
   9  -5  -3 210.420 83.2481   9
   9  -5  -3-50.2284 176.670  13
   9  -5  -3 80.4083 234.927  23
   9   5  -2 116.837 44.7690  31
   9  -5  -2 130.573 71.0203   9
   9  -5  -1 554.024 241.233   4
   9   5  -1 803.364 119.334  31
   9  -5   0 44.2485 166.576   4
   9   5   0-110.656 215.095  26
   9   5   0 43.8311 38.5658  31
   9  -5   1 501.275 234.612   4
   9   5   1 886.664 131.949  31
   9  -5   2 472.905 245.103   4
   9   5   2 321.071 75.4614  31
   9  -5   3 679.666 275.422   4
   9   5   3 1282.41 171.707  33
   9  -5   4 1269.42 363.258   4
   9   5   4 1969.40 236.378  33
   9  -5   5 433.604 243.805   4
   9   5   5 1229.41 161.918  33
   9  -5   6-137.812 313.473   4
   9   5   6 335.689 78.6376  33
   9  -5   7 778.239 279.717   4
   9   5   7 484.658 91.5344  33
   9  -5   8 5751.56 746.407   4
   9   5   8 6178.62 608.961  33
   9   5   9 6.05155 21.2106  33
  -9   6  12 176.272 45.7005  37
  -9   6  11 347.845 72.8078  37
   9  -6 -11 266.083 189.071  21
  -9   6  10 444.540 95.1608  37
   9  -6 -10 470.831 239.273  21
  -9   6   9 3864.89 413.991  37
   9  -6  -9 2592.54 602.286  21
   9  -6  -8 193.003 210.450  22
   9  -6  -7 1637.19 469.736  22
   9   6  -6 68.6779 91.8824  28
   9  -6  -6-85.9471 221.041  23
   9  -6  -6 208.263 226.336  22
   9   6  -5 1234.35 208.862  28
   9  -6  -5 868.818 392.252  23
   9  -6  -5 1036.98 428.866  22
   9   6  -4 1937.56 588.262  25
   9  -6  -4 1652.38 366.177  13
   9  -6  -4 2000.14 506.035  23
   9   6  -3 8536.72 904.873  27
   9   6  -3 8579.15 1343.89  25
   9  -6  -3 9480.47 1082.62  13
   9  -6  -3 8146.96 1201.86  23
   9  -6  -2 1739.49 510.918  23
   9   6  -2 1990.73 280.442  27
   9   6  -1 332.883 109.010  27
   9   6  -1 464.794 320.975  26
   9   6   0 2360.38 617.834  26
   9   6   0 1173.51 200.406  27
   9  -6   1 876.769 283.868   4
   9   6   1 1416.27 495.635  26
   9   6   1 1027.76 184.305  27
   9  -6   2 940.646 289.913   4
   9   6   2 757.532 152.864  27
   9  -6   3 354.717 243.460   4
   9  -6   4-49.6593 193.084   4
   9  -6   5-47.4506 268.907   4
   9  -6   6 472.134 213.066   4
   9  -6   7 3992.35 555.414   4
   9  -6   8-28.2838 134.676   4
  -9   7  11 106.701 34.6219  37
   9  -7 -11 37.7077 90.2162  21
  -9   7  10 119.258 45.7284  37
   9  -7 -10 52.0249 134.147  21
  -9   7   9 943.537 131.301  37
   9  -7  -9 324.305 212.704  21
   9  -7  -8 1202.85 374.773  21
   9   7  -7-116.659 226.755  25
   9  -7  -7 93.0330 202.183  22
   9   7  -6 616.584 380.955  25
   9   7  -6 486.212 142.308  28
   9  -7  -6 198.454 219.114  22
   9   7  -5 2626.04 345.451  28
   9   7  -5 2294.37 634.837  25
   9  -7  -5 1747.91 556.498  22
   9   7  -4 6901.01 1157.68  25
   9   7  -4 5999.78 662.584  28
   9  -7  -4 5015.16 947.352  22
   9   7  -3 132.105 256.768  25
   9  -7  -3 52.5860 169.509  13
   9  -7  -3-88.2304 242.525  23
   9   7  -2 3074.12 728.458  26
   9   7  -2 3174.61 418.617  27
   9  -7  -2 4573.26 757.225  23
   9   7  -1 6303.12 1024.52  26
   9   7  -1 4398.92 537.440  27
   9   7   0 3773.40 786.929  26
   9   7   0 2988.01 386.809  27
   9   7   1 42.4562 68.5542  27
   9   7   1 115.177 274.194  26
   9   7   2 1153.01 200.458  27
   9  -7   3 48.1965 224.967   4
   9   7   3 156.802 77.2141  27
   9  -7   4 46.5022 209.782   4
   9   7   4 469.033 113.150  27
   9  -7   5 1539.73 338.399   4
   9   7   5 1502.69 214.946  27
   9  -7   6 36.8910 202.849   4
   9   7   6 51.7520 52.0495  27
   9  -7   7 1194.40 251.953   4
   9  -8  -9-94.1511 144.925  21
   9  -8  -8 351.155 192.959  21
   9   8  -8 732.921 347.195  25
   9  -8  -7 150.800 179.900  22
   9   8  -7 105.220 228.969  25
   9  -8  -6 170.812 249.336  22
   9   8  -6 115.172 250.611  25
   9  -8  -5 92.2727 179.472  22
   9   8  -5 122.156 290.856  25
   9   8  -5 65.5794 79.7894  28
   9  -8  -4 97.2923 211.428  22
   9   8  -4 21.7397 81.8663  28
   9   8  -3 612.456 146.215  28
   9   8  -3 550.249 342.981  26
   9  -8  -3 668.173 238.838  13
   9   8  -2 2815.74 357.777  28
   9   8  -2 2672.49 643.142  26
   9  -8  -2 2449.97 460.890  13
   9  -8  -1 855.993 356.382  23
   9   8  -1 513.577 135.898  27
   9   8  -1 443.556 289.383  26
   9  -8   0-86.5186 278.856  23
   9   8   0 21.8123 73.4522  27
   9   8   0 106.901 274.855  26
   9   8   1-20.8329 78.4313  27
   9   8   2 310.631 105.953  27
   9  -8   2 379.188 197.717  13
   9   8   3 122.523 73.0471  27
   9   8   4 502.082 108.500  27
   9   8   5 272.658 76.5312  27
   9  -9  -7-47.9503 139.860  21
   9  -9  -6-61.5524 189.237  22
   9  -9  -5 71.3264 169.909  22
   9  -9  -4 1566.15 407.494  22
   9   9  -4 1303.44 212.479  28
   9  -9  -3 1084.58 355.652  22
   9   9  -3 989.431 381.708  26
   9   9  -3 956.096 175.338  28
   9  -9  -2 5780.73 930.762  22
   9   9  -2 7488.38 1040.15  26
   9   9  -2 5830.29 657.682  28
   9  -9  -2 6429.99 779.656  13
   9   9  -1 178.719 262.330  26
   9  -9  -1 429.206 206.647  13
   9  -9   0 3347.97 519.380  13
   9  -9   1 406.986 185.103  13
   9   9   2 186.958 76.8205  27
   9  -9   2 361.178 165.836  13
   9  -9   3 404.827 260.334  23
   9   9   3 412.338 98.1510  27
  10   0 -14 10221.0 1023.91   6
  10   0 -13 19.5416 75.9811   6
  10   0 -12 24422.2 2206.22  40
  10   0 -12 20998.5 2251.93   6
  10   0 -11-25.6515 54.3794  40
  10   0 -11-25.3115 117.986   6
  10   0 -10 27110.3 2119.54  40
  10   0 -10 15967.0 2134.98   6
  10   0  -9-12.7987 43.1215  40
  10   0  -9 50.4573 84.9464   6
  10   0  -9 73.1619 42.6956  29
  10   0  -8 290.496 73.5948  40
  10   0  -8 206.637 67.2047  29
  10   0  -8 404.280 128.825   6
  10   0  -8 101.949 281.237  23
  10   0  -7 13.1372 31.3345  29
  10   0  -7 97.9855 251.935  23
  10   0  -7 66.3141 77.4754   6
  10   0  -6 1042.21 273.380  18
  10   0  -6 1270.94 165.503  29
  10   0  -6 1120.13 146.408  33
  10   0  -6 1004.58 291.184  19
  10   0  -6 1131.03 197.151   6
  10   0  -5-31.0160 124.277  18
  10   0  -5-11.3464 29.1931  29
  10   0  -5 22.3724 20.5269  33
  10   0  -5 40.3383 117.604  19
  10   0  -5 38.5468 79.4693   6
  10   0  -4 27883.6 2549.48  18
  10   0  -4 27391.0 2447.47  29
  10   0  -4 25837.0 2441.84  34
  10   0  -4 24690.5 2425.90  33
  10   0  -4 26328.9 2573.97  19
  10   0  -4 25058.3 2485.13   6
  10   0  -3 9.94349 28.9961  29
  10   0  -3-24.7015 133.651  18
  10   0  -3 31.5502 91.9812  15
  10   0  -3-85.5277 170.783  19
  10   0  -3 55.5023 76.2791   6
  10   0  -3 6.88218 26.7600  33
  10   0  -3 9.34608 33.9892  34
  10   0  -2 79123.7 7628.61  17
  10   0  -2 86582.9 7717.84  15
  10   0  -2 93180.9 7675.56  18
  10   0  -2 77928.1 7581.25  34
  10   0  -2 79739.1 7570.94  33
  10   0  -2 92234.2 7687.78  19
  10   0  -2 78674.4 7631.09   6
  10   0  -1-18.3774 41.8844  34
  10   0  -1 13.4869 34.6782  30
  10   0  -1-59.5827 98.4132   6
  10   0  -1-18.6655 79.0652  17
  10   0  -1 51.0796 102.331  19
  10   0  -1 35.2221 102.684  15
  10   0   0 82921.8 7632.79  30
  10   0   0 88026.1 7667.91  17
  10   0   0 79494.0 7754.20  15
  10   0   0 76422.1 7646.15   2
  10   0   1-15.7013 34.1267  30
  10   0   1 22.8844 99.4561  17
  10   0   1-18.6482 88.7816   2
  10   0   2 6726.40 673.339  30
  10   0   2 6278.95 693.341  17
  10   0   2 5824.46 683.470   2
  10   0   3-18.8039 44.7600  30
  10   0   3-63.3415 100.516   2
  10   0   3 108.262 72.8887  17
  10   0   4 27786.8 2509.94   2
  10   0   4 24064.4 2490.37  17
  10   0   5-189.917 186.819   2
  10   0   6 23042.4 2259.92   2
  10   0   7-23.0954 114.459   2
  10   0   8 9481.54 988.892   2
  10   0   9 16.9796 90.3893   2
  10   0  10 7954.14 804.145   2
  10   1 -14 434.655 108.870   6
  10  -1 -14 640.375 122.307   6
  10   1 -13 8748.33 980.668   6
  10  -1 -13 10615.3 995.767   6
  10   1 -12 9763.45 865.579  40
  10  -1 -12 9820.88 865.528  40
  10  -1 -12 8346.73 913.642   6
  10   1 -11 14834.4 1231.32  40
  10  -1 -11 13623.6 1224.26  40
  10  -1 -11 12730.5 1285.42   6
  10   1 -10 1612.11 194.052  40
  10  -1 -10 1787.86 200.595  40
  10   1 -10 1043.23 250.007  15
  10   1 -10 897.828 215.362   6
  10  -1 -10 1003.23 222.888   6
  10   1  -9 11222.0 1192.49   6
  10  -1  -9 10177.1 1181.81   6
  10   1  -9 13544.1 1151.76  29
  10  -1  -9 12431.8 1145.20  29
  10   1  -9 12462.6 1135.25  40
  10  -1  -9 12009.8 1133.41  40
  10  -1  -9 9714.99 1498.35  23
  10  -1  -9 6886.82 1365.32  21
  10   1  -9 7986.60 1202.47  15
  10   1  -8 1298.44 310.317  15
  10   1  -8 2540.62 277.306  29
  10  -1  -8 2576.76 279.155  29
  10  -1  -8 1898.96 569.214  23
  10   1  -8 1961.23 308.745   6
  10  -1  -8 2251.01 320.547   6
  10   1  -7 1888.30 350.063  15
  10   1  -7 2755.17 550.920  14
  10   1  -7 2387.49 284.435  29
  10  -1  -7 3209.03 303.769  29
  10  -1  -7 1457.33 395.441  19
  10  -1  -7 2400.65 623.440  23
  10  -1  -7 2035.83 319.395   6
  10   1  -7 2548.10 332.554   6
  10  -1  -6 1368.95 274.048  18
  10   1  -6 1082.12 225.310  15
  10   1  -6 1093.68 275.607  18
  10   1  -6 924.954 137.941  33
  10   1  -6 1267.33 382.643  14
  10   1  -6 1181.58 159.878  29
  10  -1  -6 1200.57 160.633  29
  10  -1  -6 826.246 277.614  19
  10  -1  -6 903.513 365.364  23
  10   1  -6 1185.02 203.198   6
  10  -1  -6 1170.43 208.714   6
  10   1  -5 13729.9 1431.17  18
  10   1  -5 12493.9 1405.99  15
  10  -1  -5 13134.8 1422.05  18
  10   1  -5 14298.2 1318.01  29
  10  -1  -5 15061.1 1321.72  29
  10   1  -5 13107.2 1296.40  33
  10  -1  -5 12854.3 1469.10  19
  10   1  -5 12616.1 1350.79   6
  10  -1  -5 13681.6 1359.42   6
  10   1  -4 77.1987 41.5359  34
  10  -1  -4 70.0482 40.7680  34
  10   1  -4 65.9571 30.2763  33
  10   1  -4 72.5351 39.6914  29
  10  -1  -4 64.4854 36.9244  29
  10   1  -4 105.529 33.5039  31
  10   1  -4 57.0939 96.3807  18
  10  -1  -4 191.552 119.152  18
  10  -1  -4 34.4228 160.595  19
  10   1  -4 250.494 121.935  15
  10   1  -4 55.5074 84.6566   6
  10  -1  -4 114.339 74.4406   6
  10  -1  -3 30456.5 3343.35   4
  10   1  -3 34433.8 3289.08  15
  10  -1  -3 36602.4 3267.46  18
  10   1  -3 36785.9 3270.15  18
  10   1  -3 32520.7 3160.34  33
  10   1  -3 32722.0 3170.52  34
  10  -1  -3 33154.5 3172.80  34
  10   1  -3 31795.9 3156.18  31
  10  -1  -3 39255.3 3422.33  13
  10   1  -3 35476.6 3176.66  29
  10  -1  -3 36086.2 3180.28  29
  10  -1  -3 37422.3 3297.32  19
  10   1  -3 33015.8 3217.46   6
  10  -1  -3 33590.5 3221.85   6
  10  -1  -2-23.4279 154.416  18
  10   1  -2-24.0334 132.122  18
  10   1  -2-32.5942 114.210  15
  10   1  -2-18.8278 77.6359  17
  10  -1  -2 54.4466 80.8316  17
  10  -1  -2-159.973 151.082  19
  10   1  -2 35.9771 24.7568  34
  10  -1  -2 37.5792 31.6534  34
  10   1  -2 7.67588 28.9195  33
  10  -1  -2 48.3096 181.825  13
  10   1  -2 20.3026 24.6424  31
  10   1  -2 18.8642 106.899   6
  10  -1  -2 19.5095 92.8878   6
  10  -1  -2-43.2758 188.076   4
  10  -1  -1 102747. 10173.8   4
  10   1  -1 103060. 9995.51  31
  10   1  -1 103585. 10000.2  33
  10   1  -1 110566. 10146.9  15
  10   1  -1 115642. 10068.0  17
  10  -1  -1 110289. 10060.5  17
  10   1  -1 115414. 10037.2  30
  10  -1  -1 112069. 10032.6  30
  10  -1  -1 126357. 10123.2  19
  10   1  -1 100134. 10058.6   6
  10  -1  -1 102390. 10062.9   6
  10   1   0 281.506 79.0227  30
  10  -1   0 198.868 70.8050  30
  10   1   0 110.941 126.243  15
  10   1   0 260.806 101.599  17
  10  -1   0 253.388 95.1349  17
  10   1   0 181.895 122.983   2
  10  -1   0 158.603 108.985   2
  10   1   0 248.078 58.9987  33
  10   1   1 35564.3 3415.28  30
  10  -1   1 36345.7 3415.79  30
  10   1   1 29592.7 3507.49  15
  10  -1   1 45561.9 3480.95  17
  10   1   1 44437.9 3482.14  17
  10   1   1 35905.2 3434.85   2
  10  -1   1 34542.9 3428.74   2
  10   1   1 33263.7 3378.47  33
  10   1   2 472.637 110.249  30
  10  -1   2 513.589 112.000  30
  10   1   2 573.886 138.021  17
  10  -1   2 649.599 143.608  17
  10   1   2 563.878 141.517   2
  10  -1   2 710.085 163.227   2
  10   1   2 365.057 79.6712  33
  10   1   3 4246.87 477.465  30
  10  -1   3 4518.27 481.685  30
  10   1   3 3713.42 488.770  17
  10  -1   3 4516.52 502.572  17
  10   1   3 3897.02 491.127   2
  10  -1   3 4009.07 494.749   2
  10   1   3 4067.29 435.734  33
  10   1   4 81.8190 63.8790  30
  10  -1   4 121.238 68.9658  30
  10   1   4 114.155 113.700   2
  10  -1   4 113.146 108.329   2
  10   1   4 112.957 42.6183  33
  10   1   4 211.325 91.9774  17
  10  -1   4 186.342 91.2531  17
  10   1   5 35007.8 3209.73  33
  10   1   5 33629.9 3271.51   2
  10  -1   5 32544.4 3266.63   2
  10   1   6 1225.45 162.974  33
  10   1   6 1048.43 229.761   2
  10  -1   6 908.425 205.608   2
  10   1   7 13451.1 1252.62  33
  10   1   7 14926.7 1332.15   2
  10  -1   7 10402.4 1297.51   2
  10   1   8 20.1415 99.8599   2
  10  -1   8 61.3613 112.489   2
  10   1   9 7140.33 715.593   2
  10  -1   9 6307.78 709.318   2
  10   1  10 23.2424 69.6685   2
  10  -1  10 35.9026 71.7416   2
  10  -2 -14 7710.94 780.323   6
  10   2 -13 317.674 120.317  15
  10   2 -13 441.033 116.549   6
  10  -2 -13 483.060 120.210   6
  10   2 -13 124.446 184.786  24
  10   2 -12 3274.82 448.684  15
  10   2 -12 2704.93 385.976   6
  10  -2 -12 3661.42 410.208   6
  10   2 -12 2726.47 571.464  24
  10   2 -11-23.9185 93.0474   6
  10  -2 -11-95.2389 106.095   6
  10   2 -11 37.0000 101.765  15
  10   2 -10 6954.93 1024.50  15
  10   2 -10 10045.4 1013.75   6
  10  -2 -10 8085.30 1254.44  21
  10   2  -9 1371.44 307.531  15
  10  -2  -9 2155.70 566.497  23
  10  -2  -9 1520.74 485.305  21
  10   2  -9 2062.78 300.007   6
  10  -2  -9 2345.49 317.403   6
  10   2  -8 29969.0 3424.31  15
  10   2  -8 38504.7 3334.47  29
  10  -2  -8 28054.4 3671.26  23
  10   2  -8 35019.1 3378.00   6
  10  -2  -8 35972.6 3381.95   6
  10   2  -7 1051.64 256.382  15
  10   2  -7 1130.25 172.807  33
  10   2  -7 1767.49 467.381  14
  10   2  -7 1873.91 206.783  29
  10  -2  -7 1515.15 196.891  29
  10  -2  -7 1507.39 476.282  23
  10   2  -7 1673.08 249.298   6
  10  -2  -7 1456.38 239.579   6
  10   2  -6 23265.8 2386.81  15
  10   2  -6 18603.4 2393.16  18
  10  -2  -6 18925.1 2373.45  18
  10   2  -6 23619.6 2261.76  33
  10   2  -6 31309.8 2745.21  14
  10   2  -6 27162.7 2286.49  29
  10  -2  -6 26850.6 2289.00  29
  10  -2  -6 20579.5 2452.59  19
  10  -2  -6 17402.7 2572.61  23
  10   2  -6 24111.0 2323.95   6
  10  -2  -6 24510.8 2329.92   6
  10   2  -5 432.804 156.585  15
  10   2  -5 351.571 181.012  18
  10  -2  -5 482.903 181.513  18
  10   2  -5 881.566 117.074  34
  10   2  -5 617.937 98.1861  33
  10  -2  -5 600.043 106.492  34
  10   2  -5 820.612 352.718  14
  10  -2  -5 383.030 211.461  13
  10  -2  -5 788.851 115.771  29
  10   2  -5 709.529 110.335  29
  10  -2  -5 999.297 366.822  23
  10  -2  -5 558.957 204.921  19
  10   2  -5 741.146 152.782   6
  10  -2  -5 513.921 145.408   6
  10   2  -4 42142.6 4099.01  15
  10  -2  -4 43188.8 4085.63  18
  10   2  -4 43700.0 4100.37  18
  10  -2  -4 42831.6 3988.95  34
  10   2  -4 38848.4 3967.56  31
  10   2  -4 41315.6 3974.14  33
  10   2  -4 42137.6 3983.62  34
  10   2  -4 60928.2 4512.94  14
  10  -2  -4 44223.8 4201.73  13
  10   2  -4 43737.6 3989.05  29
  10  -2  -4 47884.0 3998.46  29
  10  -2  -4 44954.6 4143.40  19
  10  -2  -4 34062.3 4264.90  23
  10  -2  -4 43158.6 4039.50   6
  10   2  -3 1554.45 275.550  15
  10  -2  -3 1497.41 289.198  19
  10  -2  -3 1280.58 337.210  13
  10   2  -3 1564.56 175.353  33
  10   2  -3 1252.06 165.361  31
  10   2  -3 1508.39 178.126  34
  10  -2  -3 1012.77 355.270  23
  10  -2  -3 1359.88 334.650   4
  10   2  -2 97489.9 9036.25  17
  10  -2  -2 89822.6 9023.51  17
  10   2  -2 97355.1 9106.33  15
  10   2  -2 94548.0 8970.33  31
  10   2  -2 95611.6 8974.53  33
  10   2  -2 94291.6 8978.58  34
  10  -2  -2 100942. 8986.42  34
  10  -2  -2 114848. 9240.94  13
  10  -2  -2 112682. 9111.00  19
  10  -2  -2 88034.9 9139.71   4
  10   2  -1 1456.15 280.308  15
  10   2  -1 1448.34 229.788  17
  10  -2  -1 1223.60 217.234  17
  10  -2  -1 1823.09 290.735  19
  10   2  -1 1386.97 173.254  31
  10   2  -1 1439.75 178.945  33
  10  -2  -1 2231.97 389.623  13
  10   2  -1 1595.75 207.974  30
  10  -2  -1 1585.46 202.372  30
  10  -2  -1 1262.95 314.237   4
  10   2  -1 1441.32 235.334   6
  10   2   0 75463.4 6869.10  30
  10  -2   0 77450.5 6866.73  30
  10   2   0 69480.5 6835.80  33
  10   2   0 70104.0 6831.35  31
  10   2   0 73416.1 6983.60  15
  10   2   0 79418.7 6905.93  17
  10  -2   0 81634.0 6901.13  17
  10  -2   0 65614.4 6988.23   4
  10   2   1 2088.10 246.534  30
  10  -2   1 1542.19 224.494  30
  10   2   1 1608.38 203.996  33
  10   2   1 1470.32 195.162  31
  10   2   1 2458.55 291.715  17
  10  -2   1 1969.39 269.549  17
  10   2   1 1618.88 319.851  15
  10  -2   1 1409.98 329.768   4
  10   2   2 4690.45 505.371  30
  10  -2   2 4380.55 496.273  30
  10   2   2 3960.93 461.958  33
  10   2   2 4557.93 463.093  31
  10   2   2 4595.73 537.471  17
  10  -2   2 5208.47 543.273  17
  10  -2   2 4008.84 618.477   4
  10   2   2 4596.68 526.208   2
  10  -2   2 4453.56 521.504   2
  10   2   3 793.076 143.644  30
  10   2   3 640.964 112.085  33
  10   2   3 727.071 172.330   2
  10  -2   3 491.712 158.669   2
  10   2   3 848.122 171.855  17
  10   2   4 9207.33 958.664  33
  10  -2   4 9920.37 1021.34   2
  10   2   4 10653.6 1033.38   2
  10   2   5 558.383 108.819  33
  10   2   5 635.506 174.132   2
  10  -2   5 725.576 181.996   2
  10   2   6 28849.6 2918.45  33
  10   2   6 37486.7 3007.30   2
  10  -2   6 29716.8 2977.78   2
  10   2   7 34.3173 37.0910  33
  10   2   7 21.7976 112.159   2
  10  -2   7 200.007 133.187   2
  10   2   8 12111.7 1227.16  33
  10   2   8 14821.2 1296.87   2
  10  -2   8 12315.2 1280.63   2
  10   2   9 2409.04 262.105  33
  10   3 -13 4491.22 547.788  15
  10   3 -12 162.514 114.869  15
  10   3 -11 1745.35 474.426  24
  10  -3 -11 2135.69 485.988  21
  10   3 -11 1793.55 325.359  15
  10  -3 -10 88.7113 228.126  21
  10   3 -10 40.0993 103.195  15
  10  -3  -9 15136.4 2130.15  21
  10  -3  -9 19955.2 2243.86  23
  10   3  -9 20063.0 1949.77  15
  10  -3  -8 1335.61 520.334  23
  10  -3  -8 1906.77 511.699  21
  10   3  -8 1560.81 311.648  15
  10  -3  -7 19241.5 2225.22  23
  10   3  -7 21758.3 1964.56  15
  10   3  -6 1250.31 157.950  33
  10  -3  -6 1160.41 403.005  23
  10  -3  -6 1241.11 328.892  19
  10  -3  -6 1003.65 393.210  22
  10   3  -6 988.920 242.491  15
  10   3  -6 1122.14 399.611  14
  10   3  -5 15269.4 1388.30  33
  10   3  -5 16158.8 1806.19  14
  10  -3  -5 13159.1 1574.42  13
  10  -3  -5 12221.7 1565.73  19
  10  -3  -5 12752.7 1721.64  23
  10   3  -5 14426.9 1516.85  15
  10   3  -4 8.62090 26.5177  33
  10  -3  -4-49.4542 159.395  13
  10   3  -4-164.837 196.187  14
  10   3  -4 15.7645 20.2992  31
  10  -3  -4-79.9013 232.940  23
  10  -3  -4 122.997 154.310  19
  10   3  -4 103.524 94.8547  15
  10   3  -3 76327.0 6959.96  33
  10   3  -3 72848.4 6955.69  31
  10   3  -3 72308.2 7085.64  15
  10   3  -3 93177.3 7411.45  14
  10  -3  -3 74666.2 7180.74  13
  10  -3  -3 83776.3 7129.00  19
  10  -3  -3 73860.2 7299.27  23
  10  -3  -3 64691.9 7122.09   4
  10   3  -2 1731.51 198.618  31
  10   3  -2 1609.58 199.279  33
  10   3  -2 1670.73 303.062  15
  10  -3  -2 1934.39 341.644  19
  10  -3  -2 1617.90 364.656  13
  10  -3  -2 1830.82 443.328  23
  10  -3  -2 1650.92 344.695   4
  10   3  -1 33362.6 3252.91  33
  10   3  -1 33706.4 3250.72  31
  10   3  -1 36468.4 3399.30  15
  10  -3  -1 36529.2 3491.13  13
  10  -3  -1 42504.3 3405.16  19
  10  -3  -1 33204.8 3424.82   4
  10  -3   0 1147.74 297.754  13
  10   3   0 785.972 124.113  33
  10   3   0 908.674 125.576  31
  10  -3   0 1173.06 297.236   4
  10  -3   0 1146.05 231.223  19
  10   3   0 529.539 200.319  15
  10   3   1 1119.72 152.232  33
  10   3   1 1066.59 143.923  31
  10  -3   1 1078.57 289.339   4
  10   3   1 714.554 229.113  15
  10   3   2 1334.77 174.163  33
  10   3   2 1187.72 164.865  31
  10  -3   2 1006.33 289.889   4
  10   3   3 2368.88 287.058  33
  10   3   3 2501.59 287.497  31
  10  -3   3 2846.05 471.254   4
  10   3   4 1249.26 167.747  33
  10  -3   4 666.140 257.058   4
  10   3   5 18945.7 1819.23  33
  10   3   6 12.4009 45.1047  33
  10   3   7 29373.5 2774.56  33
  10   3   8 632.669 101.196  33
  10   3   9 3482.22 359.487  33
  10   4 -13-23.5830 79.4177  15
  10   4 -12 2129.40 333.579  15
  10  -4 -11 143.026 210.763  21
  10   4 -11 431.250 151.358  15
  10  -4 -10 2489.44 596.975  21
  10   4 -10 3920.08 514.847  15
  10  -4  -9 88.5024 243.480  23
  10  -4  -9-90.7005 216.150  21
  10   4  -9 247.250 139.112  15
  10  -4  -8 13261.4 1987.06  22
  10  -4  -8 19643.3 2098.57  23
  10  -4  -8 11820.7 1912.39  21
  10   4  -8 21836.7 1832.12  15
  10  -4  -7 1575.50 479.429  23
  10  -4  -7 638.647 343.291  22
  10   4  -7 1289.94 274.421  15
  10  -4  -6 6708.06 1043.78  23
  10   4  -6 8150.72 849.567  15
  10  -4  -5 2145.63 412.851  13
  10   4  -5 2067.07 376.354  15
  10  -4  -5 2531.69 553.200  23
  10  -4  -5 1381.35 460.891  22
  10   4  -5 2593.39 270.055  33
  10  -4  -4 21747.0 2377.80  13
  10   4  -4 24666.5 2321.02  15
  10  -4  -4 19236.0 2496.26  23
  10   4  -4 21911.0 2165.58  31
  10   4  -4 24479.2 2174.39  33
  10   4  -3 1361.61 170.693  33
  10   4  -3 1394.17 169.866  31
  10   4  -3 1374.20 267.881  15
  10  -4  -3 1193.83 322.490  13
  10  -4  -3 1200.75 202.314   9
  10  -4  -3 893.710 365.224  23
  10  -4  -3 1419.04 334.530   4
  10  -4  -2 27688.1 3322.51  13
  10   4  -2 32715.9 3276.06  15
  10   4  -2 32975.8 3135.94  31
  10   4  -2 35699.0 3142.25  33
  10  -4  -2 31939.2 3318.57   4
  10  -4  -1 106.302 146.118  13
  10   4  -1 41.9046 33.8872  33
  10   4  -1 20.4424 26.4367  31
  10  -4  -1 137.315 198.940   4
  10  -4   0 2488.39 473.014  13
  10  -4   0 2769.40 480.130   4
  10   4   0 3031.26 320.363  33
  10   4   0 2696.97 311.945  31
  10  -4   1-47.8417 185.986   4
  10   4   1 56.0939 36.2673  31
  10   4   1 11.7959 32.5438  33
  10  -4   2 13941.5 1572.53   4
  10   4   2 14305.6 1385.10  33
  10   4   2 14328.7 1382.79  31
  10  -4   3 2250.39 450.489   4
  10   4   3 2720.99 309.490  33
  10  -4   4 18190.6 2429.29   4
  10   4   4 26121.9 2298.03  33
  10  -4   5 48.0630 215.302   4
  10   4   5 295.015 80.3007  33
  10  -4   6 24240.2 2750.86   4
  10   4   6 28283.9 2595.90  33
  10   4   7 429.540 84.6969  33
  10   4   8 9189.63 893.139  33
  10   4   9 1036.39 126.672  33
  10   5 -12 369.222 138.699  15
 -10   5  12 658.653 97.9209  37
  10  -5 -11 1039.53 316.224  21
  10   5 -11 1243.54 245.488  15
  10  -5 -10 1629.06 425.786  21
  10   5 -10 2078.10 349.517  15
  10  -5  -9 9333.02 1224.22  23
  10   5  -9 10845.7 1055.42  15
  10  -5  -8 1347.31 448.519  21
  10  -5  -8 1633.00 555.870  22
  10  -5  -8 1736.71 538.427  23
  10   5  -8 2760.59 404.248  15
  10  -5  -7 35743.8 3805.48  23
  10   5  -7 43744.7 3596.62  15
  10  -5  -6 728.152 366.114  23
  10  -5  -6 105.276 252.664  22
  10   5  -6 645.456 186.688  15
  10  -5  -5 14964.2 1486.41  13
  10  -5  -5 10439.3 1609.63  22
  10  -5  -5 12260.5 1610.86  23
  10  -5  -4 933.478 310.009  13
  10  -5  -4 1366.91 212.161   9
  10  -5  -4 887.858 401.468  23
  10  -5  -3 12216.9 1196.59   9
  10  -5  -3 10066.6 1315.42  13
  10  -5  -3 9868.19 1459.33  23
  10   5  -3 11848.7 1125.54  31
  10   5  -2 187.300 52.2309  31
  10  -5  -2 86.6803 253.242  23
  10  -5  -2 110.502 186.727  13
  10  -5  -1 13418.1 1784.57  13
  10   5  -1 17686.5 1610.37  31
  10  -5  -1 16199.6 1798.52   4
  10  -5   0 111.673 203.289  13
  10   5   0 116.370 46.4103  31
  10  -5   0 48.8052 201.485   4
  10  -5   1 38648.4 3895.19  13
  10  -5   1 37606.8 3868.86   4
  10   5   1 39496.1 3675.46  33
  10  -5   2 510.974 260.847   4
  10   5   2 405.568 88.5472  33
  10  -5   3 55789.9 5927.58   4
  10   5   3 63010.9 5749.83  33
  10  -5   4 202.112 230.624   4
  10   5   4 126.751 55.0306  33
  10  -5   5 20979.0 2862.66   4
  10   5   5 31690.9 2740.79  33
  10  -5   6 2287.58 470.076   4
  10   5   6 3310.05 344.280  33
  10  -5   7 16093.7 1751.07   4
  10   5   7 17109.7 1610.34  33
  10   5   8 756.873 102.336  33
 -10   6  11 42.9197 34.6250  37
  10  -6 -11 48.1368 132.368  21
 -10   6  10 768.820 112.953  37
  10  -6 -10 123.408 167.719  21
 -10   6   9 1911.31 238.734  37
  10  -6  -9 1686.33 414.972  21
  10  -6  -8 16710.4 1846.12  22
  10  -6  -8 12608.4 1680.58  21
  10  -6  -7 704.204 319.475  22
  10  -6  -7 1170.60 422.079  23
  10  -6  -6 23478.8 2834.45  22
  10  -6  -6 26718.9 2807.99  23
  10  -6  -5 5756.89 926.556  23
  10  -6  -5 5154.12 939.027  22
  10  -6  -4 272.786 280.211  23
  10  -6  -4 206.420 188.807  13
  10  -6  -3 1822.18 505.348  23
  10  -6  -3 1419.11 344.496  13
  10  -6  -2 2926.65 587.647  23
  10  -6  -2 1185.90 343.279  13
  10  -6  -1 1033.16 315.186  13
  10   6   0 11293.0 1484.05  26
  10  -6   0 11924.1 1203.57   4
  10  -6   0 7379.85 1113.12  13
  10  -6   1-50.8323 197.589   4
  10  -6   1 55.5666 170.757  13
  10  -6   2 17798.2 1918.65   4
  10  -6   3 1016.41 302.906   4
  10  -6   4 10689.6 1242.31   4
  10  -6   5 2369.70 437.557   4
  10  -6   6 6799.36 830.098   4
  10  -6   7 791.656 238.766   4
  10  -7 -10 92.5692 127.504  21
  10  -7  -9 3819.78 613.012  21
  10  -7  -8 1516.43 404.010  21
  10  -7  -7 22535.8 2529.55  22
  10  -7  -6 1149.53 408.990  22
  10  -7  -5 14560.3 1852.01  22
  10  -7  -5 15055.5 1800.94  23
  10  -7  -4 1213.69 402.386  23
  10  -7  -4 1234.28 446.994  22
  10  -7  -4 1976.58 369.181  13
  10  -7  -3 3925.33 768.462  23
  10  -7  -3 4622.87 653.537  13
  10  -7  -2 1177.08 429.713  23
  10  -7  -2 1361.02 330.891  13
  10  -7  -1 14466.1 1783.78  23
  10   7  -1 16319.8 1930.65  26
  10   7  -1 14058.2 1432.71  27
  10  -7  -1 14221.4 1606.77  13
  10   7   0 307.750 109.410  27
  10  -7   0 220.346 202.383  13
  10   7   1 12135.1 1244.95  27
  10  -7   1 13090.0 1424.50  13
  10  -7   2 1465.66 350.789   4
  10   7   2 1421.59 218.549  27
  10  -7   3 9934.96 1083.58   4
  10   7   3 8427.75 895.025  27
  10  -7   4 126.632 209.484   4
  10  -7   5 6863.52 830.527   4
  10  -7   6 182.191 159.795   4
  10  -8  -9 121.558 118.659  21
  10  -8  -8 3612.12 565.854  21
  10  -8  -7 182.300 177.450  21
  10  -8  -7 69.5023 135.469  22
  10  -8  -6 16050.1 1875.82  22
  10  -8  -5 1384.24 462.804  22
  10   8  -5 2016.55 279.996  28
  10  -8  -4 7784.32 1137.51  22
  10  -8  -3 567.942 301.692  22
  10  -8  -3 1117.35 279.443  13
  10  -8  -2 8382.90 1187.91  23
  10  -8  -2 9033.23 1067.81  13
  10   8  -2 9255.07 1289.79  26
  10  -8  -1 2291.17 565.591  23
  10  -8  -1 2779.08 480.461  13
  10   8  -1 3731.58 709.983  26
  10  -8   0 22441.5 2364.42  23
  10  -8   0 20260.2 2158.28  13
  10   8   0 20346.0 2003.07  27
  10  -8   1-79.8227 279.706  23
  10  -8   1 45.1631 164.258  13
  10   8   1 54.4609 72.8343  27
  10  -8   2 18829.3 2182.04  23
  10  -8   2 20652.2 2012.34  13
  10   8   2 18992.6 1876.15  27
  10   8   3 1225.63 181.820  27
  10   8   4 7328.83 741.207  27
  10  -9  -6 380.575 188.232  21
  10  -9  -5 2984.84 541.498  22
  10  -9  -4 2527.10 513.780  22
  10  -9  -3 448.389 276.592  22
  10  -9  -3 623.836 215.507  13
  10  -9  -2 462.560 282.317  22
  10  -9  -2 322.129 170.153  13
  10   9  -2 375.772 244.538  26
  10  -9  -1 7669.70 864.260  13
  10  -9  -1 6473.82 999.375  22
  10  -9   0 5436.07 685.822  13
  10  -9   1 23593.8 2316.09  13
  10  -9   1 22286.2 2440.20  23
  11   0 -14 4755.70 511.086   6
  11   0 -13-18.0425 70.1523   6
  11   0 -12 634.207 148.169   6
  11   0 -11-122.197 106.809   6
  11   0 -10 487.907 156.372   6
  11   0  -9-103.129 125.634   6
  11   0  -8 2306.22 377.129   6
  11   0  -8 3497.89 358.533  29
  11   0  -7-79.8914 205.406  14
  11   0  -7 72.4568 44.5328  29
  11   0  -7-170.766 206.970  19
  11   0  -7-23.9279 77.1198   6
  11   0  -6 2969.33 318.198  33
  11   0  -6 1966.38 427.048  18
  11   0  -6 1997.71 457.280  19
  11   0  -6 2672.88 377.253   6
  11   0  -5 23.1066 31.7604  34
  11   0  -5 33.1307 32.2005  33
  11   0  -5-69.2179 130.257  18
  11   0  -5-24.9172 29.6613  29
  11   0  -5-44.8876 137.941  19
  11   0  -5 22.0690 74.2934   6
  11   0  -4 2541.12 285.501  33
  11   0  -4 2819.09 306.489  34
  11   0  -4 2944.99 410.425  18
  11   0  -4 2954.22 310.269  29
  11   0  -4 2204.04 402.291  19
  11   0  -4 2422.02 348.102   6
  11   0  -3 32.0763 34.5864  34
  11   0  -3 23.3957 27.4828  33
  11   0  -3 43.8775 82.6223   6
  11   0  -3 75.0328 115.326  15
  11   0  -3 98.2833 123.337  19
  11   0  -2 6039.78 572.527  34
  11   0  -2 5755.13 713.273  15
  11   0  -2 4386.87 600.277  17
  11   0  -2 6532.34 674.772  18
  11   0  -2 6234.73 681.939  19
  11   0  -2 5007.29 618.623   6
  11   0  -1 31.4008 37.3747  30
  11   0  -1-21.7723 70.1732  17
  11   0  -1-29.8873 91.8449  19
  11   0  -1-41.5476 121.125  15
  11   0  -1-46.9457 122.837   6
  11   0   0 1415.52 245.660   2
  11   0   0 2065.21 242.111  30
  11   0   0 1623.99 249.936  17
  11   0   0 1151.97 308.044  15
  11   0   1-21.5626 110.877   2
  11   0   1 35.3401 45.4308  30
  11   0   1-48.2821 74.1856  17
  11   0   2 745.800 180.612   2
  11   0   2 746.290 145.283  30
  11   0   2 585.405 170.628  17
  11   0   3-165.916 121.947   2
  11   0   3-20.4607 56.3835  30
  11   0   3-82.6640 84.7724  17
  11   0   4 2520.45 359.845   2
  11   0   5 24.7136 151.907   2
  11   0   6 1906.09 296.427   2
  11   0   8 616.382 152.018   2
  11   0   9-54.8703 80.1427   2
  11   1 -14 683.371 130.548   6
  11  -1 -14 686.997 128.033   6
  11   1 -13 1218.56 195.253   6
  11  -1 -13 1113.79 194.754   6
  11   1 -12 472.109 136.187   6
  11  -1 -12 618.227 151.844   6
  11   1 -11 1497.10 260.245   6
  11  -1 -11 1976.58 286.083   6
  11   1 -10 305.327 128.459   6
  11  -1 -10 485.082 154.895   6
  11   1  -9 154.540 119.072  15
  11   1  -9 76.5690 105.618   6
  11  -1  -9 77.2265 100.472   6
  11   1  -8 345.269 157.946  15
  11   1  -8 343.939 87.4944  29
  11  -1  -8 470.685 97.9430  29
  11  -1  -8 513.438 332.950  23
  11   1  -8 422.330 137.130   6
  11  -1  -8 352.557 134.493   6
  11   1  -7 38.0157 110.860  15
  11   1  -7-164.485 226.066  14
  11   1  -7 71.7872 46.3510  29
  11  -1  -7 29.3320 42.8393  29
  11  -1  -7-57.4889 167.619  19
  11  -1  -7-100.777 309.700  23
  11   1  -7 47.4526 89.3375   6
  11  -1  -7-24.1639 90.9837   6
  11   1  -6 259.309 141.503  15
  11   1  -6 283.647 177.753  18
  11  -1  -6 426.266 207.672  18
  11   1  -6 229.271 58.0060  33
  11   1  -6 427.322 300.422  14
  11   1  -6 275.014 70.4111  29
  11  -1  -6 228.703 64.6070  29
  11  -1  -6 259.872 190.522  19
  11  -1  -6 96.4435 230.839  23
  11   1  -6 407.802 124.944   6
  11  -1  -6 324.385 115.150   6
  11   1  -5 727.139 204.788  18
  11   1  -5 619.760 186.063  15
  11  -1  -5 278.616 158.130  18
  11   1  -5 605.403 104.315  34
  11  -1  -5 566.025 103.572  34
  11   1  -5 614.103 96.3726  33
  11   1  -5 1128.87 390.871  14
  11   1  -5 763.942 115.852  29
  11  -1  -5 661.569 111.415  29
  11  -1  -5 915.141 250.114  19
  11   1  -5 525.246 141.342   6
  11  -1  -5 584.051 147.738   6
  11   1  -4 2847.26 294.702  33
  11   1  -4 2374.89 298.718  34
  11  -1  -4 3163.15 315.501  34
  11  -1  -4 2417.68 399.826  18
  11   1  -4 2716.06 418.011  15
  11   1  -4 2809.02 415.984  18
  11   1  -4 2897.89 310.931  29
  11  -1  -4 2559.02 305.723  29
  11  -1  -4 2956.31 443.958  19
  11   1  -4 2617.97 355.584   6
  11  -1  -4 2450.12 354.348   6
  11  -1  -3 2176.66 337.397  18
  11   1  -3 2322.02 363.724  15
  11   1  -3 2023.34 336.685  18
  11  -1  -3 2457.68 375.276  19
  11   1  -3 1718.32 284.907   6
  11  -1  -3 2109.91 300.525   6
  11   1  -3 1919.18 224.146  31
  11   1  -3 1893.91 227.768  33
  11   1  -3 2272.50 245.712  34
  11  -1  -3 2179.31 246.003  34
  11  -1  -2 4835.49 844.752   4
  11  -1  -2 6813.13 701.199  34
  11   1  -2 7292.46 692.946  33
  11   1  -2 7155.82 701.525  34
  11   1  -2 7114.64 846.063  15
  11  -1  -2 6318.02 743.964  17
  11   1  -2 6782.06 752.920  17
  11   1  -2 8686.90 823.527  18
  11  -1  -2 8140.98 808.819  18
  11  -1  -2 7763.28 824.498  19
  11   1  -2 6231.56 751.835   6
  11  -1  -2 6926.66 768.079   6
  11   1  -1 968.529 129.438  33
  11   1  -1 1137.64 194.172  17
  11  -1  -1 951.158 180.984  17
  11  -1  -1 899.096 217.023  19
  11   1  -1 813.309 225.579  15
  11   1  -1 884.488 150.965  30
  11  -1  -1 918.857 149.255  30
  11  -1  -1 685.467 269.836   4
  11   1  -1 819.539 195.514   6
  11  -1  -1 824.549 191.301   6
  11   1   0 9228.64 953.041  30
  11  -1   0 9732.63 956.631  30
  11   1   0 9744.44 1094.63  15
  11   1   0 8751.34 981.021  17
  11  -1   0 9681.92 987.319  17
  11  -1   0 8629.26 970.859   2
  11   1   0 9860.06 922.484  33
  11   1   1 3705.90 420.339  30
  11  -1   1 3615.39 417.107  30
  11   1   1 3093.20 436.446  17
  11  -1   1 4368.31 467.939  17
  11   1   1 3115.88 434.754   2
  11  -1   1 3810.44 451.851   2
  11   1   1 3511.26 380.722  33
  11   1   2 2696.31 352.362  30
  11  -1   2 3022.17 360.785  30
  11   1   2 2849.64 402.369  17
  11  -1   2 2800.16 396.568  17
  11   1   2 2784.85 382.061   2
  11  -1   2 3097.41 388.315   2
  11   1   2 2801.31 317.396  33
  11   1   3 330.188 106.072  30
  11  -1   3 304.774 98.8628  30
  11   1   3 310.127 143.333   2
  11  -1   3 353.043 153.919   2
  11   1   3 471.526 141.726  17
  11  -1   3 465.856 134.968  17
  11   1   3 411.630 84.3996  33
  11   1   4 244.635 140.327   2
  11  -1   4 509.868 154.485   2
  11   1   4 342.041 77.6769  33
  11   1   5 1103.30 220.998   2
  11  -1   5 709.942 191.912   2
  11   1   5 975.647 144.815  33
  11   1   6-23.4345 193.147   2
  11   1   6 323.234 73.5668  33
  11   1   7 698.670 168.918   2
  11  -1   7 891.721 186.076   2
  11   1   8-193.450 166.399   2
  11  -1   8-143.186 149.392   2
  11   1   9 583.398 133.522   2
  11  -1   9 943.876 148.923   2
  11  -2 -13 4064.54 460.627   6
  11   2 -12 40.2781 73.2691   6
  11  -2 -12-19.8010 74.5663   6
  11   2 -12 92.2421 94.5202  15
  11   2 -11 252.957 117.976   6
  11  -2 -11 412.471 135.240   6
  11   2 -11 356.897 146.229  15
  11   2 -10 98.3348 115.721   6
  11  -2 -10 296.980 134.888   6
  11   2 -10 194.072 120.381  15
  11   2  -9-120.117 145.596  15
  11  -2  -9 197.412 303.330  23
  11   2  -9 25.0394 131.049   6
  11  -2  -9-50.7408 141.641   6
  11   2  -8 1443.16 291.492  15
  11   2  -8 885.193 336.161  14
  11  -2  -8 1510.36 494.915  23
  11   2  -8 1372.21 241.355   6
  11  -2  -8 1384.49 237.589   6
  11   2  -7 39.3270 120.859  15
  11   2  -7 50.9064 34.2979  33
  11   2  -7 170.955 203.470  14
  11  -2  -7 198.026 333.310  23
  11   2  -7-237.235 130.418   6
  11  -2  -7 24.4481 97.9649   6
  11   2  -6 2394.47 391.975  15
  11   2  -6 1989.06 413.817  18
  11  -2  -6 1781.00 392.986  18
  11  -2  -6 2507.12 285.990  34
  11   2  -6 2121.29 266.040  33
  11   2  -6 2711.66 286.870  34
  11   2  -6 3420.17 619.269  14
  11   2  -6 2528.99 288.525  29
  11  -2  -6 2750.15 295.674  29
  11  -2  -6 1719.76 531.186  23
  11  -2  -6 1577.38 415.143  19
  11   2  -6 2548.79 341.514   6
  11  -2  -6 2518.72 342.240   6
  11   2  -5 151.396 134.022  15
  11   2  -5 38.7498 151.865  18
  11  -2  -5 106.730 139.640  18
  11   2  -5 170.476 57.4700  34
  11  -2  -5 326.938 72.2605  34
  11   2  -5 152.795 50.1141  33
  11   2  -5 264.429 271.556  14
  11   2  -5 232.807 62.6089  29
  11  -2  -5 300.365 71.0349  29
  11  -2  -5 181.529 306.155  23
  11  -2  -5 142.184 153.977  19
  11   2  -5 312.020 114.194   6
  11  -2  -5 209.006 107.609   6
  11   2  -4 421.344 202.920  18
  11  -2  -4 679.760 227.519  18
  11   2  -4 1087.02 235.247  15
  11   2  -4 819.494 115.150  31
  11   2  -4 861.787 120.725  33
  11   2  -4 877.383 129.520  34
  11  -2  -4 873.279 133.313  34
  11   2  -4 1553.36 434.858  14
  11  -2  -4 902.902 274.791  13
  11   2  -4 915.915 134.367  29
  11  -2  -4 960.032 139.504  29
  11  -2  -4 1029.07 380.978  23
  11  -2  -4 835.724 242.928  19
  11  -2  -4 694.938 170.448   6
  11   2  -4 874.929 175.063   6
  11  -2  -3 852.189 205.197  18
  11   2  -3 697.666 194.163  18
  11   2  -3 797.169 215.020  15
  11  -2  -3 1118.17 256.433  19
  11   2  -3 823.427 116.535  33
  11   2  -3 682.411 108.893  31
  11   2  -3 919.448 127.415  34
  11  -2  -3 927.934 130.922  34
  11   2  -3 494.249 286.889  14
  11  -2  -3 697.482 249.991  13
  11  -2  -3 397.900 238.338   4
  11   2  -3 681.844 158.287   6
  11  -2  -3 1029.76 200.163   6
  11  -2  -2 239.072 145.983  19
  11  -2  -2 279.415 128.849  18
  11   2  -2 239.751 137.990  18
  11   2  -2 349.817 152.345  15
  11   2  -2 317.601 105.234  17
  11  -2  -2 169.181 89.3537  17
  11   2  -2 144.730 50.0155  34
  11   2  -2 233.762 57.2007  33
  11  -2  -2 534.358 255.141  13
  11   2  -2 228.488 53.7066  31
  11   2  -2 159.621 108.055   6
  11  -2  -2 144.628 121.030   6
  11  -2  -2 395.552 215.766   4
  11   2  -1 8137.51 960.888  15
  11   2  -1 7840.89 869.955  17
  11  -2  -1 7015.81 854.084  17
  11  -2  -1 9834.15 923.742  18
  11   2  -1 9361.07 924.589  18
  11   2  -1 8019.19 800.862  31
  11   2  -1 8287.17 808.007  33
  11  -2  -1 8435.85 1023.45  13
  11  -2  -1 9424.04 946.570  19
  11  -2  -1 6451.66 970.308   4
  11   2   0 465.491 100.707  30
  11  -2   0 308.713 84.3315  30
  11   2   0 291.039 70.4290  33
  11   2   0 284.287 66.0000  31
  11   2   0 405.062 123.914  17
  11  -2   0 315.891 109.257  17
  11  -2   0 429.494 156.801  19
  11   2   0 298.075 168.155  15
  11  -2   0 146.527 186.201   4
  11   2   1 18.2591 35.4944  30
  11   2   1-11.0260 33.8906  33
  11   2   1 19.9069 25.6008  31
  11   2   1-24.9665 68.6261  17
  11  -2   1-48.7543 236.891   4
  11   2   1 67.5544 102.640   2
  11  -2   1-21.4136 119.541   2
  11   2   2 449.160 113.184  30
  11   2   2 526.971 150.417  17
  11  -2   2 245.701 201.027   4
  11   2   2 445.994 149.864   2
  11  -2   2 542.083 158.911   2
  11   2   2 408.875 87.7687  33
  11   2   3 1308.23 256.255   2
  11  -2   3 1500.57 266.120   2
  11   2   3 1994.62 220.642  33
  11   2   4 3213.77 438.417   2
  11  -2   4 3669.41 448.516   2
  11   2   4 3416.37 379.481  33
  11   2   5 383.519 159.768   2
  11  -2   5 47.8220 157.681   2
  11   2   5 281.540 77.0981  33
  11   2   6 201.987 121.062   2
  11  -2   6 249.419 122.278   2
  11   2   6 206.494 62.1794  33
  11   2   7-19.7756 165.151   2
  11  -2   7 161.964 176.864   2
  11   2   7 250.679 66.3190  33
  11   2   8 237.889 100.669   2
  11  -2   8 131.766 108.105   2
  11   2   8 120.137 42.3560  33
  11   3 -13 1057.79 200.865  15
  11   3 -12 1125.15 231.532  15
  11   3 -11 964.873 223.973  15
  11   3 -10 1616.00 320.214  15
  11  -3 -10 2141.65 494.064  21
  11   3  -9 658.798 200.698  15
  11  -3  -9 444.346 292.397  21
  11  -3  -9 940.518 422.939  23
  11   3  -8 208.529 129.224  15
  11  -3  -8 97.5073 251.241  23
  11   3  -7 169.091 52.6750  33
  11  -3  -7-106.353 207.034  22
  11  -3  -7 389.632 314.165  23
  11   3  -7 41.2630 106.738  15
  11   3  -6 80.7016 42.3325  33
  11  -3  -6 190.227 261.546  23
  11  -3  -6 113.932 183.771  19
  11   3  -6 241.531 141.265  15
  11   3  -6-90.9209 233.896  14
  11   3  -5 38.3230 29.6067  33
  11  -3  -5 91.4923 266.747  23
  11  -3  -5-52.1094 160.163  19
  11   3  -5-39.4545 108.489  15
  11   3  -5 90.4177 215.248  14
  11  -3  -5 103.544 174.308  13
  11   3  -4 5133.40 545.286  31
  11   3  -4 5506.45 551.978  33
  11   3  -4 6133.99 908.502  14
  11  -3  -4 4925.17 743.596  13
  11  -3  -4 4476.84 838.852  23
  11  -3  -4 7091.11 792.866  19
  11   3  -4 6389.70 714.531  15
  11   3  -3 353.146 168.975  15
  11  -3  -3 445.794 187.215  19
  11   3  -3 392.891 73.7341  33
  11  -3  -3 217.528 177.899  13
  11   3  -3 821.546 310.697  14
  11   3  -3 287.256 63.0183  31
  11  -3  -3 84.2024 218.621  23
  11  -3  -3 300.643 219.879   4
  11   3  -2 1753.82 340.350  15
  11  -3  -2 2108.68 353.079  19
  11  -3  -2 1802.33 403.375  13
  11   3  -2 1935.89 220.921  31
  11   3  -2 1879.00 224.105  33
  11  -3  -2 1634.04 461.654  23
  11  -3  -2 1696.63 393.634   4
  11  -3  -1 162.687 182.557  13
  11  -3  -1 71.4064 120.197  19
  11   3  -1 41.1006 112.978  15
  11  -3  -1-149.676 222.185   4
  11   3  -1-10.6187 32.6646  33
  11   3  -1 70.1348 36.4602  31
  11   3   0 5078.41 823.209  15
  11  -3   0 6897.81 910.295   4
  11   3   0 7169.44 712.493  33
  11   3   0 7087.47 708.787  31
  11  -3   1 107.729 110.505  19
  11  -3   1 50.1483 195.018   4
  11   3   1 129.442 52.7276  33
  11   3   1 32.8720 34.1752  31
  11  -3   2 50.9192 197.959   4
  11   3   2 37.0496 41.7229  33
  11  -3   3 713.173 255.901   4
  11   3   3 701.169 121.705  33
  11  -3   4 2593.79 472.408   4
  11   3   4 2366.01 285.897  33
  11   3   5 789.936 126.403  33
  11   3   6 4647.96 487.456  33
  11   3   7 9.65812 32.5245  33
  11   3   8 628.535 93.0743  33
  11   4 -13 1131.06 196.695  15
  11   4 -12 225.337 108.038  15
  11   4 -11-33.9720 80.9520  15
  11  -4 -11-64.4326 153.417  21
  11   4 -10 575.894 190.066  15
  11  -4 -10 532.841 300.443  21
  11   4  -9 7704.30 869.502  15
  11  -4  -9 8122.33 1113.61  23
  11  -4  -9 5419.80 966.481  21
  11   4  -8 42.3306 108.863  15
  11  -4  -8-179.107 246.158  21
  11   4  -7 3054.22 457.998  15
  11  -4  -7 1916.01 554.995  22
  11  -4  -7 2955.72 656.560  23
  11   4  -6 487.123 90.8752  33
  11  -4  -6 94.8433 308.779  23
  11  -4  -6 105.442 254.753  22
  11   4  -6 792.517 211.240  15
  11   4  -5 1455.66 176.987  33
  11  -4  -5 1032.77 309.606  13
  11  -4  -5 1115.83 422.586  23
  11  -4  -5 718.297 353.065  22
  11   4  -5 1604.84 305.990  15
  11   4  -4 201.695 57.3222  33
  11  -4  -4 53.9305 229.116  13
  11   4  -4 198.064 55.5040  31
  11  -4  -4-91.0471 266.011  23
  11   4  -4 325.200 153.998  15
  11   4  -3 122.349 137.338  15
  11   4  -3 30.7503 31.7137  33
  11  -4  -3 110.803 178.596  13
  11   4  -3 39.3471 28.9133  31
  11  -4  -3 354.643 322.395  23
  11  -4  -3 50.7875 209.423   4
  11   4  -2-41.0975 126.397  15
  11   4  -2 63.9910 41.7709  33
  11  -4  -2 112.258 163.714  13
  11   4  -2 61.5086 31.9155  31
  11  -4  -2 87.0227 239.244  23
  11  -4  -2-51.1416 179.261   4
  11   4  -1 339.897 72.4908  33
  11  -4  -1 280.068 190.271  13
  11   4  -1 248.649 62.9251  31
  11   4  -1 83.8184 143.359  15
  11  -4  -1 560.295 272.305   4
  11  -4   0 1210.60 330.637  13
  11  -4   0 984.630 313.570   4
  11   4   0 1162.08 162.603  31
  11   4   0 1258.01 168.697  33
  11  -4   1 51.9850 202.567   4
  11   4   1 161.034 56.9579  33
  11  -4   2 157.646 197.958   4
  11   4   2 89.0705 43.6728  33
  11  -4   3 312.688 238.372   4
  11   4   3 931.454 137.119  33
  11  -4   4 1411.22 385.283   4
  11   4   4 2208.95 255.026  33
  11  -4   5 2976.56 561.572   4
  11   4   5 4504.11 447.653  33
  11  -4   6 444.399 207.697   4
  11   4   6 419.287 82.5493  33
  11   4   7 25.9262 35.7106  33
  11   4   8 1792.83 198.693  33
  11   5 -12 2095.71 285.155  15
 -11   5  12 1664.15 199.381  37
  11  -5 -11 3784.89 615.320  21
  11   5 -11 4501.43 545.795  15
  11  -5 -10 333.151 220.341  21
  11   5 -10 672.546 185.418  15
  11  -5  -9 1854.02 449.947  23
  11  -5  -9 925.028 350.854  21
  11   5  -9 1518.77 294.373  15
  11  -5  -8 1343.87 448.445  21
  11  -5  -8 2912.63 627.999  23
  11   5  -8 3088.95 434.559  15
  11  -5  -7 702.784 359.763  21
  11  -5  -7 1757.17 512.109  22
  11  -5  -7 1906.44 487.886  23
  11   5  -7 2021.41 342.418  15
  11  -5  -6 186.543 241.347  23
  11  -5  -6 315.647 271.882  22
  11   5  -6 336.807 165.898  15
  11  -5  -5 1312.38 472.425  23
  11  -5  -5 419.280 317.503  22
  11   5  -5 1049.27 252.955  15
  11  -5  -5 1060.58 290.696  13
  11  -5  -4 3383.62 559.875  13
  11  -5  -4 3548.10 731.125  23
  11  -5  -4 3813.02 733.271  22
  11  -5  -3-55.8253 224.129  13
  11  -5  -3-369.607 284.308  23
  11  -5  -2 114.059 184.295  13
  11  -5  -2 367.454 309.531  23
  11  -5  -2 103.031 200.693   4
  11  -5  -1-57.2940 157.487  13
  11  -5  -1 52.2502 196.659   4
  11   5  -1 23.0583 33.6588  33
  11  -5   0 2361.87 453.582  13
  11   5   0 2238.57 264.978  33
  11  -5   0 1893.95 427.351   4
  11   5   1 3245.83 355.314  33
  11  -5   1 2763.78 524.173   4
  11   5   2 2656.98 308.587  33
  11  -5   2 2750.61 503.833   4
  11   5   3 2263.65 266.268  33
  11  -5   3 1910.75 415.057   4
  11   5   4 3779.69 384.313  33
  11  -5   4 2251.24 526.170   4
  11   5   5 1517.30 189.535  33
  11  -5   5 1322.80 321.388   4
  11   5   6 258.639 60.6985  33
  11  -5   6 111.793 251.939   4
  11   5   7 267.479 54.5824  33
  11  -5   7 459.486 184.820   4
  11  -6 -11 1484.66 349.942  21
 -11   6  11 2568.81 258.495  37
  11  -6 -10 324.125 176.668  21
  11  -6  -9 917.139 303.798  21
  11  -6  -8 669.010 292.774  21
  11  -6  -8 1401.44 382.315  23
  11  -6  -7 95.5586 208.106  22
  11  -6  -7 245.175 275.461  23
  11  -6  -6-86.9993 267.500  23
  11  -6  -6-100.553 276.523  22
  11  -6  -5-90.1320 233.222  23
  11  -6  -5 206.305 266.511  22
  11  -6  -5 709.072 231.185  13
  11  -6  -4 92.1588 236.972  23
  11  -6  -4-103.753 225.477  22
  11  -6  -4-51.4095 180.161  13
  11  -6  -3 742.989 370.956  23
  11  -6  -3 1030.71 291.711  13
  11  -6  -2 1866.11 490.980  23
  11  -6  -2 1341.47 332.485  13
  11  -6  -1 279.989 317.035  23
  11  -6  -1 562.866 242.176  13
  11  -6   0 674.588 270.401   4
  11  -6   0 770.469 270.375  13
  11  -6   1 7249.65 965.369   4
  11  -6   1 7769.99 957.010  13
  11  -6   2 2420.24 445.984   4
  11  -6   3-48.5244 188.671   4
  11  -6   4-88.5258 182.674   4
  11  -6   5 1483.56 315.293   4
  11  -6   6 2599.58 403.846   4
  11  -7 -10 309.406 148.345  21
  11  -7  -9 754.200 263.285  21
  11  -7  -8 60.3078 175.904  21
  11  -7  -7-68.0690 229.239  21
  11  -7  -7-81.3201 176.830  22
  11  -7  -6-74.5923 205.112  23
  11  -7  -6 268.122 212.827  22
  11  -7  -5 160.687 247.152  23
  11  -7  -5 94.4246 205.487  22
  11  -7  -4 1094.41 374.414  23
  11  -7  -4 488.489 295.728  22
  11  -7  -4 1050.81 270.836  13
  11  -7  -3 260.866 284.053  23
  11  -7  -3 395.711 275.823  22
  11  -7  -3 787.679 257.343  13
  11  -7  -2 794.075 336.752  23
  11  -7  -2 512.168 240.062  13
  11  -7  -1 265.257 272.775  23
  11  -7  -1 257.605 201.707  13
  11  -7   0 4718.07 757.412  23
  11  -7   0 3050.34 531.222  13
  11  -7   1 1188.97 413.320  23
  11  -7   1 835.227 257.550  13
  11  -7   2 44.6214 189.054   4
  11  -7   3 827.797 265.642   4
  11  -7   4 3796.00 543.138   4
  11  -7   5 30.7584 137.003   4
  11  -8  -8 253.473 149.861  21
  11  -8  -7 202.947 171.823  21
  11  -8  -6 140.733 193.845  22
  11  -8  -5 699.974 280.081  22
  11  -8  -4 36.1948 126.884  13
  11  -8  -4 82.6942 227.329  22
  11  -8  -3-39.9554 134.586  13
  11  -8  -3 216.769 222.095  23
  11  -8  -3 256.815 275.946  22
  11  -8  -2 210.651 179.485  13
  11  -8  -2 149.104 241.044  23
  11  -8  -2 258.939 238.012  22
  11  -8  -1 254.966 170.742  13
  11  -8  -1-75.0313 230.926  23
  11  -8   0-40.7991 148.416  13
  11  -8   0-73.5387 257.702  23
  11  -8   1 478.882 186.924  13
  11  -8   1 351.221 258.568  23
  11  -8   2 2582.16 522.887  23
  11  -8   3 5575.10 796.201  23
  11  -9  -4 1421.81 341.616  22
  11  -9  -3 81.2876 102.218  13
  11  -9  -3 62.8854 149.851  22
  11  -9  -2 322.012 154.793  13
  11  -9  -2 579.253 252.766  22
  11  -9  -1 1239.75 252.857  13
  11  -9  -1 1330.99 351.791  22
  12   0 -14 1110.12 162.849   6
  12   0 -13-32.5782 65.3352   6
  12   0 -12 4246.79 499.630   6
  12   0 -11-23.3472 81.8317   6
  12   0 -10 21858.5 2153.17   6
  12   0  -9 26.1639 91.7039   6
  12   0  -8 22748.4 2505.98  14
  12   0  -8 22907.6 2250.31   6
  12   0  -7-27.2135 43.8549  34
  12   0  -7 250.994 215.107  14
  12   0  -7 14.8348 40.7751  29
  12   0  -7-59.7788 164.307  19
  12   0  -7 180.468 109.205   6
  12   0  -6 131.622 55.6648  34
  12   0  -6 106.289 42.7667  33
  12   0  -6 254.710 180.245  18
  12   0  -6 185.494 60.1209  29
  12   0  -6 56.0548 163.887  19
  12   0  -6 177.783 105.442   6
  12   0  -5-12.6635 34.8109  34
  12   0  -5 18.1277 30.5167  33
  12   0  -5 116.390 130.603  18
  12   0  -5 13.5860 29.5269  29
  12   0  -5-49.2348 143.536  19
  12   0  -5 50.1160 94.3111   6
  12   0  -4 3468.93 375.834  33
  12   0  -4 3909.04 396.926  34
  12   0  -4 3539.10 537.274  19
  12   0  -4 3559.29 457.870   6
  12   0  -4 3289.84 501.304  18
  12   0  -3 11.8957 34.6796  34
  12   0  -3-126.005 129.587   6
  12   0  -3-38.0208 152.338  19
  12   0  -3-43.5409 126.935  15
  12   0  -3 32.6404 158.595  18
  12   0  -2 18613.1 1958.79  15
  12   0  -2 17384.3 1842.75  17
  12   0  -2 20546.1 1906.79  18
  12   0  -2 17399.8 1855.03   6
  12   0  -2 20914.4 1927.84  19
  12   0  -1-31.1764 117.355  18
  12   0  -1 24.7063 83.1938  17
  12   0  -1 103.326 129.644  19
  12   0   0 36968.5 3304.24  19
  12   0   0 32917.8 3237.43  17
  12   0   0 32581.1 3200.21  30
  12   0   1 71.7802 118.607   2
  12   0   1-52.8679 77.1374  17
  12   0   1-38.4402 52.9363  30
  12   0   2 19851.3 1968.69   2
  12   0   3 75.6474 127.518   2
  12   0   4 21911.5 2161.24   2
  12   0   5-24.1151 124.023   2
  12   0   6 3890.23 483.782   2
  12   0   7-37.5114 94.7698   2
  12   0   8 13647.7 1341.85   2
  12   1 -13 63.1896 70.9509   6
  12  -1 -13 140.704 74.9967   6
  12   1 -12 297.863 99.6112   6
  12  -1 -12 98.6645 73.4075   6
  12   1 -11 6676.80 837.498   6
  12  -1 -11 9586.63 873.954   6
  12   1 -10 24.9944 97.3050   6
  12  -1 -10 100.335 109.145   6
  12   1  -9 48358.9 4892.81  15
  12   1  -9 52400.8 4836.84   6
  12  -1  -9 50953.1 4832.96   6
  12   1  -8 1105.15 267.839  15
  12   1  -8 1192.30 391.907  14
  12  -1  -8 1232.97 495.640  23
  12   1  -8 1631.38 260.104   6
  12  -1  -8 1495.97 255.242   6
  12   1  -7 18604.9 2015.59  15
  12   1  -7 20117.0 1885.91  34
  12  -1  -7 20552.6 1888.06  34
  12   1  -7 22481.7 2295.92  14
  12   1  -7 20359.5 1892.77  29
  12  -1  -7 14473.5 2071.82  19
  12  -1  -7 14831.6 2220.93  23
  12   1  -7 19960.4 1948.62   6
  12  -1  -7 19335.3 1949.13   6
  12   1  -6 740.334 215.522  15
  12   1  -6 221.074 205.149  18
  12  -1  -6 381.091 205.573  18
  12   1  -6 727.485 117.625  34
  12  -1  -6 693.898 115.788  34
  12   1  -6 669.969 104.527  33
  12   1  -6 627.341 307.138  14
  12   1  -6 576.766 111.690  29
  12  -1  -6 664.827 116.511  29
  12  -1  -6 390.429 230.780  19
  12   1  -6 552.710 157.401   6
  12  -1  -6 616.350 158.480   6
  12   1  -5 661.750 206.812  15
  12   1  -5 597.452 210.558  18
  12  -1  -5 420.357 199.050  18
  12   1  -5 611.886 104.535  34
  12  -1  -5 489.811 100.373  34
  12   1  -5 504.328 90.7468  33
  12   1  -5 1003.36 389.448  14
  12   1  -5 442.404 96.6712  29
  12  -1  -5 512.105 101.717  29
  12  -1  -5 350.534 212.160  19
  12   1  -5 793.292 173.907   6
  12  -1  -5 610.334 159.981   6
  12   1  -4 1496.07 175.209  33
  12   1  -4 1618.06 191.664  34
  12  -1  -4 1351.88 185.151  34
  12  -1  -4 774.099 257.595  18
  12   1  -4 1427.07 307.368  18
  12   1  -4 1519.25 313.831  15
  12   1  -4 2080.70 505.629  14
  12  -1  -4 1382.66 314.229  19
  12   1  -4 1069.40 224.815   6
  12  -1  -4 1202.65 237.217   6
  12   1  -3 14046.8 1391.58  33
  12   1  -3 14428.5 1405.22  34
  12  -1  -3 15219.0 1411.35  34
  12   1  -3 14779.7 1564.43  15
  12   1  -3 15299.8 1535.70  18
  12  -1  -3 14325.8 1516.02  18
  12   1  -3 19683.8 1905.06  14
  12  -1  -3 15114.2 1565.72  19
  12   1  -3 13701.1 1469.34   6
  12  -1  -3 13933.0 1476.02   6
  12  -1  -2 1413.06 298.734  18
  12   1  -2 2142.42 338.449  18
  12   1  -2 1330.55 255.197  17
  12  -1  -2 1501.46 261.609  17
  12  -1  -2 2324.45 368.170  19
  12   1  -2 1869.02 352.287  15
  12   1  -2 1811.62 289.509   6
  12  -1  -2 1498.07 288.289   6
  12   1  -2 1876.84 208.745  33
  12   1  -1 100857. 9515.39  33
  12   1  -1 96261.2 9692.02  15
  12  -1  -1 120332. 9653.09  18
  12   1  -1 97518.5 9588.79  17
  12  -1  -1 94315.0 9581.38  17
  12   1  -1 116915. 9656.99  18
  12  -1  -1 116323. 9674.35  19
  12  -1  -1 84751.9 9710.40   4
  12   1   0 112.319 63.9961  30
  12  -1   0 72.9119 48.1739  30
  12  -1   0 107.325 120.945  19
  12   1   0 181.472 104.469  17
  12  -1   0 151.664 92.5830  17
  12   1   0 204.941 129.037  19
  12   1   0 147.177 51.2749  33
  12   1   1 31383.9 3045.42  30
  12  -1   1 33404.7 3049.27  30
  12   1   1 29146.7 3064.26   2
  12  -1   1 30670.6 3068.16   2
  12   1   1 31283.2 3082.44  17
  12  -1   1 33239.6 3086.81  17
  12   1   1 32856.6 3005.62  33
  12   1   2 673.552 189.653   2
  12  -1   2 907.134 209.828   2
  12   1   2 877.437 130.039  33
  12   1   3 15250.0 1783.56   2
  12  -1   3 19939.1 1814.01   2
  12   1   3 18715.5 1729.90  33
  12   1   4 1452.88 260.008   2
  12  -1   4 1419.72 255.439   2
  12   1   4 1245.97 176.296  33
  12   1   5 11257.6 1128.31   2
  12  -1   5 10258.3 1117.85   2
  12   1   6 151.046 117.042   2
  12  -1   6 369.341 135.417   2
  12   1   7 9667.01 925.882   2
  12  -1   7 8120.07 912.282   2
  12   1   8-55.1915 109.769   2
  12  -1   8 14.0945 92.9150   2
  12  -2 -13 238.616 82.9738   6
  12   2 -13 127.747 40.9877  34
  12   2 -12 28.3702 82.7658  15
  12   2 -12-18.5365 78.5785   6
  12  -2 -12 108.824 82.7276   6
  12  -2 -12 38.2283 33.6281  34
  12   2 -11 272.241 130.095  15
  12   2 -11 260.833 101.667   6
  12  -2 -11 216.622 103.503   6
  12   2 -10 26038.4 2236.08   6
  12  -2 -10 27272.3 2242.71   6
  12   2  -9 3699.05 599.180  15
  12  -2  -9 5380.80 518.227  34
  12  -2  -9 3669.82 802.719  23
  12   2  -9 4673.51 569.339   6
  12  -2  -9 5014.95 580.651   6
  12   2  -8 49983.1 5452.73  15
  12   2  -8 44509.7 5609.21  14
  12   2  -8 61342.0 5338.34  34
  12  -2  -8 59585.6 5337.79  34
  12  -2  -8 39033.1 5644.51  23
  12   2  -8 59119.2 5401.90   6
  12  -2  -8 58004.3 5400.39   6
  12   2  -7 1773.05 364.064  15
  12   2  -7 2640.19 582.470  14
  12  -2  -7 2649.15 289.650  34
  12   2  -7 1881.82 261.701  33
  12   2  -7 3131.93 297.341  34
  12  -2  -7 1114.56 480.537  23
  12   2  -7 2600.60 351.348   6
  12  -2  -7 2510.76 355.194   6
  12   2  -6 9958.92 1114.23  15
  12   2  -6 7855.95 1112.46  18
  12  -2  -6 7464.43 1080.17  18
  12   2  -6 11234.2 1374.15  14
  12   2  -6 9889.93 955.275  33
  12   2  -6 10634.7 970.656  34
  12  -2  -6 10851.4 976.210  34
  12  -2  -6 6875.79 1271.02  23
  12  -2  -6 7520.62 1139.70  19
  12   2  -6 9635.67 1027.48   6
  12  -2  -6 10035.1 1040.12   6
  12   2  -5 1357.96 286.217  15
  12   2  -5 965.218 280.572  18
  12  -2  -5 657.121 230.465  18
  12   2  -5 1651.02 459.148  14
  12   2  -5 1376.32 163.896  33
  12   2  -5 1204.13 167.820  34
  12  -2  -5 1229.93 171.740  34
  12  -2  -5 965.442 402.280  23
  12  -2  -5 1108.30 306.160  19
  12   2  -5 1177.40 223.884   6
  12  -2  -5 1198.86 227.956   6
  12   2  -4 4218.07 575.928  15
  12   2  -4 3861.45 564.375  18
  12  -2  -4 3357.95 535.457  18
  12   2  -4 4279.46 426.312  33
  12   2  -4 4108.69 435.133  34
  12  -2  -4 4501.80 444.664  34
  12   2  -4 5120.32 815.777  14
  12  -2  -4 4173.28 614.459  19
  12   2  -4 3285.93 480.606   6
  12  -2  -4 3580.59 497.692   6
  12   2  -3 11.5922 37.3846  34
  12  -2  -3 12.5531 42.2779  34
  12   2  -3 9.82802 31.7028  33
  12   2  -3-85.4048 185.584  14
  12   2  -3 8.91748 24.5455  31
  12   2  -3-107.656 184.531  18
  12  -2  -3 100.134 171.639  18
  12   2  -3 86.7658 133.322  15
  12  -2  -3-85.4027 215.623  19
  12   2  -3 151.755 104.286   6
  12  -2  -3 107.528 125.289   6
  12  -2  -2 64752.8 7195.17   4
  12   2  -2 76372.0 7168.64  15
  12   2  -2 84824.9 7136.25  18
  12  -2  -2 86528.6 7125.88  18
  12   2  -2 74656.3 6987.24  33
  12   2  -2 70429.6 6980.07  31
  12  -2  -2 78658.2 7240.58  13
  12  -2  -2 91136.3 7185.10  19
  12   2  -2 72074.2 7065.80   6
  12  -2  -2 72133.9 7078.79   6
  12   2  -1 42.8005 39.0582  33
  12  -2  -1-54.2003 166.594  13
  12   2  -1 19.3511 28.4169  31
  12   2  -1 45.8932 154.529  15
  12  -2  -1 124.444 131.826  18
  12   2  -1 65.9929 128.306  18
  12   2  -1 179.262 99.6031  17
  12  -2  -1 37.1773 139.965  19
  12  -2  -1 54.6950 219.174   4
  12   2   0 60632.4 6325.44  15
  12   2   0 65727.6 6231.59  17
  12  -2   0 83404.0 6342.69  19
  12  -2   0 58303.0 6353.19   4
  12   2   0 64961.3 6153.18  33
  12  -2   1 1925.52 321.696  19
  12  -2   1 1685.41 379.990   4
  12   2   1 1229.23 177.907  33
  12   2   2 3941.68 505.551   2
  12  -2   2 4435.79 510.046   2
  12   2   2 3987.46 438.374  33
  12   2   3 400.431 164.849   2
  12  -2   3 391.450 146.625   2
  12   2   3 354.142 78.8652  33
  12   2   4 6007.67 716.322   2
  12  -2   4 6621.37 725.420   2
  12   2   4 6464.95 652.450  33
  12   2   5 91.4233 118.154   2
  12  -2   5 91.6191 122.517   2
  12   2   5 146.046 52.6270  33
  12   2   6 14474.8 1275.83   2
  12  -2   6 10872.4 1251.29   2
  12   2   6 12411.5 1202.13  33
  12   2   7 607.218 145.738   2
  12  -2   7 541.236 147.668   2
  12   2   7 675.838 98.9616  33
  12  -2   8 3316.22 416.274  19
  12   3 -13 635.495 143.232  15
  12   3 -12 5723.90 670.689  15
  12   3 -11 944.668 227.368  15
  12   3 -10 153.345 124.368  15
  12  -3  -9 14240.3 1730.68  23
  12   3  -9 13063.8 1445.60  15
  12  -3  -8 291.019 358.971  23
  12   3  -8 893.226 232.371  15
  12  -3  -7 16239.6 2201.69  23
  12   3  -7 20640.2 2007.28  15
  12   3  -6 911.789 133.524  33
  12  -3  -6 888.913 392.797  23
  12  -3  -6 1012.86 306.680  19
  12   3  -6 737.030 218.450  15
  12   3  -6 1112.11 391.009  14
  12   3  -5 19427.4 1757.08  33
  12   3  -5 17241.9 2140.73  14
  12  -3  -5 14884.6 1958.67  19
  12  -3  -5 15832.8 2122.79  23
  12   3  -5 18973.3 1925.46  15
  12   3  -4 539.212 96.5094  33
  12   3  -4 268.710 235.388  14
  12  -3  -4 335.896 229.538  13
  12   3  -4 612.847 93.8431  31
  12  -3  -4 93.9430 262.767  23
  12  -3  -4 605.736 250.058  19
  12   3  -4 478.151 185.720  15
  12   3  -3 16097.6 1569.68  31
  12   3  -3 18031.1 1579.70  33
  12   3  -3 17167.1 1753.87  15
  12   3  -3 17397.1 1960.96  14
  12  -3  -3 13385.4 1767.23  13
  12  -3  -3 17869.3 1778.56  19
  12  -3  -3 14390.6 1931.09  23
  12  -3  -3 13032.8 1764.25   4
  12  -3  -2 1252.99 348.181  13
  12   3  -2 2135.38 372.031  15
  12  -3  -2 2239.61 378.993  19
  12  -3  -2 1609.12 400.015   4
  12   3  -2 1776.28 214.661  33
  12   3  -2 1711.23 211.287  31
  12   3  -1 20453.6 2002.69  31
  12   3  -1 21531.0 2010.52  33
  12   3  -1 19522.3 2168.78  15
  12  -3  -1 22747.8 2258.97  13
  12  -3  -1 25371.7 2196.96  19
  12  -3  -1 18389.0 2211.73   4
  12   3   0 3325.02 364.512  33
  12  -3   0 3249.33 582.163   4
  12   3   0 2387.64 476.575  15
  12   3   1 8176.96 848.107  33
  12  -3   1 7138.27 1034.87   4
  12   3   2 112.876 52.9052  33
  12  -3   2 53.9658 189.414   4
  12  -3   2 235.158 152.757  19
  12   3   3 1978.85 247.166  33
  12  -3   3 1604.38 391.170   4
  12  -3   3 2481.46 391.641  19
  12   3   4 324.634 76.0811  33
  12  -3   4 486.949 191.793  19
  12   3   5 14375.7 1386.84  33
  12   3   6 85.9489 40.1665  33
  12   3   7 10709.6 1029.12  33
  12   4 -12 2470.31 348.062  15
  12   4 -11 31.4456 86.4797  15
  12   4 -10 1206.07 243.265  15
  12  -4 -10 464.885 253.990  21
  12   4  -9 921.490 232.912  15
  12  -4  -9 416.856 264.318  23
  12   4  -8 5430.74 701.454  15
  12  -4  -8 5092.23 883.706  23
  12   4  -7 174.323 134.870  15
  12  -4  -7 307.111 281.824  22
  12  -4  -7 95.0811 306.861  23
  12   4  -6 21894.2 2217.10  15
  12  -4  -6 16817.2 2389.85  23
  12   4  -6 22102.7 2051.01  33
  12  -4  -5 368.767 218.892  13
  12   4  -5 176.545 151.043  15
  12  -4  -5 96.5636 297.983  23
  12   4  -5 319.714 70.9163  33
  12  -4  -4 25711.7 3286.40  13
  12   4  -4 34834.3 3295.68  15
  12  -4  -4 27627.0 3480.37  23
  12   4  -4 35247.4 3117.26  33
  12   4  -3 3606.61 346.073  33
  12   4  -3 2581.05 461.295  15
  12  -4  -3 2388.55 494.917  13
  12  -4  -3 3189.77 673.826  23
  12  -4  -3 2061.46 485.435   4
  12   4  -2 13465.0 1160.43  33
  12   4  -2 11927.4 1322.20  15
  12  -4  -2 9153.09 1327.96  13
  12  -4  -2 10207.6 1495.36  23
  12  -4  -2 9031.21 1337.11   4
  12   4  -1 278.478 71.0598  33
  12   4  -1 362.181 172.141  15
  12  -4  -1 225.732 191.543  13
  12  -4  -1 90.5132 234.000  23
  12  -4  -1 220.842 235.142   4
  12   4   0 12168.2 1168.79  33
  12  -4   0 10937.0 1372.17   4
  12   4   1 24.8832 34.2877  33
  12  -4   1 110.501 214.777   4
  12   4   2 12140.0 1134.85  33
  12  -4   2 9287.05 1304.90   4
  12   4   3 2652.84 267.908  33
  12  -4   3 872.496 339.388   4
  12   4   4 12538.4 1142.41  33
  12  -4   4 8763.49 1279.83   4
  12   4   5 1238.86 162.203  33
  12  -4   5 1084.24 307.831   4
  12   4   6 20302.5 1920.95  33
  12   4   7 3803.44 385.377  33
  12   5 -11 3936.28 498.611  15
  12   5 -10 425.824 148.303  15
  12  -5 -10 511.219 231.358  21
  12   5  -9 3031.02 416.190  15
  12  -5  -9 1537.77 429.457  21
  12  -5  -9 2741.63 543.258  23
  12   5  -8 317.661 152.303  15
  12   5  -7 7566.93 809.019  15
  12  -5  -7 5997.37 980.923  23
  12   5  -6 171.508 131.832  15
  12  -5  -6 92.4772 311.337  23
  12  -5  -6-101.158 240.830  22
  12  -5  -5 12102.2 1399.85  13
  12   5  -5 14417.3 1391.13  15
  12  -5  -5 8994.33 1520.54  22
  12  -5  -5 12718.3 1618.71  23
  12  -5  -4 906.919 281.625  13
  12  -5  -4 852.282 388.217  23
  12  -5  -3 26229.8 3461.25  13
  12  -5  -3 27623.4 3638.72  23
  12  -5  -2 561.847 266.221  13
  12  -5  -2 215.882 250.650   4
  12  -5  -2 187.672 277.752  23
  12   5  -2 588.869 100.604  33
  12  -5  -1 21018.7 2420.43   4
  12  -5  -1 25032.0 2660.99  23
  12   5  -1 26059.2 2220.53  33
  12  -5   0 2187.31 423.973  13
  12  -5   0 2168.69 451.507   4
  12   5   0 2068.63 250.173  33
  12  -5   0 2004.87 536.903  23
  12   5   1 14257.4 1320.70  33
  12  -5   1 10940.5 1493.69   4
  12   5   2 2566.87 280.949  33
  12  -5   2 1554.93 418.086   4
  12   5   3 9430.34 851.293  33
  12  -5   3 5693.60 971.507   4
  12   5   4-30.0979 36.5939  33
  12  -5   4-88.8574 172.722   4
  12   5   5 22320.9 2004.82  33
  12  -5   5 16925.5 2127.53   4
  12   5   6 40.6963 31.1954  33
  12  -5   6 148.820 150.350   4
  12  -6 -10 1416.61 313.969  21
  12  -6  -9-57.0491 221.764  23
  12  -6  -9 109.685 184.628  21
  12  -6  -8 3346.73 614.527  23
  12  -6  -7 1302.08 411.414  22
  12  -6  -7 1152.59 375.439  23
  12  -6  -6 1998.26 500.420  23
  12  -6  -6 1307.51 411.772  22
  12  -6  -5 1751.62 355.377  13
  12  -6  -5 2274.51 557.315  23
  12  -6  -5 1064.32 392.598  22
  12  -6  -4 13861.0 1378.08  13
  12  -6  -4 8652.89 1454.14  22
  12  -6  -4 12299.1 1551.96  23
  12  -6  -3-51.5630 150.411  13
  12  -6  -3 182.357 293.914  23
  12  -6  -3 294.501 269.869  22
  12  -6  -2 24092.9 2656.81  13
  12  -6  -2 29922.7 2936.90  23
  12  -6  -1 3232.54 563.338  13
  12  -6  -1 4128.38 604.152   4
  12  -6  -1 4244.96 787.658  23
  12  -6   0 1490.93 362.861  13
  12  -6   0 2285.59 446.501   4
  12  -6   1 2096.79 455.083   4
  12  -6   1 2629.88 580.469  23
  12  -6   2 142.724 222.112   4
  12  -6   3 43.6074 194.235   4
  12  -6   4 10052.7 1139.66   4
  12  -6   5-63.2586 137.582   4
  12  -7  -9 1186.86 282.888  21
  12  -7  -8 97.7096 164.708  21
  12  -7  -7 4269.47 680.500  23
  12  -7  -6 950.178 348.393  22
  12  -7  -6 1092.85 357.540  23
  12  -7  -5 11419.5 1158.04  13
  12  -7  -5 7794.33 1266.59  22
  12  -7  -5 10859.9 1334.45  23
  12  -7  -4 3436.04 517.956  13
  12  -7  -4 3930.69 700.002  23
  12  -7  -4 3259.90 670.336  22
  12  -7  -3 33242.8 3093.81  13
  12  -7  -3 24335.4 3215.60  22
  12  -7  -3 34142.6 3303.55  23
  12  -7  -2 5338.81 700.196  13
  12  -7  -2 5666.33 871.651  23
  12  -7  -2 4347.87 814.554  22
  12  -7  -1 4192.28 652.464  13
  12  -7  -1 7398.84 940.743  23
  12  -7   0 2976.46 462.426  13
  12  -7   0 2765.70 590.987  23
  12  -7   1-74.7605 271.919  23
  12  -7   2 1090.94 300.812   4
  12  -7   2 1295.19 378.534  23
  12  -7   3 6650.70 802.753   4
  12  -7   3 6501.55 892.699  23
  12  -8  -6 6711.83 898.439  22
  12  -8  -5 854.725 296.456  22
  12  -8  -4 20649.9 1885.74  13
  12  -8  -4 14265.5 1986.51  22
  12  -8  -4 19184.3 2035.34  23
  12  -8  -3 135.276 144.810  13
  12  -8  -3 634.634 290.041  23
  12  -8  -3 217.835 200.700  22
  12  -8  -2 15257.3 1480.36  13
  12  -8  -2 10896.9 1581.65  22
  12  -8  -2 14754.3 1628.73  23
  12  -8  -1 1143.27 252.996  13
  12  -8  -1 1166.06 364.727  23
  12  -8  -1 1899.15 415.920  22
  12  -8   0 3551.89 465.444  13
  12  -8   0 3556.34 592.426  23
  12  -8   0 2558.24 530.042  22
  12  -8   1 115.146 224.045  23
  13   0 -13 7.36636 24.8068  34
  13   0 -12 111.084 82.5672   6
  13   0 -12 38.5255 32.7272  34
  13   0 -11 43.7072 82.2500   6
  13   0 -11-11.4842 33.4817  34
  13   0 -10 805.320 202.156   6
  13   0 -10 1733.45 193.994  34
  13   0  -9 314.296 133.272   6
  13   0  -9 150.445 61.6727  34
  13   0  -8 2294.35 558.273  14
  13   0  -8 3142.96 439.673   6
  13   0  -8 3729.71 385.263  34
  13   0  -7 168.564 245.973  14
  13   0  -7 54.7721 110.321   6
  13   0  -7 140.152 58.9008  34
  13   0  -6 1769.00 223.185  33
  13   0  -6 2223.01 250.118  34
  13   0  -6 1951.54 381.149  18
  13   0  -6 1971.68 500.477  14
  13   0  -6 1292.32 380.211  19
  13   0  -6 1905.28 305.213   6
  13   0  -5 124.856 145.822  18
  13   0  -5 108.084 181.922  19
  13   0  -5-83.1816 85.2058   6
  13   0  -5-13.5089 39.3827  34
  13   0  -5 19.4004 32.6539  33
  13   0  -4 1240.86 302.115  18
  13   0  -4 1856.36 354.415  19
  13   0  -4 1482.47 179.538  33
  13   0  -4 1365.33 191.843  34
  13   0  -4 1335.27 260.498   6
  13   0  -3 171.020 124.679   6
  13   0  -3 218.750 162.973  18
  13   0  -3 88.2572 129.426  19
  13   0  -3 145.361 163.724  15
  13   0  -2 2145.30 357.131   6
  13   0  -2 2327.52 393.279  18
  13   0  -2 2873.40 428.405  19
  13   0  -2 2426.02 442.854  15
  13   0  -1 34.4868 106.016  18
  13   0  -1 26.8091 78.2083  17
  13   0  -1 38.2618 123.350  19
  13   0   0 113.710 117.056  19
  13   0   0 138.795 122.130  18
  13   0   1 76.4900 128.939  19
  13   0   2 1300.52 276.817  19
  13   0   3 201.467 141.811   2
  13   0   4 1201.80 230.780   2
  13   0   5-21.9123 131.279   2
  13   0   6 488.175 139.096   2
  13   0   7 21.9540 73.9320  19
  13   1 -13 1377.96 218.421   6
  13  -1 -13 1322.62 217.059   6
  13   1 -13 1951.18 197.099  34
  13  -1 -13 1828.04 193.608  34
  13   1 -12 90.0048 78.2468   6
  13  -1 -12-17.8867 71.6849   6
  13   1 -12 9.38824 30.3013  34
  13  -1 -12 27.8386 32.5533  34
  13   1 -11 7248.24 603.088  34
  13  -1 -11 7050.86 600.781  34
  13   1 -10 5077.13 729.088   6
  13  -1 -10 6549.42 753.683   6
  13   1 -10 7681.98 701.838  34
  13  -1 -10 7260.72 697.382  34
  13   1  -9 1029.68 216.280   6
  13  -1  -9 934.363 214.651   6
  13   1  -9 1383.61 179.238  34
  13  -1  -9 1274.54 176.380  34
  13   1  -8 606.636 109.584  34
  13  -1  -8 378.071 94.8279  34
  13   1  -8 379.180 179.244  15
  13   1  -8 314.952 245.972  14
  13  -1  -8 661.890 271.039  14
  13  -1  -8 592.390 335.292  23
  13   1  -8 373.394 146.414   6
  13  -1  -8 783.528 185.353   6
  13   1  -7 13.7809 42.3619  34
  13  -1  -7 14.0770 38.7059  34
  13   1  -7-43.6669 120.027  15
  13   1  -7-85.9611 250.606  14
  13  -1  -7-61.6416 189.428  19
  13   1  -7 26.9853 94.5559   6
  13  -1  -7 27.4563 99.8374   6
  13   1  -6 5467.82 591.455  33
  13   1  -6 7028.00 621.747  34
  13  -1  -6 6285.18 615.867  34
  13   1  -6 5034.94 733.346  15
  13   1  -6 4539.80 742.690  18
  13  -1  -6 4577.50 735.022  18
  13   1  -6 6429.36 958.869  14
  13  -1  -6 5227.11 815.697  19
  13   1  -6 6560.84 691.634   6
  13  -1  -6 5756.34 681.570   6
  13   1  -5 3033.51 357.392  33
  13   1  -5 3533.80 377.588  34
  13  -1  -5 3864.31 385.919  34
  13   1  -5 2778.81 486.678  15
  13   1  -5 2945.86 501.716  18
  13  -1  -5 3372.75 515.788  18
  13   1  -5 4522.27 765.777  14
  13  -1  -5 2632.08 534.794  19
  13   1  -5 4347.31 473.541   6
  13  -1  -5 2970.88 441.769   6
  13   1  -4 3062.15 330.526  33
  13   1  -4 3055.61 345.021  34
  13  -1  -4 3031.96 345.640  34
  13   1  -4 2784.20 460.939  18
  13  -1  -4 3032.41 469.042  18
  13   1  -4 2970.50 487.214  15
  13   1  -4 3562.87 676.017  14
  13  -1  -4 3132.52 519.753  19
  13   1  -4 3071.90 417.854   6
  13  -1  -4 2904.55 419.905   6
  13   1  -3-87.8996 241.853  14
  13   1  -3-75.6861 184.208  18
  13  -1  -3 36.5641 163.204  18
  13  -1  -3 270.162 151.980  19
  13   1  -3 96.0696 162.080  15
  13   1  -3 140.451 125.582   6
  13  -1  -3 115.820 126.322   6
  13   1  -3 158.078 48.3241  33
  13  -1  -2 278.222 170.262  18
  13   1  -2 825.166 231.884  18
  13  -1  -2 661.812 215.273  19
  13   1  -2 542.676 230.833  15
  13   1  -2 591.893 98.7533  33
  13  -1  -1 2869.78 447.848  19
  13   1  -1 2238.43 440.418  15
  13  -1  -1 3165.90 425.955  18
  13   1  -1 3006.20 427.073  18
  13   1  -1 2479.89 294.198  33
  13  -1   0 136.919 115.627  18
  13   1   0 35.0329 113.318  18
  13   1   0 260.781 158.096  19
  13  -1   0 234.732 152.373  19
  13   1   0 87.4865 43.5788  33
  13  -1   1 3868.80 535.768  19
  13   1   1 3969.54 528.791  19
  13   1   1 3654.27 401.562  33
  13  -1   2 156.099 136.845  19
  13   1   2 36.9297 113.620  19
  13   1   2 56.0863 36.5741  33
  13   1   3 850.824 207.199   2
  13  -1   3 1016.58 207.036   2
  13   1   4 664.106 171.850   2
  13  -1   4 425.573 158.550   2
  13   1   5 150.010 98.3074   2
  13  -1   5 85.9988 105.053   2
  13   1   6-36.2985 142.193   2
  13  -1   6 36.6683 120.838   2
  13  -1   7 1059.23 197.474  19
  13   1   7 962.827 182.600  19
  13   2 -12 630.047 92.9594  34
  13  -2 -12 404.981 119.433   6
  13   2 -11 2734.57 279.563  34
  13  -2 -11 2663.89 278.074  34
  13   2 -11 1592.93 302.878   6
  13  -2 -11 2730.83 337.404   6
  13   2 -11 1836.47 340.519  15
  13   2 -10 522.403 99.9863  34
  13  -2 -10 512.427 96.8977  34
  13   2 -10 482.215 141.543   6
  13  -2 -10 438.768 135.018   6
  13   2 -10 109.424 124.221  15
  13   2  -9 5729.33 536.314  34
  13  -2  -9 5490.36 535.267  34
  13   2  -9 3277.90 605.092  15
  13  -2  -9 3541.03 782.057  23
  13   2  -9 4952.79 590.015   6
  13  -2  -9 4877.51 595.699   6
  13   2  -8 3741.38 374.440  34
  13  -2  -8 3391.41 368.276  34
  13   2  -8 2898.66 474.093  15
  13   2  -8 2726.07 607.009  14
  13  -2  -8 2037.30 603.928  23
  13   2  -8 2721.68 415.880   6
  13  -2  -8 3348.33 432.706   6
  13   2  -7 24620.0 2221.34  34
  13  -2  -7 24442.6 2224.59  34
  13   2  -7 20735.0 2350.61  15
  13   2  -7 19127.3 2524.16  14
  13  -2  -7 15903.5 2518.46  23
  13   2  -7 24651.8 2295.03   6
  13  -2  -7 22755.4 2288.40   6
  13   2  -6 420.061 91.1328  34
  13  -2  -6 318.059 84.3952  34
  13   2  -6 296.711 71.5418  33
  13   2  -6 136.057 155.855  15
  13   2  -6 379.565 218.517  18
  13  -2  -6 218.556 167.473  18
  13   2  -6 456.296 282.186  14
  13  -2  -6 478.967 262.073  19
  13  -2  -6 301.011 294.189  23
  13   2  -6 482.918 143.856   6
  13  -2  -6 447.433 159.225   6
  13   2  -5 244.086 69.9673  34
  13  -2  -5 368.886 83.9865  34
  13   2  -5 237.031 62.7828  33
  13   2  -5 92.3308 143.728  15
  13   2  -5 45.0036 176.446  18
  13  -2  -5 374.509 203.498  18
  13   2  -5 368.151 254.022  14
  13  -2  -5 55.6436 180.815  19
  13   2  -5 269.914 125.169   6
  13  -2  -5 453.268 162.171   6
  13   2  -4 12.6058 45.9242  34
  13  -2  -4 13.5184 39.5138  34
  13   2  -4 92.3817 40.0017  33
  13   2  -4 46.7648 128.569  15
  13   2  -4-83.9395 195.618  18
  13  -2  -4-38.9871 177.726  18
  13   2  -4 358.725 261.464  14
  13  -2  -4 304.198 214.775  19
  13   2  -4-109.921 113.334   6
  13  -2  -4 174.089 132.281   6
  13   2  -3 3436.79 356.353  33
  13   2  -3 2756.67 489.470  15
  13  -2  -3 3157.72 475.899  18
  13   2  -3 3537.71 513.700  18
  13   2  -3 3989.75 691.472  14
  13  -2  -3 3798.91 550.633  19
  13   2  -3 2780.70 423.481   6
  13  -2  -3 3039.53 444.954   6
  13   2  -2 1290.62 172.090  33
  13   2  -2 1224.54 272.741  18
  13  -2  -2 1814.29 304.539  18
  13  -2  -2 1044.84 290.475  19
  13   2  -2 1272.85 309.921  15
  13   2  -1 884.622 131.455  33
  13  -2  -1 942.812 328.922   4
  13  -2  -1 787.836 210.272  18
  13   2  -1 1084.82 244.211  18
  13  -2  -1 875.013 252.834  19
  13   2  -1 700.306 246.757  15
  13   2   0 11.4957 33.5615  33
  13  -2   0-58.0730 218.574   4
  13  -2   0 67.8708 114.251  18
  13   2   0 71.0496 114.510  18
  13  -2   0 40.4634 130.426  19
  13   2   1 151.750 54.1065  33
  13  -2   1 33.9286 119.284  18
  13   2   1 105.565 113.837  18
  13  -2   1-39.8190 128.712  19
  13   2   2 11.8364 38.1733  33
  13  -2   2 39.4542 132.822  19
  13   2   3 5305.10 572.383  33
  13  -2   3 6918.89 745.007  19
  13   2   4 85.8040 44.9630  33
  13  -2   4 108.002 131.153  19
  13   2   5 113.808 42.3140  33
  13  -2   5 32.2508 108.988  19
  13   2   6 7.74277 26.0863  33
  13  -2   6 53.9293 86.9134  19
  13  -2   7 82.3492 91.9950  19
  13   3 -12 194.780 104.692  15
  13   3 -11 1075.19 223.563  15
  13   3 -10 1514.85 291.063  15
  13  -3  -9 2298.53 526.096  23
  13   3  -9 1478.02 309.655  15
  13  -3  -8 1948.08 548.304  23
  13   3  -8 1949.63 359.385  15
  13  -3  -7-193.637 282.257  23
  13   3  -7 44.5531 122.458  15
  13   3  -6 6323.10 1086.72  14
  13   3  -6 9497.21 984.197  15
  13  -3  -6 5711.24 1084.49  23
  13  -3  -6 6167.70 988.310  19
  13   3  -6 8362.09 786.045  33
  13   3  -5 1452.42 424.753  14
  13   3  -5 1572.35 322.249  15
  13  -3  -5 1080.13 435.892  23
  13  -3  -5 1464.89 399.579  19
  13   3  -5 1401.14 182.136  33
  13   3  -4 4476.13 786.845  14
  13   3  -4 4670.60 647.742  15
  13   3  -4 4711.15 483.517  33
  13  -3  -4 3467.69 771.025  23
  13  -3  -4 5053.83 725.036  19
  13   3  -3 141.599 153.600  15
  13  -3  -3 298.362 206.116  19
  13   3  -3 237.478 63.0266  33
  13   3  -2 4977.19 494.978  33
  13   3  -2 4387.74 644.494  15
  13  -3  -2 4443.25 679.029  13
  13  -3  -2 5153.10 677.241  19
  13  -3  -2 3606.87 674.171   4
  13  -3  -1-54.0771 210.239  13
  13   3  -1 57.6242 42.0885  33
  13  -3  -1-58.5550 234.646   4
  13  -3  -1-44.4082 143.181  19
  13   3  -1 146.217 164.118  15
  13  -3   0 4358.79 564.252  19
  13   3   0 3576.11 386.738  33
  13   3   1 1223.51 172.808  33
  13  -3   1 1009.08 329.022   4
  13  -3   1 1580.56 313.994  19
  13   3   2 1187.11 166.423  33
  13  -3   2 1078.18 333.254   4
  13  -3   2 1333.20 288.802  19
  13   3   3 22.8799 38.5368  33
  13  -3   3-37.2163 114.375  19
  13   3   4 450.529 90.5679  33
  13  -3   4 753.807 196.653  19
  13   3   5 200.193 52.9361  33
  13  -3   5 298.086 146.135  19
  13   3   6 7.24840 26.3639  33
  13   4 -12-21.5059 66.1176  15
  13   4 -11 28.0613 90.4786  15
  13   4 -10 202.099 114.917  15
  13   4  -9 113.921 105.044  15
  13  -4  -9 229.473 278.376  23
  13   4  -8 654.102 197.531  15
  13  -4  -8 341.755 303.865  23
  13   4  -7 3303.80 496.570  15
  13  -4  -7 3100.59 641.508  23
  13   4  -6 580.152 221.614  15
  13   4  -6 1120.38 146.037  33
  13  -4  -6 568.364 343.360  23
  13   4  -5 1912.95 362.102  15
  13  -4  -5 2070.36 440.984  19
  13   4  -5 1973.22 228.159  33
  13  -4  -4 811.486 278.109  13
  13   4  -4 689.622 226.703  15
  13  -4  -4 478.371 330.476  23
  13  -4  -4 620.864 273.275  19
  13   4  -4 890.203 128.709  33
  13  -4  -3 276.933 200.264  13
  13   4  -3 509.298 207.202  15
  13  -4  -3 567.847 322.407  23
  13   4  -3 589.803 100.530  33
  13   4  -2 2704.62 280.840  33
  13   4  -2 2526.57 431.174  15
  13  -4  -2 1216.35 385.274  13
  13  -4  -2 2506.62 597.233  23
  13  -4  -2 2092.93 465.414   4
  13  -4  -1 7591.77 976.915  13
  13   4  -1 8124.31 777.472  33
  13  -4  -1 6119.38 958.854   4
  13   4  -1 7793.41 948.600  15
  13   4   0 69.6971 45.5112  33
  13  -4   0-56.1803 231.694   4
  13   4   1 2574.88 287.917  33
  13  -4   1 1913.21 442.125   4
  13   4   2 594.749 107.007  33
  13  -4   2 620.406 271.527   4
  13   4   3 107.837 47.9464  33
  13  -4   3 142.827 207.152   4
  13   4   4 423.517 81.5761  33
  13  -4   4 629.986 230.880   4
  13   4   5 72.9665 36.7285  33
  13   4   6 681.074 93.1114  33
  13   5 -11 46.5667 71.6793  15
  13   5 -10 116.911 94.8184  15
  13  -5  -9 129.100 198.750  23
  13   5  -9 135.773 99.7293  15
  13  -5  -8-149.638 262.248  23
  13   5  -8-37.3679 96.3495  15
  13  -5  -7 740.865 342.254  23
  13   5  -7 1118.78 256.210  15
  13  -5  -6 525.626 354.138  23
  13   5  -6 502.912 204.978  15
  13  -5  -5 271.472 279.997  23
  13   5  -5 383.033 168.636  15
  13  -5  -4 50.3449 169.669  13
  13   5  -4 130.665 164.124  15
  13   5  -4 83.3039 45.9704  33
  13  -5  -4 183.815 236.438  23
  13  -5  -3 52.1422 168.056  13
  13  -5  -3-184.122 268.388  23
  13   5  -3 10.5122 33.8907  33
  13  -5  -2-52.3577 160.939  13
  13  -5  -2-52.9263 290.968   4
  13  -5  -2-91.0367 234.091  23
  13   5  -2 63.8653 41.5433  33
  13  -5  -1 50.7255 170.840  13
  13  -5  -1 53.6741 208.703   4
  13   5  -1 65.1696 38.4268  33
  13  -5  -1-88.7643 298.856  23
  13  -5   0 53.1643 195.400   4
  13   5   0 333.215 71.9559  33
  13  -5   0 512.907 300.872  23
  13  -5   1-51.3495 223.166   4
  13   5   1-21.3380 44.0237  33
  13  -5   1 80.4253 206.786  23
  13   5   2-10.1594 39.4944  33
  13  -5   2 240.644 243.025   4
  13   5   3 18.3497 35.7081  33
  13  -5   3 43.6526 194.402   4
  13   5   4 260.066 56.5002  33
  13  -5   4 186.594 179.213   4
  13   5   5 31.4527 26.0423  33
  13  -5   5-117.344 145.381   4
  13  -6  -9 49.1540 158.488  23
  13  -6  -8 1322.94 371.332  23
  13  -6  -7 1314.72 387.833  23
  13  -6  -6 324.900 224.760  22
  13  -6  -6 227.995 246.316  23
  13  -6  -5 1694.46 463.455  23
  13  -6  -5 1284.75 395.724  22
  13  -6  -4 132.366 149.452  13
  13  -6  -4 334.242 269.825  23
  13  -6  -3 46.2613 134.969  13
  13  -6  -3 84.7343 217.921  23
  13  -6  -2-93.4088 143.772  13
  13  -6  -2-84.5011 246.492  23
  13  -6  -1 3197.27 499.856   4
  13  -6  -1 4370.26 698.670  23
  13  -6   0 166.162 140.070  13
  13  -6   0 46.7293 208.251   4
  13  -6   0-78.9618 230.339  23
  13  -6   1 1703.03 387.914   4
  13  -6   1 2497.88 526.816  23
  13  -6   2 792.541 260.356   4
  13  -6   2 788.996 315.028  23
  13  -6   3 36.9058 152.196   4
  13  -6   4 90.8559 141.393   4
  13  -7  -7 102.773 180.296  23
  13  -7  -6-65.4780 262.416  22
  13  -7  -6-59.3485 182.471  23
  13  -7  -5 785.082 313.372  23
  13  -7  -5 781.022 285.319  22
  13  -7  -4 35.2421 123.480  13
  13  -7  -4 69.5057 202.631  23
  13  -7  -4-74.0793 160.970  22
  13  -7  -3 112.551 145.876  13
  13  -7  -3 143.255 230.883  23
  13  -7  -3-149.754 178.270  22
  13  -7  -2 342.862 176.168  13
  13  -7  -2 287.312 222.721  23
  13  -7  -1 146.720 134.294  13
  13  -7  -1 280.898 289.953  23
  13  -7   0 729.952 211.650  13
  13  -7   0 399.659 280.410  23
  13  -7   1-60.6885 186.580  23
  13  -7   2 124.306 162.823   4
  13  -7   2 52.3827 169.017  23
  13  -8  -3-155.923 214.768  23
  13  -8  -2 52.6700 184.575  23
  13  -8  -2 26.8365 107.580  13
  14   0 -12 1883.29 293.406   6
  14   0 -12 2704.99 267.520  34
  14   0 -11-39.7777 94.7559   6
  14   0 -10 229.514 105.859   6
  14   0 -10 667.266 103.988  34
  14   0  -9 25.4227 92.4679   6
  14   0  -9 25.6128 37.4095  34
  14   0  -8 9964.62 1422.76  14
  14   0  -8 11423.3 1257.97   6
  14   0  -8 13079.4 1199.45  34
  14   0  -7 81.0643 208.439  14
  14   0  -7-84.2417 115.805   6
  14   0  -7-13.8020 40.3293  34
  14   0  -6 48823.8 4186.51  34
  14   0  -6 36621.1 4311.01  18
  14   0  -6 47709.1 4582.47  14
  14   0  -6 36281.6 4372.16  19
  14   0  -6 45393.8 4262.14   6
  14   0  -5-13.7380 40.0738  34
  14   0  -5 43.8002 170.260  18
  14   0  -5-56.9240 191.629  19
  14   0  -5-29.1332 116.736   6
  14   0  -5-89.6679 213.444  14
  14   0  -4 660.768 245.597  18
  14   0  -4 418.804 218.961  19
  14   0  -4 779.492 203.210   6
  14   0  -4 1254.90 404.080  14
  14   0  -3-47.6892 131.301  19
  14   0  -3 30.3788 125.481   6
  14   0  -3-119.205 200.787  18
  14   0  -3-154.970 181.155  15
  14   0  -2 10911.7 1301.30  19
  14   0  -2 12431.5 1285.89  18
  14   0  -1-73.4055 118.300  18
  14   0  -1 41.4080 127.253  19
  14   0   0 2897.36 465.043  19
  14   0   0 3192.40 457.616  18
  14   0   1-35.1348 118.280  18
  14   0   1 38.6782 145.576  19
  14   0   2 70850.7 6742.76  19
  14   0   3 35.0152 112.900  19
  14   0   4 19914.7 2005.56  19
  14   0   5 27.2013 95.3400  19
  14   0   6 1942.19 285.457  19
  14   1 -12 63.0946 33.6533  34
  14  -1 -12 31.1403 29.5803  34
  14   1 -12 47.4755 72.2454   6
  14  -1 -12 31.1240 66.0432   6
  14   1 -11 6316.58 538.082  34
  14  -1 -11 6079.85 535.907  34
  14  -1 -11 4818.19 577.222   6
  14   1 -10 1908.55 218.855  34
  14  -1 -10 1919.44 217.978  34
  14   1 -10 1291.18 254.810   6
  14  -1 -10 1339.91 259.942   6
  14   1  -9 5860.42 544.649  34
  14  -1  -9 5419.50 539.733  34
  14   1  -9 4353.86 587.302   6
  14  -1  -9 4311.02 589.348   6
  14   1  -9 4487.77 730.656  14
  14   1  -8-52.7643 46.2988  34
  14  -1  -8 26.7783 36.9021  34
  14   1  -8 26.5347 103.178   6
  14  -1  -8 26.8562 113.791   6
  14   1  -8 74.5119 191.594  14
  14  -1  -8-139.619 191.896  14
  14   1  -7 28530.4 3362.97  14
  14  -1  -7 30827.4 3379.60  14
  14   1  -7 27781.7 3185.07  15
  14   1  -7 33342.3 3135.20   6
  14  -1  -7 30558.7 3127.49   6
  14   1  -7 34108.2 3061.51  34
  14  -1  -7 33602.9 3062.29  34
  14   1  -6 243.547 76.4373  34
  14  -1  -6 236.007 73.4051  34
  14   1  -6 366.006 75.6066  33
  14   1  -6 230.789 150.956  15
  14   1  -6 424.393 211.547  18
  14  -1  -6 135.993 193.717  18
  14   1  -6 261.501 255.407  14
  14  -1  -6 424.575 229.711  19
  14   1  -6 283.353 137.306   6
  14  -1  -6 231.323 131.290   6
  14   1  -5 41996.3 3987.84  33
  14   1  -5 44976.1 4008.81  34
  14  -1  -5 44517.5 4010.25  34
  14   1  -5 45000.1 4197.71  15
  14   1  -5 37433.1 4149.63  18
  14  -1  -5 36232.0 4132.90  18
  14   1  -5 48626.5 4446.71  14
  14  -1  -5 38731.0 4210.62  19
  14   1  -5 42154.9 4084.23   6
  14  -1  -5 43018.9 4091.20   6
  14   1  -4 20.1714 33.9587  33
  14   1  -4 148.351 186.115  15
  14   1  -4-213.503 255.794  18
  14  -1  -4-329.860 268.789  18
  14   1  -4 351.380 225.856  14
  14  -1  -4 159.420 186.191  19
  14   1  -4-88.3065 148.635   6
  14  -1  -4-30.2341 140.906   6
  14   1  -3 8957.18 1143.52  14
  14  -1  -3 7567.14 944.146  19
  14   1  -3 8037.81 757.933  33
  14   1  -3 6958.79 934.751  15
  14   1  -3 7165.09 896.824  18
  14  -1  -3 6510.29 878.689  18
  14   1  -2 2480.89 274.308  33
  14   1  -2 2093.99 386.323  18
  14  -1  -2 2373.95 407.951  18
  14  -1  -2 2515.66 429.819  19
  14   1  -2 2135.42 426.186  15
  14   1  -1 720.725 127.832  33
  14  -1  -1 1385.63 274.378  18
  14   1  -1 1495.22 282.939  18
  14  -1  -1 1946.24 328.887  19
  14   1   0 20.9964 30.6698  33
  14  -1   0-35.6418 109.546  18
  14   1   0-36.3822 122.490  18
  14   1   0 312.154 173.772  19
  14  -1   0 41.2021 120.133  19
  14   1   1 17315.2 1839.86  19
  14  -1   1 17689.7 1856.49  19
  14   1   1 17329.7 1708.15  33
  14  -1   1 21052.7 1861.41  18
  14   1   1 17917.4 1837.61  18
  14  -1   2 2618.03 413.338  18
  14   1   2 2564.22 417.599  19
  14  -1   2 2655.81 431.522  19
  14   1   2 3460.22 449.927  18
  14  -1   3 49003.4 4458.86  19
  14   1   3 43692.7 4425.53  19
  14  -1   4 579.879 186.565  19
  14   1   4 686.090 181.259  19
  14  -1   5 5878.78 728.018  19
  14   1   5 6979.38 736.629  19
  14  -1   6 95.7243 85.4115  18
  14   1   6-18.8637 84.1616  18
  14   1   6 97.4803 78.2847  19
  14  -1   6 87.1743 82.1849  19
  14  -2 -12 4218.91 466.752   6
  14   2 -11 306.791 140.852  15
  14  -2 -11 606.105 138.383   6
  14   2 -11 598.418 95.9021  34
  14  -2 -11 678.624 98.4520  34
  14   2 -10 7172.16 1034.62  15
  14   2 -10 7733.73 997.149   6
  14  -2 -10 9697.04 1017.08   6
  14   2 -10 11084.3 965.834  34
  14  -2 -10 11041.3 965.672  34
  14   2  -9 269.096 151.448  15
  14   2  -9 166.886 108.992   6
  14  -2  -9 382.509 135.715   6
  14   2  -9 269.519 70.8280  34
  14  -2  -9 273.747 70.8676  34
  14   2  -8 4148.14 433.485  34
  14  -2  -8 4330.65 438.894  34
  14   2  -8 3462.81 543.443  15
  14  -2  -8 2948.56 599.064  14
  14  -2  -8 2570.53 657.776  23
  14   2  -8 4502.65 511.044   6
  14  -2  -8 3929.24 502.259   6
  14   2  -7 44.2803 113.848  15
  14   2  -7 53.6554 93.9983   6
  14  -2  -7-27.4585 96.2083   6
  14   2  -7 64.2447 45.0201  34
  14  -2  -7-26.7386 41.0844  34
  14   2  -6 24961.1 2458.83  33
  14   2  -6 30081.2 2482.52  34
  14  -2  -6 29257.0 2483.04  34
  14   2  -6 24789.1 2630.18  15
  14   2  -6 18034.3 2590.50  18
  14  -2  -6 18697.8 2582.71  18
  14   2  -6 24542.4 2824.88  14
  14  -2  -6 23437.5 2697.62  19
  14   2  -6 27992.2 2559.46   6
  14  -2  -6 27992.4 2565.38   6
  14   2  -5 323.750 79.0642  34
  14  -2  -5 357.335 87.5493  34
  14   2  -5 313.849 74.6051  33
  14   2  -5 332.117 197.413  15
  14   2  -5 46.1560 202.347  18
  14  -2  -5 257.250 205.842  18
  14   2  -5 175.200 226.792  14
  14  -2  -5 519.738 270.447  19
  14   2  -5 140.981 131.245   6
  14  -2  -5 177.137 131.034   6
  14   2  -4 59064.1 5364.85  33
  14   2  -4 56376.0 5557.87  15
  14   2  -4 57206.5 5537.21  18
  14  -2  -4 59058.4 5528.20  18
  14   2  -4 58265.5 5747.66  14
  14  -2  -4 58121.8 5601.76  19
  14   2  -4 53949.9 5451.35   6
  14  -2  -4 55651.6 5464.04   6
  14  -2  -3-252.232 277.314  19
  14   2  -3 21.0494 38.2813  33
  14   2  -3-123.227 199.583  18
  14  -2  -3-77.1253 198.297  18
  14   2  -3 150.518 182.432  15
  14  -2  -2 39412.0 3578.10  19
  14   2  -2 35764.4 3363.79  33
  14   2  -2 32321.8 3545.95  15
  14   2  -2 34667.2 3507.09  18
  14  -2  -2 37197.9 3509.00  18
  14   2  -1 639.505 110.659  33
  14   2  -1 867.913 229.249  18
  14  -2  -1 539.135 189.380  18
  14   2   0 3149.38 345.641  33
  14  -2   0 3932.04 517.753  19
  14  -2   0 3651.45 478.649  18
  14   2   0 3148.98 463.903  18
  14  -2   1 3957.35 573.507  18
  14   2   1 4288.71 588.066  18
  14   2   1 4512.58 468.676  33
  14  -2   1 5068.15 631.755  19
  14  -2   2 14380.4 1381.12  18
  14   2   2 13780.0 1381.45  18
  14   2   2 12117.5 1247.40  33
  14  -2   2 13819.8 1401.95  19
  14  -2   3 3214.60 474.258  18
  14   2   3 3751.49 493.791  18
  14   2   3 3587.78 384.079  33
  14  -2   3 4070.21 521.555  19
  14  -2   4 21680.6 2238.23  18
  14   2   4 25180.3 2258.66  18
  14   2   4 22210.9 2148.65  33
  14  -2   4 23614.0 2274.70  19
  14   2   5 56.8660 30.7743  33
  14   2   5 130.456 92.3179  18
  14  -2   5 132.986 103.581  19
  14  -2   6 1669.22 256.743  19
  14   3 -11 4758.09 576.582  15
  14   3 -10 228.402 120.504  15
  14   3  -9 1044.35 248.751  15
  14  -3  -9 1659.95 428.945  23
  14   3  -8 287.722 156.529  15
  14  -3  -8 168.100 271.943  23
  14   3  -7 1050.84 260.375  15
  14  -3  -7 539.577 324.846  23
  14   3  -6-90.9945 165.630  15
  14   3  -6 148.215 50.0079  33
  14  -3  -6 119.092 208.795  19
  14  -3  -6-93.1484 271.679  23
  14   3  -5 20453.6 2008.00  15
  14  -3  -5 17639.7 2048.42  19
  14   3  -5 19870.0 1811.95  33
  14   3  -4 405.265 265.849  14
  14  -3  -4 446.490 253.387  19
  14   3  -4 431.990 198.542  15
  14   3  -4 580.041 100.501  33
  14  -3  -3 20470.2 2342.19  19
  14   3  -3 21749.0 2330.85  15
  14   3  -3 23253.3 2146.86  33
  14  -3  -2 3586.44 583.429  19
  14   3  -2 2980.35 546.500  15
  14   3  -2 4341.27 427.603  33
  14  -3  -1 6043.65 823.488  19
  14   3  -1 6643.08 661.905  33
  14  -3   0 1698.07 346.348  19
  14  -3   0 1568.96 392.891   4
  14   3   0 1824.98 219.826  33
  14  -3   1 5702.18 647.625  19
  14   3   1 4475.74 461.427  33
  14  -3   2 223.505 158.293  19
  14  -3   2-49.2682 209.074   4
  14   3   2 144.850 47.7724  33
  14  -3   3 14130.4 1408.09  19
  14   3   3 12941.4 1266.99  33
  14  -3   4 207.985 124.892  19
  14   3   4 274.297 59.9434  33
  14   3   5 5453.07 539.179  33
  14   4 -11 592.205 150.342  15
  14   4 -10 6526.29 757.201  15
  14  -4  -9 133.183 185.806  23
  14   4  -9 517.488 167.326  15
  14  -4  -8 1445.00 445.088  23
  14   4  -8 2349.65 369.490  15
  14  -4  -7-83.1390 280.717  23
  14   4  -7 532.964 192.302  15
  14   4  -6 6958.96 795.693  15
  14   4  -6 6261.98 617.420  33
  14  -4  -5 631.205 361.030  23
  14  -4  -5 1598.26 385.998  19
  14   4  -5 1610.88 337.050  15
  14   4  -5 1841.81 209.055  33
  14  -4  -4 20855.9 2391.21  19
  14  -4  -4 16491.1 2459.37  23
  14   4  -4 23250.8 2356.33  15
  14   4  -4 24284.6 2176.17  33
  14  -4  -3-358.292 288.735  23
  14  -4  -3-267.181 307.248  19
  14   4  -3-46.0100 148.372  15
  14   4  -3-20.8822 34.0116  33
  14   4  -2 11606.6 1507.80  15
  14   4  -2 14858.7 1366.60  33
  14  -4  -1 54.2696 223.956   4
  14   4  -1 106.841 46.2811  33
  14  -4   0 11573.9 1731.36   4
  14   4   0 17776.9 1580.81  33
  14  -4   1-50.5205 214.004   4
  14   4   1 20.3437 34.2834  33
  14  -4   2 10208.1 1666.95   4
  14   4   2 18313.9 1560.92  33
  14  -4   3 1173.39 312.261   4
  14   4   3 1828.73 204.097  33
  14   4   4 8005.23 777.887  33
  14   5 -10 49.0469 86.0439  15
  14  -5  -9 4311.87 714.710  23
  14   5  -9 5559.92 631.368  15
  14  -5  -8 1293.13 392.340  23
  14   5  -8 2408.67 355.905  15
  14  -5  -7 363.731 266.336  23
  14   5  -7 328.431 153.645  15
  14  -5  -6-78.4938 253.206  23
  14   5  -6-116.828 136.855  15
  14  -5  -5 3871.15 717.194  23
  14   5  -5 4295.31 586.780  15
  14   5  -5 4308.64 446.001  33
  14  -5  -4 1092.43 396.122  23
  14   5  -4 981.502 258.969  15
  14   5  -4 1116.55 149.080  33
  14  -5  -3 20914.6 2923.96  23
  14   5  -3 29066.3 2641.58  33
  14  -5  -2 988.244 383.972  23
  14   5  -2 1254.80 162.572  33
  14  -5  -1 8952.74 1511.22  23
  14   5  -1 13920.8 1274.08  33
  14   5   0 645.380 97.1282  33
  14  -5   0-47.6776 222.980   4
  14   5   1 12914.5 1149.73  33
  14  -5   1 8122.11 1274.66   4
  14   5   2 249.589 56.3716  33
  14  -5   2 122.745 174.702   4
  14   5   3 7573.23 672.083  33
  14  -5   3 4309.59 760.564   4
  14  -6  -8 3728.40 577.478  23
  14  -6  -7 761.925 276.271  23
  14  -6  -6 326.539 212.640  23
  14  -6  -5 4774.67 774.500  23
  14  -6  -4 12486.8 1526.21  23
  14  -6  -3 73.8440 203.081  23
  14  -6  -2 15490.5 1806.65  23
  14  -6  -1 209.790 215.769  23
  14  -6   0 3118.29 571.137  23
  14  -7  -6 525.646 202.919  23
  14  -7  -5 2133.79 428.971  23
  14  -7  -4 1254.81 338.872  23
  14  -7  -3 9781.02 1197.05  23
  14  -7  -2-57.9513 186.854  23
  14  -7  -1 3705.25 592.659  23
  15   0 -12-19.2764 31.8756  34
  15   0 -12 53.3296 63.4898   6
  15   0 -11-25.2681 32.8612  34
  15   0 -11-86.9624 101.448   6
  15   0 -10 4614.43 384.634  34
  15   0 -10 2144.84 390.952   6
  15   0  -9 110.057 151.332  14
  15   0  -9 45.5667 35.3586  34
  15   0  -9 94.1735 97.1938   6
  15   0  -8 983.240 334.672  14
  15   0  -8 1377.52 180.620  34
  15   0  -8 1286.78 239.072   6
  15   0  -7 73.7386 214.973  14
  15   0  -7 12.8605 37.5040  34
  15   0  -7-27.3143 106.177   6
  15   0  -6 583.675 248.477  18
  15   0  -6 793.745 325.231  14
  15   0  -6 927.577 136.844  34
  15   0  -6 232.341 235.817  19
  15   0  -6 682.429 199.383   6
  15   0  -5 87.5813 190.325  18
  15   0  -5-56.6022 198.336  19
  15   0  -5-58.9461 114.590   6
  15   0  -5 81.9129 210.617  14
  15   0  -4 1910.49 389.271  18
  15   0  -4 2277.95 438.986  19
  15   0  -4 2468.54 365.107   6
  15   0  -4 2606.69 554.508  14
  15   0  -3 77.7976 169.279  14
  15   0  -3-50.0549 168.730  19
  15   0  -3 281.217 165.865  18
  15   0  -2 1234.42 273.686  18
  15   0  -2 954.388 276.728  19
  15   0  -1-36.8227 178.953  18
  15   0  -1-43.6601 140.764  19
  15   0   0 2018.28 363.858  18
  15   0   0 2498.47 398.697  19
  15   0   1-67.3395 108.623  18
  15   0   1-37.7900 127.303  19
  15   0   2 124.612 118.477  18
  15   0   2 276.412 147.341  19
  15   0   3-27.7727 104.561  18
  15   0   3-30.5541 93.9315  19
  15   0   4 1044.87 212.836  18
  15   0   4 1407.82 239.189  19
  15   0   5-75.9044 74.0010  18
  15   0   5-41.7265 73.3415  19
  15   1 -11 134.280 82.1484   6
  15  -1 -11 301.040 104.540   6
  15   1 -11 178.538 47.8652  34
  15  -1 -11 249.881 54.7857  34
  15   1 -10 1495.77 298.703   6
  15  -1 -10 2044.04 321.911   6
  15   1 -10 2863.19 285.106  34
  15  -1 -10 3090.41 287.869  34
  15   1  -9 137.551 106.277   6
  15  -1  -9 184.517 111.475   6
  15   1  -9 410.067 80.9688  34
  15  -1  -9 390.840 79.3040  34
  15   1  -8 251.075 120.332   6
  15  -1  -8 152.259 108.384   6
  15   1  -8 133.587 184.111  14
  15  -1  -8 250.348 202.194  14
  15   1  -8 131.769 51.3013  34
  15  -1  -8 145.735 53.2825  34
  15   1  -7-74.4475 177.243  14
  15  -1  -7 142.805 208.189  14
  15   1  -7-50.1256 45.6923  34
  15  -1  -7-25.5528 43.1446  34
  15   1  -7 42.3504 136.538  15
  15   1  -7-26.6776 93.5343   6
  15  -1  -7-27.0794 108.553   6
  15   1  -6 1322.98 305.575  15
  15   1  -6 1361.40 319.868  18
  15  -1  -6 1224.57 332.883  18
  15   1  -6 1031.25 370.867  14
  15  -1  -6 1089.57 364.812  14
  15   1  -6 1757.67 206.944  34
  15  -1  -6 2052.81 217.976  34
  15   1  -6 1272.66 182.992  33
  15  -1  -6 1114.04 345.448  19
  15   1  -6 1402.68 263.116   6
  15  -1  -6 1543.71 278.109   6
  15   1  -5 333.456 185.996  15
  15   1  -5-44.8678 218.710  18
  15  -1  -5 86.6602 198.276  18
  15   1  -5 323.375 208.593  14
  15   1  -5 180.120 57.7369  33
  15  -1  -5 171.725 185.322  19
  15   1  -5 202.997 127.243   6
  15  -1  -5 355.849 161.402   6
  15   1  -4 3570.05 653.719  14
  15  -1  -4 2791.06 531.722  19
  15   1  -4 3267.76 532.287  15
  15   1  -4 2479.68 484.855  18
  15  -1  -4 3228.70 515.259  18
  15   1  -4 3907.21 373.914  33
  15  -1  -3 152.393 178.057  19
  15   1  -3-164.680 204.064  18
  15  -1  -3 39.9819 155.497  18
  15   1  -3-50.5299 130.017  15
  15   1  -3 88.0492 40.6594  33
  15   1  -2 3113.61 472.612  18
  15  -1  -2 3188.01 467.736  18
  15  -1  -2 3048.20 493.722  19
  15   1  -2 2923.59 325.436  33
  15   1  -1 637.141 205.425  18
  15  -1  -1 586.720 204.516  18
  15  -1  -1 488.302 202.359  19
  15   1  -1 717.226 107.827  33
  15  -1   0 3461.80 509.237  18
  15   1   0 3381.55 506.044  18
  15  -1   0 4712.80 581.251  19
  15  -1   1 2006.79 332.606  18
  15   1   1 2131.81 343.175  18
  15  -1   1 1921.19 360.280  19
  15  -1   2-30.4000 114.419  18
  15   1   2-30.6135 119.001  18
  15  -1   2 70.2337 136.506  19
  15  -1   3-27.3391 135.690  18
  15   1   3 82.1043 119.192  18
  15  -1   3 347.747 140.995  19
  15  -1   4-116.370 123.988  18
  15   1   4-46.2911 90.1190  18
  15  -1   4 107.863 111.298  19
  15  -1   5 163.869 87.8042  18
  15   1   5 143.789 79.3563  18
  15  -1   5 148.304 90.8273  19
  15  -2 -11 551.753 133.907   6
  15   2 -10 388.225 70.7246  34
  15  -2 -10 361.087 69.5721  34
  15   2 -10 223.744 98.7374   6
  15  -2 -10 295.804 113.259   6
  15   2 -10 145.937 120.670  15
  15   2  -9 4359.80 431.477  34
  15  -2  -9 4334.33 431.408  34
  15   2  -9 3069.65 507.785  15
  15   2  -9 3870.83 481.508   6
  15  -2  -9 3866.32 487.084   6
  15  -2  -8 682.027 110.065  34
  15   2  -8 809.141 116.827  34
  15   2  -8 467.355 182.447  15
  15   2  -8 692.640 160.724   6
  15  -2  -8 409.602 140.191   6
  15   2  -7 3936.72 786.005  14
  15  -2  -7 3774.85 751.007  14
  15   2  -7 6374.16 593.416  34
  15  -2  -7 6271.25 594.250  34
  15   2  -7 5043.64 714.576  15
  15   2  -7 5403.55 654.885   6
  15  -2  -7 5634.08 665.043   6
  15   2  -6-77.3680 212.657  14
  15   2  -6 10.0582 35.2700  33
  15  -2  -6-230.686 217.060  19
  15   2  -6-53.6648 97.5737   6
  15  -2  -6-27.8070 104.665   6
  15   2  -5 89.4027 203.758  18
  15  -2  -5-167.029 214.730  18
  15   2  -5 233.356 143.434  15
  15   2  -5 156.474 186.242  14
  15   2  -5 10.1383 34.1850  33
  15  -2  -5-56.5936 165.000  19
  15   2  -5 55.5047 111.213   6
  15  -2  -5 57.9236 112.594   6
  15   2  -4 75.8491 195.022  14
  15  -2  -4 164.077 243.563  19
  15   2  -4 48.2200 148.192  15
  15   2  -4-214.050 272.806  18
  15   2  -4 30.1238 40.2752  33
  15  -2  -3 29730.3 2925.67  19
  15   2  -3 26077.6 2874.98  15
  15   2  -3 27575.9 2850.29  18
  15  -2  -3 27950.1 2842.65  18
  15   2  -3 29364.7 2696.75  33
  15  -2  -2 2082.18 401.691  19
  15   2  -2 2510.01 400.728  18
  15  -2  -2 2275.53 383.073  18
  15   2  -2 2211.25 258.049  33
  15   2  -1 666.240 196.856  18
  15  -2  -1 638.829 204.402  18
  15  -2  -1 815.321 250.180  19
  15   2  -1 481.244 92.7519  33
  15   2   0 34.4496 129.964  18
  15  -2   0-33.3327 107.802  18
  15  -2   0 41.6239 134.451  19
  15   2   0 136.800 44.4225  33
  15  -2   1 1374.49 285.768  18
  15   2   1 1022.74 268.589  18
  15  -2   1 1815.91 318.964  19
  15   2   1 1464.33 179.417  33
  15  -2   2-57.1839 92.1533  18
  15   2   2-57.8526 105.178  18
  15  -2   2-69.9537 127.178  19
  15   2   2 17.3484 30.3968  33
  15  -2   3-75.9988 118.063  18
  15   2   3-25.3121 95.2662  18
  15  -2   3-31.1414 104.832  19
  15   2   3 15.1661 23.3034  33
  15   2   4 82.9195 92.7108  18
  15  -2   4 104.527 101.937  19
  15   3 -10 27.7502 85.3150  15
  15   3  -9-32.9174 101.201  15
  15  -3  -8 926.338 359.814  23
  15   3  -8 1118.30 249.164  15
  15  -3  -7 390.091 290.097  23
  15   3  -7 812.668 224.631  15
  15   3  -6 172.182 182.581  15
  15   3  -6 98.5946 44.9193  33
  15  -3  -5 727.716 303.390  19
  15   3  -5 1217.38 291.720  15
  15   3  -5 1268.86 161.556  33
  15  -3  -4 14630.9 1832.97  19
  15   3  -4 16581.1 1813.89  15
  15   3  -4 17787.2 1639.20  33
  15  -3  -3 51.5455 229.674  19
  15   3  -3 46.6402 136.192  15
  15   3  -3 89.7442 45.0801  33
  15  -3  -2 1307.21 330.906  19
  15   3  -2 1618.22 196.888  33
  15  -3  -1 715.686 227.271  19
  15   3  -1 521.393 94.4685  33
  15  -3   0 7285.39 839.137  19
  15   3   0 6362.97 650.568  33
  15  -3   1 38.3469 134.383  19
  15   3   1 27.3400 40.6656  33
  15  -3   2 373.148 167.882  19
  15   3   2 520.086 84.5822  33
  15  -3   3 441.365 166.350  19
  15   3   3 536.001 82.3753  33
  15  -3   4 590.407 149.773  19
  15   3   4 452.508 70.4167  33
  15   4 -10 486.783 139.164  15
  15   4  -9 235.891 123.509  15
  15  -4  -8-63.3117 174.018  23
  15   4  -8 33.8702 98.7432  15
  15  -4  -7 70.7789 238.295  23
  15   4  -7 37.2523 95.8563  15
  15  -4  -6 529.619 294.238  23
  15   4  -6 39.6716 109.425  15
  15  -4  -5 2060.27 451.345  19
  15  -4  -5 1649.32 517.003  23
  15   4  -5 3372.67 472.407  15
  15   4  -5 2896.28 303.473  33
  15  -4  -4 312.388 209.172  19
  15   4  -4 210.792 154.055  15
  15   4  -4 152.374 52.9599  33
  15  -4  -3 50.7613 177.864  19
  15   4  -3 253.489 159.017  15
  15   4  -3 9.46312 30.5503  33
  15   4  -2 499.683 88.0759  33
  15   4  -1 9567.23 933.135  33
  15   4   0 1318.36 166.776  33
  15   4   1 3670.28 382.484  33
  15   4   2 221.065 52.2020  33
  15   4   3 2203.25 235.918  33
  15   5  -9-23.8650 76.9484  15
  15  -5  -8 363.574 212.485  23
  15   5  -8 510.072 146.827  15
  15  -5  -7-119.821 201.740  23
  15   5  -7-31.7244 92.6237  15
  15  -5  -6-131.139 220.832  23
  15   5  -6 238.607 140.698  15
  15  -5  -5 623.985 302.652  23
  15   5  -5 425.308 167.616  15
  15   5  -5 283.356 63.4475  33
  15  -5  -4-71.0651 195.483  23
  15   5  -4 143.863 126.256  15
  15   5  -4 84.7842 41.9252  33
  15   5  -3 42.1451 27.4494  33
  15  -5  -3 70.7108 238.067  23
  15   5  -2 214.762 55.0979  33
  15   5  -1 740.483 107.285  33
  15   5   0 195.917 50.2631  33
  15   5   1 3464.45 355.996  33
  15   5   2 403.649 65.3333  33
  15  -6  -7 408.007 219.092  23
  15  -6  -6-51.8175 188.471  23
  15  -6  -5 280.553 205.662  23
  15  -6  -4 175.529 205.645  23
  15  -6  -3-58.8973 189.904  23
  15  -6  -2 738.540 278.941  23
  15  -6  -1 5471.87 761.573  23
  16   0 -11-25.7733 26.6745  34
  16   0 -11-27.8012 71.5193   6
  16   0 -10 7419.20 537.498  34
  16   0 -10 2905.91 538.071   6
  16   0  -9 45.4677 125.012  14
  16   0  -9 28.5829 30.8702  34
  16   0  -9 61.5126 71.9116   6
  16   0  -8 110.727 162.525  14
  16   0  -8 234.223 58.8918  34
  16   0  -8 161.655 104.596   6
  16   0  -7-50.2577 91.5886   6
  16   0  -7-125.585 228.403  14
  16   0  -6 2726.26 372.851   6
  16   0  -6 1758.53 451.068  14
  16   0  -5 69.7941 191.841  14
  16   0  -5-53.1462 206.589  19
  16   0  -4 17015.7 1830.55  14
  16   0  -4 16210.6 1727.51  19
  16   0  -4 14739.3 1654.59  18
  16   0  -3-48.6035 236.623  19
  16   0  -3-270.191 228.641  18
  16   0  -2 7752.29 923.969  19
  16   0  -2 7159.49 867.931  18
  16   0  -1-140.313 140.959  18
  16   0  -1-82.9644 134.129  19
  16   0   0 1775.05 315.711  18
  16   0   0 1916.97 345.079  19
  16   0   1 58.8683 114.413  18
  16   0   1-67.0915 126.255  19
  16   0   2 6290.43 710.199  19
  16   0   2 5691.02 683.225  18
  16   0   3-44.7481 92.3536  18
  16   0   3-50.6220 101.512  19
  16   1 -10 148.630 41.8945  34
  16  -1 -10 140.574 41.8307  34
  16   1 -10 68.0359 65.0779   6
  16  -1 -10 84.1602 74.0815   6
  16   1  -9 690.643 100.241  34
  16  -1  -9 639.513 97.4328  34
  16   1  -9 360.463 122.311   6
  16  -1  -9 462.401 134.569   6
  16   1  -8-55.5921 143.358  14
  16  -1  -8-52.4642 153.349  14
  16   1  -8 175.255 50.3093  34
  16   1  -8 201.606 107.215   6
  16  -1  -8 22.5940 93.8065   6
  16   1  -7 1204.16 229.403   6
  16  -1  -7 1310.50 237.875   6
  16   1  -7 1196.53 353.638  14
  16  -1  -7 1090.06 315.096  14
  16   1  -6 1120.99 253.739  15
  16   1  -6 539.046 256.527  14
  16  -1  -6 1191.68 348.820  14
  16  -1  -6 422.193 241.627  19
  16   1  -6 883.294 192.386   6
  16  -1  -6 898.262 205.023   6
  16   1  -5 19106.0 2350.41  14
  16  -1  -5 20853.0 2373.37  14
  16   1  -5 23127.2 2088.31  33
  16  -1  -5 22443.8 2326.31  19
  16   1  -5 21852.2 2264.91  15
  16   1  -5 21144.6 2251.82  18
  16  -1  -5 20807.0 2242.32  18
  16   1  -4 465.559 299.371  14
  16  -1  -4 964.634 330.448  14
  16   1  -4 909.122 125.532  33
  16  -1  -4 466.443 258.760  19
  16   1  -4 861.860 241.958  15
  16   1  -4 978.315 274.084  18
  16  -1  -4 910.701 269.638  18
  16  -1  -3 26313.0 2886.68  14
  16  -1  -3 29144.5 2831.30  19
  16   1  -3 24537.5 2746.41  18
  16  -1  -3 26736.5 2757.72  18
  16   1  -3 28722.6 2610.94  33
  16   1  -2-37.1909 144.568  18
  16  -1  -2 36.3730 132.257  18
  16  -1  -2 92.0907 167.425  19
  16   1  -1 902.837 222.526  18
  16  -1  -1 613.851 192.247  18
  16  -1  -1 885.540 242.578  19
  16   1   0-32.3606 121.819  18
  16  -1   0 127.722 131.668  18
  16  -1   0 39.0013 125.725  19
  16   1   1 2200.23 357.165  18
  16  -1   1 2602.96 399.919  19
  16  -1   1 2793.61 379.437  18
  16  -1   2 51.0159 100.242  18
  16   1   2 178.950 103.485  18
  16  -1   2 305.256 126.714  19
  16  -1   3 8529.96 914.330  18
  16   1   3 9800.37 931.058  18
  16  -1   3 7751.63 927.073  19
  16  -2  -9 73.1357 77.6095   6
  16   2  -9 29.0022 89.2644  15
  16  -2  -8 624.299 237.924  14
  16   2  -8 728.420 163.818   6
  16  -2  -8 759.918 163.221   6
  16   2  -8 673.745 196.553  15
  16  -2  -7 56.3968 145.001  14
  16  -2  -7-93.4200 158.871   6
  16   2  -7 150.617 121.361  15
  16  -2  -6 11275.2 1509.17  14
  16   2  -6 14838.1 1455.36  15
  16   2  -5 193.997 218.627  14
  16   2  -5 264.595 62.2097  33
  16   2  -5 129.102 146.277  15
  16   2  -5 80.6205 266.452  18
  16  -2  -5-113.765 258.753  18
  16  -2  -5 472.579 234.710  19
  16   2  -4 50502.4 4409.89  33
  16   2  -4 47060.8 4586.86  15
  16   2  -4 39709.9 4538.91  18
  16  -2  -4 43941.9 4545.15  18
  16  -2  -4 45269.5 4624.92  19
  16   2  -3 8.97592 37.0572  33
  16  -2  -3-436.546 231.826  18
  16  -2  -3-144.915 269.665  19
  16   2  -2 14952.7 1397.16  33
  16   2  -2 13533.5 1526.06  18
  16  -2  -2 14151.2 1525.94  18
  16  -2  -2 14803.2 1597.81  19
  16   2  -1 1512.53 180.569  33
  16   2  -1 1303.04 273.567  18
  16  -2  -1 1453.78 288.152  18
  16  -2  -1 1698.35 333.013  19
  16   2   0-184.676 235.647  18
  16  -2   0-300.511 251.335  18
  16  -2   0 234.610 152.196  19
  16   2   0 200.423 49.8984  33
  16   2   1 685.926 180.628  18
  16  -2   1 649.996 186.293  18
  16  -2   1 908.690 219.754  19
  16   2   1 865.386 112.347  33
  16   2   2 12059.6 1203.82  18
  16  -2   2 11054.9 1223.01  19
  16  -2   3 24.9944 87.6050  19
  16   3  -9 1061.70 217.768  15
  16  -3  -8 83.1531 122.591  14
  16   3  -8 348.346 138.844  15
  16  -3  -7 3414.71 604.554  14
  16   3  -7 5627.92 621.875  15
  16   3  -6 114.460 123.422  15
  16   3  -5 7865.73 728.272  33
  16   3  -5 6118.33 854.090  15
  16  -3  -5 6283.87 902.166  19
  16   3  -4 273.191 62.1885  33
  16   3  -4 369.649 180.077  15
  16  -3  -4 49.3805 241.111  19
  16   3  -3 13125.0 1245.75  33
  16  -3  -3 12153.9 1434.72  19
  16   3  -2 263.649 60.4134  33
  16  -3  -2 222.951 169.529  19
  16   3  -1 9926.76 973.451  33
  16  -3  -1 10956.4 1165.74  19
  16   3   0 1264.68 157.947  33
  16  -3   0 1373.27 285.184  19
  16   3   1 12551.6 1192.60  33
  16  -3   1 12273.3 1329.42  19
  16   3   2 113.714 34.1583  33
  16  -3   2-27.9691 98.4269  19
  16   4  -8 4935.18 595.609  15
  16  -4  -7 83.7021 134.939  14
  16  -4  -7-54.4507 167.370  23
  16   4  -7 62.6021 105.437  15
  16   4  -6 3927.80 528.271  15
  16   4  -5 746.260 202.442  15
  16   4  -5 402.126 77.6339  33
  16  -4  -4-44.2687 166.664  19
  16   4  -4 48.9323 33.8829  33
  16  -4  -3 219.252 201.763  19
  16   4  -3 304.363 62.0449  33
  16   4  -2 2381.61 260.605  33
  16   4  -1 971.206 127.313  33
  16   4   0 16445.5 1556.20  33
  16   4   1 1949.01 212.497  33
  16  -5  -6-49.2908 166.052  23
  16   5  -6 108.380 95.1518  15
  16  -5  -5 8437.55 1050.57  23
  16   5  -4 956.098 123.507  33
  16   5  -3 1846.75 206.696  33
  16   5  -2 1946.30 214.784  33
  16   5  -1 7140.02 691.928  33
  17   0  -9-33.1880 75.6977   6
  17   0  -8 57.4687 83.3966   6
  17   0  -8 42.9053 131.940  14
  17   0  -7 197.604 152.905  14
  17   0  -6 533.665 219.441  14
  17   0  -5 44.9547 151.340  19
  17   0  -5 35.8811 181.188  18
  17   0  -5-54.4727 158.813  14
  17   0  -4 44.6717 144.071  19
  17   0  -4 72.0542 140.137  18
  17   0  -4 52.6537 125.442  14
  17   0  -3 42.8699 138.215  19
  17   0  -3 34.7755 135.222  18
  17   0  -2 516.443 196.150  19
  17   0  -2 293.946 152.898  18
  17   0  -1 36.7500 128.798  19
  17   0  -1 29.9568 112.787  18
  17   0   0 855.357 226.946  19
  17   0   0 1140.98 221.358  18
  17   0   1-28.1759 106.076  19
  17  -1  -9-31.7623 69.0194   6
  17  -1  -9 31.9759 93.2209  14
  17  -1  -8 81.7029 137.726  14
  17  -1  -7 427.807 194.518  14
  17   1  -6 7850.01 1018.21  14
  17  -1  -6 8879.06 1038.38  14
  17  -1  -5-45.6866 147.426  19
  17   1  -5-52.8672 145.490  14
  17  -1  -5-107.705 157.163  14
  17  -1  -4 1592.40 355.045  19
  17   1  -4 1636.90 331.767  18
  17  -1  -4 1874.42 345.927  18
  17  -1  -4 2002.67 403.427  14
  17  -1  -3-43.6858 140.807  19
  17   1  -3-34.2792 145.209  18
  17  -1  -3 33.5487 159.722  18
  17  -1  -2 40.5242 124.537  19
  17   1  -2 32.0864 120.769  18
  17  -1  -2-31.5249 129.979  18
  17  -1  -1 901.009 226.818  19
  17   1  -1 746.233 214.688  18
  17  -1  -1 648.100 202.293  18
  17  -1   0 1717.50 315.359  19
  17   1   0 1263.74 256.400  18
  17  -1   0 2267.22 309.794  18
  17  -1   1 405.094 144.153  19
  17   1   1 23.1908 182.305  18
  17  -1   1 161.991 158.125  18
  17   2  -8 292.027 124.159  15
  17  -2  -8-36.5136 112.685  14
  17   2  -7 2345.73 338.433  15
  17  -2  -7 1523.41 340.941  14
  17   2  -6 268.278 133.512  15
  17  -2  -6 387.223 172.032  14
  17  -2  -5 397.241 183.511  19
  17  -2  -5 152.570 158.069  14
  17   2  -4 137.164 42.6676  33
  17  -2  -4 89.1039 178.844  19
  17   2  -4 166.791 180.821  18
  17  -2  -4-31.8481 167.027  18
  17  -2  -4 50.4207 139.020  14
  17   2  -3 3898.86 366.105  33
  17  -2  -3 3320.14 478.428  18
  17   2  -3 2518.18 454.635  18
  17  -2  -3 3059.87 515.453  19
  17   2  -2 219.639 49.6779  33
  17   2  -2-30.6584 127.532  18
  17  -2  -2 356.428 161.598  18
  17  -2  -2 80.2780 130.473  19
  17   2  -1 2891.71 287.462  33
  17  -2  -1 2485.70 414.811  19
  17   2  -1 2322.12 376.227  18
  17  -2  -1 2541.13 383.510  18
  17  -2   0 99.3072 140.219  19
  17   2   0-24.4452 108.863  18
  17  -2   1 4588.59 570.166  19
  17   3  -8 24.4339 78.7826  15
  17   3  -7 84.4615 109.688  15
  17  -3  -7 75.0468 126.534  14
  17   3  -6 1108.49 227.017  15
  17  -3  -6 597.562 209.103  14
  17  -3  -5 91.1228 117.444  14
  17  -3  -4 1142.29 286.115  19
  17   3  -4 1051.89 128.158  33
  17  -3  -4 502.689 213.224  14
  17  -3  -3 595.986 200.554  19
  17   3  -3 395.523 70.3365  33
  17  -3  -3 428.780 185.604  14
  17  -3  -2 37.8559 132.652  19
  17   3  -2 20.1261 24.4698  33
  17  -3  -1 34.7872 118.181  19
  17   3  -1 192.725 44.3693  33
  17  -3   0 396.551 162.919  19
  17   3   0 708.178 90.1066  33
  17  -4  -6 69.5266 95.7656  14
  17  -4  -5 303.066 149.897  14
  17   4  -4-6.30999 21.2533  33
  17  -4  -4-38.4011 118.009  14
  17   4  -3 297.582 53.8402  33
  17  -4  -3-36.0654 123.609  14
  17   4  -2 88.4541 32.9369  33
  18   0  -6 1127.42 253.393  14
  18   0  -5 75.6266 110.459  14
  18   0  -3 247.363 143.168  18
  18   0  -2 5591.32 659.404  18
  18   0  -1-23.4250 99.2483  18
  18  -1  -7 7546.75 867.787  14
  18  -1  -6 73.0920 106.757  14
  18  -1  -5 37.3825 102.807  14
  18  -1  -4 105.989 124.174  19
  18   1  -3 591.105 181.374  18
  18  -1  -3 634.936 180.673  18
  18  -1  -3 518.260 185.647  19
  18   1  -2 274.399 147.038  18
  18  -1  -2 172.678 119.403  18
  18  -1  -2 288.180 150.779  19
  18  -2  -6 5605.91 684.328  14
  18  -2  -5 103.479 106.428  14
  18  -2  -3 464.052 184.401  19
  18  -2  -2 3544.50 486.346  19
   0   0   0    0.00    0.00   0
TITL exp_33_ZnCyclam_20220727_autored in P2(1)/c
REM P2(1)/c (#14 in standard setting)
CELL 1.54184  15.341157   9.430565  12.771602  90.0000 105.8636  90.0000
ZERR    8.00   0.000489   0.000311   0.000449   0.0000   0.0036   0.0000
LATT  1
SYMM -x, y+1/2,-z+1/2
SFAC C H N O
UNIT 88.00 80.00 8.00 8.00
SIZE 0.09 0.19 0.54
TREF
HKLF 4
END
;
_shelx_hkl_checksum     64913
_shelx_res_file
;
TITL exp_33_zncyclam_20220727_autored_a.res in P2(1)/c
    zn_cyclam_(no3)2_ch3oh.res
    created by SHELXL-2018/3 at 18:32:29 on 29-Jul-2022
REM Old TITL exp_33_ZnCyclam_20220727_autored in P2(1)/c
REM SHELXT solution in P2(1)/c: R1 0.164, Rweak 0.004, Alpha 0.029
REM <I/s> 0.520 for 221 systematic absences, Orientation as input
REM Formula found by SHELXT: C11 N3 O5 Br
CELL 1.54184 15.3412 9.4306 12.7716 90 105.864 90
ZERR 4 0.0005 0.0003 0.0004 0 0.004 0
LATT 1
SYMM -X,0.5+Y,0.5-Z
SFAC C H N O Zn
UNIT 44 112 24 28 4
L.S. 4
PLAN  1
SIZE 0.086 0.194 0.542
TEMP -173.15
HTAB N4 O3
HTAB O7 O3
HTAB N1 O2
CONF
MORE -1
BOND $H
fmap 2
acta
REM <olex2.extras>
REM <HklSrc "%.\\zn_cyclam_(NO3)2_CH3OH.hkl">
REM </olex2.extras>
WGHT    0.127800
FVAR       2.95179
ZN1   5    1.000000    0.500000    0.500000    10.50000    0.01516    0.01199 =
         0.02146    0.00074   -0.00103   -0.00113
ZN2   5    0.500000    0.500000    0.500000    10.50000    0.01914    0.01411 =
         0.02454   -0.00133   -0.00298    0.00029
O1    4    0.901649    0.614448    0.579526    11.00000    0.01437    0.01917 =
         0.03659   -0.00468    0.00988   -0.00238
O4    4    0.410736    0.410697    0.605240    11.00000    0.01310    0.02317 =
         0.03640    0.00450    0.00799    0.00424
O3    4    0.770628    0.648540    0.607258    11.00000    0.01445    0.01933 =
         0.05173   -0.00100    0.00931    0.00382
O2    4    0.835701    0.444433    0.645113    11.00000    0.02582    0.02248 =
         0.05447    0.01387    0.01884    0.00506
N4    3    0.608660    0.500592    0.640029    11.00000    0.01366    0.01495 =
         0.02293   -0.00071    0.00104   -0.00213
AFIX  13
H4    2    0.664921    0.519254    0.617093    11.00000   -1.20000
AFIX   0
O7    4    0.810066    0.906286    0.495127    11.00000    0.03209    0.02267 =
         0.05842    0.00209    0.02072    0.00184
AFIX   7
H7    2    0.812347    0.819336    0.516078    11.00000   -1.20000
AFIX   0
O6    4    0.288728    0.390713    0.657832    11.00000    0.02136    0.03409 =
         0.06855    0.02266    0.02292    0.00640
O5    4    0.319599    0.590264    0.595858    11.00000    0.02911    0.01653 =
         0.07327    0.00783    0.02576    0.00702
N2    3    0.892809    0.468523    0.360449    11.00000    0.01461    0.02343 =
         0.02297   -0.00390    0.00061    0.00125
AFIX  13
H2    2    0.835219    0.491792    0.379058    11.00000   -1.20000
AFIX   0
N1    3    0.983808    0.306137    0.570188    11.00000    0.01650    0.01564 =
         0.03387    0.00271    0.01017    0.00350
AFIX  13
H1    2    0.933487    0.318926    0.605250    11.00000   -1.20000
AFIX   0
N5    3    0.835505    0.568043    0.611041    11.00000    0.00946    0.01789 =
         0.02242   -0.00360    0.00016   -0.00023
N6    3    0.338786    0.463955    0.619750    11.00000    0.01059    0.02633 =
         0.02110    0.00191   -0.00070    0.00180
N3    3    0.478567    0.708553    0.541802    11.00000    0.01615    0.01634 =
         0.02825   -0.00111    0.00451   -0.00275
AFIX  13
H3    2    0.428178    0.705969    0.577575    11.00000   -1.20000
AFIX   0
C9    1    0.623038    0.367307    0.704172    11.00000    0.01565    0.02181 =
         0.02931    0.00486    0.00359    0.00139
AFIX  23
H9A   2    0.570572    0.350872    0.733703    11.00000   -1.20000
H9B   2    0.677734    0.377161    0.766423    11.00000   -1.20000
AFIX   0
C5    1    0.905902    0.575756    0.280925    11.00000    0.01821    0.03864 =
         0.02281    0.00580    0.00169    0.00486
AFIX  23
H5A   2    0.849116    0.587691    0.221956    11.00000   -1.20000
H5B   2    0.954085    0.544320    0.248060    11.00000   -1.20000
AFIX   0
C8    1    0.593536    0.624493    0.704011    11.00000    0.01890    0.02474 =
         0.02671   -0.00635    0.00298   -0.00223
AFIX  23
H8A   2    0.650488    0.649443    0.759304    11.00000   -1.20000
H8B   2    0.547153    0.601449    0.742138    11.00000   -1.20000
AFIX   0
C6    1    0.451117    0.809777    0.450002    11.00000    0.01661    0.01678 =
         0.03765    0.00039    0.00420   -0.00107
AFIX  23
H6A   2    0.501178    0.820272    0.415422    11.00000   -1.20000
H6B   2    0.439699    0.903787    0.478126    11.00000   -1.20000
AFIX   0
C7    1    0.561686    0.749646    0.626805    11.00000    0.01825    0.02015 =
         0.03187   -0.00586    0.00301   -0.00491
AFIX  23
H7A   2    0.548869    0.832283    0.668051    11.00000   -1.20000
H7B   2    0.609813    0.776730    0.592444    11.00000   -1.20000
AFIX   0
C1    1    1.067499    0.284576    0.659512    11.00000    0.02081    0.02867 =
         0.03537    0.01187    0.00595    0.00938
AFIX  23
H1A   2    1.116932    0.251144    0.629517    11.00000   -1.20000
H1B   2    1.057015    0.211822    0.710621    11.00000   -1.20000
AFIX   0
C10   1    0.634547    0.239987    0.635612    11.00000    0.01716    0.01860 =
         0.03313    0.00363    0.00007    0.00208
AFIX  23
H10A  2    0.658080    0.159721    0.685250    11.00000   -1.20000
H10B  2    0.681107    0.263706    0.597912    11.00000   -1.20000
AFIX   0
C2    1    0.958552    0.183767    0.495484    11.00000    0.02377    0.01097 =
         0.05542   -0.00328    0.01417   -0.00102
AFIX  23
H2A   2    0.947341    0.100243    0.536938    11.00000   -1.20000
H2B   2    1.009659    0.160697    0.465025    11.00000   -1.20000
AFIX   0
C4    1    0.885142    0.320745    0.317544    11.00000    0.01529    0.03628 =
         0.03569   -0.01739    0.00350   -0.00247
AFIX  23
H4A   2    0.940106    0.297254    0.294672    11.00000   -1.20000
H4B   2    0.832302    0.314258    0.252673    11.00000   -1.20000
AFIX   0
C3    1    0.874178    0.213549    0.402414    11.00000    0.01782    0.01987 =
         0.05713   -0.01494    0.01038   -0.00599
AFIX  23
H3A   2    0.853153    0.122895    0.364889    11.00000   -1.20000
H3B   2    0.825874    0.247888    0.433994    11.00000   -1.20000
AFIX   0
C11   1    0.725887    0.961505    0.500196    11.00000    0.02589    0.03557 =
         0.03718    0.00163    0.00842    0.00165
AFIX 137
H11A  2    0.676872    0.901659    0.457126    11.00000   -1.50000
H11B  2    0.718800    1.058159    0.470901    11.00000   -1.50000
H11C  2    0.723491    0.963070    0.576083    11.00000   -1.50000
AFIX   0
HKLF 4
REM  exp_33_zncyclam_20220727_autored_a.res in P2(1)/c
REM wR2 = 0.1876, GooF = S = 1.010, Restrained GooF = 1.010 for all data
REM R1 = 0.0627 for 2568 Fo > 4sig(Fo) and 0.0732 for all 3230 data
REM 231 parameters refined using 0 restraints
END
WGHT      0.1278      0.0000
REM Highest difference peak  1.012,  deepest hole -0.916,  1-sigma level  0.132
Q1    1   1.0009  0.6104  0.4989  11.00000  0.05    1.01
;
_shelx_res_checksum     20405
