# Supplementary material for: Bis(nitrato-κO)(1,4,8,11-tetra­aza­cyclo­tetra­decane-κ4 N)zinc(II) methanol monosolvate
Source: IUCrdata. 2022 Aug 31;7(Pt 8):x220854. doi: 10.1107/S2414314622008549 (PMC9635416; doi:10.1107/S2414314622008549)
Supplement: Supplementary file 2 [file x-07-x220854-Isup2.hkl]

data_I                                                                          
_shelx_title ' exp_33_zncyclam_20220727_autored_a.res in P2(1)/c'               
_shelx_refln_list_code          4                                               
_shelx_F_calc_maximum      328.81                                               
_exptl_crystal_F_000       888.00                                               
_reflns_d_resolution_high  0.8295                                               
                                                                                
loop_                                                                           
 _space_group_symop_operation_xyz                                               
 'x, y, z'                                                                      
 '-x, y+1/2, -z+1/2'                                                            
 '-x, -y, -z'                                                                   
 'x, -y-1/2, z-1/2'                                                             
                                                                                
_cell_length_a    15.3412                                                       
_cell_length_b     9.4306                                                       
_cell_length_c    12.7716                                                       
_cell_angle_alpha  90.000                                                       
_cell_angle_beta  105.864                                                       
_cell_angle_gamma  90.000                                                       
                                                                                
_shelx_F_squared_multiplier     1.000                                           
                                                                                
loop_                                                                           
 _refln_index_h                                                                 
 _refln_index_k                                                                 
 _refln_index_l                                                                 
 _refln_F_squared_calc                                                          
 _refln_F_squared_meas                                                          
 _refln_F_squared_sigma                                                         
 _refln_observed_status                                                         
   1   0   0         47.11         46.79         1.98 o                         
   2   0   0      16650.73      18272.44       817.83 o                         
   3   0   0         20.98         17.94         1.67 o                         
   4   0   0        516.57        588.61        28.01 o                         
   5   0   0        117.90        144.36        11.27 o                         
   6   0   0       5457.63       5418.28       289.34 o                         
   7   0   0        614.19        735.79        41.37 o                         
   8   0   0       3618.99       4716.02       386.90 o                         
   9   0   0         14.69         28.89         4.67 o                         
  10   0   0       8272.44       9405.58       440.42 o                         
  11   0   0        217.51        192.22        20.27 o                         
  12   0   0       3381.57       3927.48       215.12 o                         
  13   0   0          1.08         14.46         9.70 o                         
  14   0   0        246.09        350.55        37.44 o                         
  15   0   0        216.64        259.62        30.85 o                         
  16   0   0        200.16        211.46        26.73 o                         
  17   0   0        157.64        117.30        18.19 o                         
   1   1   0        522.47        554.82        18.30 o                         
   2   1   0         92.40         76.32         2.85 o                         
   3   1   0       2121.59       2159.52        67.10 o                         
   4   1   0        803.36        826.09        32.40 o                         
   5   1   0       2176.45       2595.30       118.76 o                         
   6   1   0        172.19        183.46        10.65 o                         
   7   1   0       1883.30       2457.74       102.05 o                         
   8   1   0         23.40         24.85         4.29 o                         
   9   1   0       5306.83       6557.29       173.63 o                         
  10   1   0         34.18         25.61         3.51 o                         
  11   1   0        927.57       1078.46        42.39 o                         
  12   1   0         12.36         14.91         3.08 o                         
  13   1   0         10.61         14.41         4.41 o                         
  14   1   0          0.79          3.95         5.04 o                         
  15   1   0        392.46        443.76        46.96 o                         
  16   1   0          4.94          4.90         8.36 o                         
  17   1   0        263.29        205.26        29.06 o                         
   0   2   0      10281.65       9176.38       600.24 o                         
   1   2   0          0.50          0.81         0.60 o                         
   2   2   0        594.63        660.19        22.03 o                         
   3   2   0         85.01         75.56         3.52 o                         
   4   2   0        904.84        888.11        31.71 o                         
   5   2   0         21.00         25.00         2.08 o                         
   6   2   0       8628.83       9111.26       342.26 o                         
   7   2   0        389.07        501.68        22.66 o                         
   8   2   0       3105.81       3813.46       183.40 o                         
   9   2   0        776.40        830.76        30.58 o                         
  10   2   0       7661.82       8542.75       279.86 o                         
  11   2   0         39.76         37.87         3.78 o                         
  12   2   0       7033.13       7773.17       424.23 o                         
  13   2   0          2.01          3.09         3.43 o                         
  14   2   0        325.73        392.68        24.98 o                         
  15   2   0          8.87          8.28         4.32 o                         
  16   2   0         11.34         13.62        15.24 o                         
  17   2   0         14.89          3.40         9.87 o                         
   1   3   0       8874.48       8514.04       561.15 o                         
   2   3   0         68.15         53.17         3.85 o                         
   3   3   0        577.05        568.42        28.08 o                         
   4   3   0        348.27        328.65        20.43 o                         
   5   3   0        129.13        141.87        16.90 o                         
   6   3   0          1.00          2.08         2.06 o                         
   7   3   0        355.68        410.98        41.93 o                         
   8   3   0         34.23         35.97         5.37 o                         
   9   3   0         12.11         11.02         3.06 o                         
  10   3   0        112.41        104.12        10.65 o                         
  11   3   0        747.21        773.11        44.53 o                         
  12   3   0        353.67        354.71        29.75 o                         
  13   3   0        378.83        443.14        44.91 o                         
  14   3   0        183.13        201.32        19.26 o                         
  15   3   0        718.17        773.44        59.01 o                         
  16   3   0        140.20        148.26        15.86 o                         
  17   3   0         99.12         75.04        17.88 o                         
   0   4   0       2890.49       2669.72       256.25 o                         
   1   4   0         51.64         36.86         6.90 o                         
   2   4   0      15998.75      16193.35       869.80 o                         
   3   4   0          0.63          4.05         2.35 o                         
   4   4   0       4403.83       4177.79       281.15 o                         
   5   4   0         55.20         65.12         6.55 o                         
   6   4   0       7899.93       8187.46       449.81 o                         
   7   4   0          2.42          4.06         3.07 o                         
   8   4   0       6066.99       6393.00       304.22 o                         
   9   4   0          8.54          8.83         3.36 o                         
  10   4   0        331.29        321.56        21.38 o                         
  11   4   0        126.93        136.53        11.95 o                         
  12   4   0       1165.50       1340.77       102.12 o                         
  13   4   0         23.71          5.63         7.22 o                         
  14   4   0       1744.48       1789.80       355.96 o                         
  15   4   0        146.93        151.31        19.14 o                         
  16   4   0       1722.16       1887.46       178.61 o                         
   1   5   0         58.12         63.62         7.49 o                         
   2   5   0        444.23        477.35        36.97 o                         
   3   5   0        617.00        652.08        39.51 o                         
   4   5   0         94.88        101.08        12.57 o                         
   5   5   0        115.02        110.25        10.12 o                         
   6   5   0          5.10          6.46         5.01 o                         
   7   5   0        385.83        355.52        28.14 o                         
   8   5   0        190.58        175.17        14.42 o                         
   9   5   0          7.94          2.79         4.72 o                         
  10   5   0         18.47         12.05         5.07 o                         
  11   5   0        210.69        252.31        23.15 o                         
  12   5   0        247.45        241.19        20.98 o                         
  13   5   0         23.18         35.03        13.19 o                         
  14   5   0         72.25         61.00        39.77 o                         
  15   5   0         20.93         22.49         5.77 o                         
   0   6   0        995.25        849.40        50.09 o                         
   1   6   0        110.36        105.37         9.70 o                         
   2   6   0       7886.93       7622.16       299.92 o                         
   3   6   0        206.95        199.06        13.26 o                         
   4   6   0       7869.58       7364.04       327.07 o                         
   5   6   0         84.17         96.23         7.82 o                         
   6   6   0       1793.04       1814.65       101.63 o                         
   7   6   0        186.71        161.35        18.41 o                         
   8   6   0       7875.76       7999.50       531.81 o                         
   9   6   0        174.46        158.48        68.11 o                         
  10   6   0       1328.75       1188.48       148.30 o                         
  11   6   0        109.48         82.93        21.94 o                         
  12   6   0        258.95        217.00        45.60 o                         
  13   6   0         17.39          7.53        11.91 o                         
  14   6   0        518.14        357.89        65.55 o                         
   1   7   0        416.43        432.35        23.06 o                         
   2   7   0       1538.96       1604.89        79.19 o                         
   3   7   0       2021.54       1967.93        86.16 o                         
   4   7   0        462.54        441.83        27.42 o                         
   5   7   0        831.95        837.51        62.13 o                         
   6   7   0        383.94        349.06        27.49 o                         
   7   7   0         33.76         29.02        11.76 o                         
   8   7   0        201.60        163.18        24.28 o                         
   9   7   0        316.53        364.01        45.07 o                         
  10   7   0         40.42         31.80        11.05 o                         
  11   7   0        400.41        432.79        95.70 o                         
  12   7   0        286.26        332.84        41.80 o                         
  13   7   0         79.21         68.75        19.39 o                         
   0   8   0       1664.97       1714.40       432.33 o                         
   1   8   0       1069.55       1144.54        80.54 o                         
   2   8   0       1345.58       1540.02        69.86 o                         
   3   8   0        442.34        464.99        33.32 o                         
   4   8   0        794.42        921.50        81.57 o                         
   5   8   0        108.30        100.46        17.69 o                         
   6   8   0        178.89        217.33        26.71 o                         
   7   8   0        143.44        147.80        21.56 o                         
   8   8   0       2708.16       2989.88       218.31 o                         
   9   8   0          1.12          2.07         7.89 o                         
  10   8   0       2275.29       2403.79       143.15 o                         
  11   8   0          0.51         -6.06        14.76 o                         
  12   8   0        390.92        378.66        34.57 o                         
   1   9   0         40.03         54.67        35.50 o                         
   2   9   0        128.49         13.88        33.06 o                         
   3   9   0         18.27         31.85        23.41 o                         
   4   9   0         87.73         87.25        20.96 o                         
   5   9   0        666.24        585.49        65.21 o                         
   6   9   0        179.05        172.23        25.82 o                         
   7   9   0        410.44        340.85        37.14 o                         
   8   9   0         23.79         32.32        10.22 o                         
   9   9   0        247.53        384.25        59.61 o                         
  10   9   0        659.15        623.90        78.71 o                         
   0  10   0       3145.64       2848.88       324.56 o                         
   1  10   0          5.47         11.87        25.82 o                         
   2  10   0       3148.58       3547.53       388.15 o                         
   3  10   0         56.41         27.82        18.81 o                         
   4  10   0       1403.36       1523.72       196.67 o                         
   5  10   0         27.84         43.58        14.87 o                         
   6  10   0        958.21       1218.38       122.69 o                         
   7  10   0         21.32         23.09         8.58 o                         
   8  10   0        574.32        725.82        53.82 o                         
   1  11   0          0.69          0.78        15.38 o                         
   2  11   0         48.85         42.10        19.30 o                         
   3  11   0         34.93         52.92        12.34 o                         
   4  11   0        221.06        302.96        37.52 o                         
 -17   1   1        117.99         88.32        14.17 o                         
 -16   1   1         81.56         91.98        14.32 o                         
 -15   1   1         62.54         75.28         9.13 o                         
 -14   1   1         60.90        139.14        27.86 o                         
 -13   1   1        263.58        315.04        20.07 o                         
 -12   1   1      10163.55      12026.79       485.01 o                         
 -11   1   1        109.43        105.52         6.48 o                         
 -10   1   1      10589.19      12601.25       348.42 o                         
  -9   1   1         27.89         33.38         3.24 o                         
  -8   1   1       2733.72       3276.29       135.30 o                         
  -7   1   1         52.81         61.34         3.52 o                         
  -6   1   1       1011.12        833.33        27.80 o                         
  -5   1   1         41.53         52.04         2.43 o                         
  -4   1   1       9183.71      10798.74       298.72 o                         
  -3   1   1        331.59        371.24        10.27 o                         
  -2   1   1      12825.06      13006.30       421.20 o                         
  -1   1   1         15.15         13.53         1.26 o                         
   0   1   1      54638.97      50571.91      3563.25 o                         
   1   1   1        109.59        109.10         6.36 o                         
   2   1   1      10725.49      10964.63       456.86 o                         
   3   1   1        167.56        161.49         7.11 o                         
   4   1   1       4013.63       4275.31       160.46 o                         
   5   1   1        882.01        929.60        44.60 o                         
   6   1   1      17123.88      17659.64       940.03 o                         
   7   1   1          2.75          1.94         1.77 o                         
   8   1   1      12293.46      13578.42       557.02 o                         
   9   1   1       1051.46       1167.76        38.64 o                         
  10   1   1       3526.07       4310.05       189.78 o                         
  11   1   1        427.12        416.05        18.54 o                         
  12   1   1       3582.40       3647.79       132.61 o                         
  13   1   1        421.37        436.20        31.52 o                         
  14   1   1       1825.48       2103.48        93.31 o                         
  15   1   1        239.29        232.56        22.85 o                         
  16   1   1        264.03        291.70        25.02 o                         
  17   1   1         66.88         24.26        11.67 o                         
 -17   2   1        321.01        302.52        20.36 o                         
 -16   2   1        193.45        171.42        14.23 o                         
 -15   2   1         64.20         66.48         8.51 o                         
 -14   2   1         64.99         76.36        10.12 o                         
 -13   2   1         78.75        101.60         9.75 o                         
 -12   2   1          3.63          5.74         2.41 o                         
 -11   2   1        879.12        960.86        32.67 o                         
 -10   2   1        171.24        173.14         7.89 o                         
  -9   2   1        937.92       1065.10        33.92 o                         
  -8   2   1         32.55         46.23         4.23 o                         
  -7   2   1       4276.92       5517.04       206.55 o                         
  -6   2   1        135.25        160.70         6.50 o                         
  -5   2   1       1217.95       1454.93        45.66 o                         
  -4   2   1         53.33         48.25         2.43 o                         
  -3   2   1        152.05        193.89         7.02 o                         
  -2   2   1          6.24          4.48         0.73 o                         
  -1   2   1        409.94        408.15        14.65 o                         
   0   2   1         54.48         47.76         3.66 o                         
   1   2   1        391.20        383.22        17.47 o                         
   2   2   1         18.99         20.16         1.82 o                         
   3   2   1       6390.77       5807.66       224.19 o                         
   4   2   1          5.07          2.93         1.25 o                         
   5   2   1       1809.35       2053.10        96.32 o                         
   6   2   1          0.00          1.91         1.52 o                         
   7   2   1        635.16        733.64        36.33 o                         
   8   2   1         15.59         15.78         2.30 o                         
   9   2   1       1201.45       1424.42        61.23 o                         
  10   2   1        197.40        205.36        13.26 o                         
  11   2   1          1.07          0.75         1.92 o                         
  12   2   1        141.27        171.43        24.02 o                         
  13   2   1          3.76          9.80         4.90 o                         
  14   2   1        492.43        513.13        31.84 o                         
  15   2   1        144.45        166.24        14.63 o                         
  16   2   1        107.21         93.01         9.09 o                         
  17   2   1        677.46        526.63        65.44 o                         
 -17   3   1         17.34         18.39         9.06 o                         
 -16   3   1       1012.53       1190.69        85.76 o                         
 -15   3   1         68.41         64.12        11.15 o                         
 -14   3   1        657.45        736.96        59.21 o                         
 -13   3   1          0.01          3.61         4.50 o                         
 -12   3   1       2122.46       2471.00       100.01 o                         
 -11   3   1          4.24          3.74         3.77 o                         
 -10   3   1       3490.98       4152.06       157.76 o                         
  -9   3   1          3.10          7.50         2.27 o                         
  -8   3   1        560.31        493.20        27.01 o                         
  -7   3   1        217.07        246.71        19.26 o                         
  -6   3   1      14517.23      14796.33       809.52 o                         
  -5   3   1        508.13        553.94        33.08 o                         
  -4   3   1       1817.24       1673.72        93.17 o                         
  -3   3   1        129.40        132.22         7.89 o                         
  -2   3   1      10805.07      10608.38       497.95 o                         
  -1   3   1         11.13          9.70         2.01 o                         
   0   3   1       8835.02       8371.08       388.23 o                         
   1   3   1        198.12        176.96        10.65 o                         
   2   3   1      11019.41      10413.04       435.90 o                         
   3   3   1        132.46        126.13         7.69 o                         
   4   3   1        439.71        324.73        20.34 o                         
   5   3   1        187.04        170.82        15.23 o                         
   6   3   1       7059.17       6735.77       447.50 o                         
   7   3   1        356.84        376.48        48.84 o                         
   8   3   1       4453.69       4832.94       271.50 o                         
   9   3   1         56.69         58.21         8.01 o                         
  10   3   1        140.32        120.53        10.37 o                         
  11   3   1          5.10          8.55         3.15 o                         
  12   3   1        899.64        894.41        75.29 o                         
  13   3   1        140.19        146.87        16.98 o                         
  14   3   1        456.40        568.97        70.38 o                         
  15   3   1          4.25          3.43         4.47 o                         
  16   3   1       1361.29       1426.49       101.89 o                         
 -16   4   1         96.38        111.47        14.61 o                         
 -15   4   1        972.19       1098.04       107.10 o                         
 -14   4   1          6.56         11.23         5.20 o                         
 -13   4   1        876.46        868.51        51.84 o                         
 -12   4   1         25.81         29.43         6.68 o                         
 -11   4   1         25.84         32.72         6.57 o                         
 -10   4   1          0.14          4.97         3.00 o                         
  -9   4   1         17.74         21.72         4.37 o                         
  -8   4   1         13.50         14.47         3.79 o                         
  -7   4   1         38.81         43.93         5.02 o                         
  -6   4   1         33.87         44.19         5.29 o                         
  -5   4   1         23.34         15.62         3.11 o                         
  -4   4   1          7.40          6.44         3.75 o                         
  -3   4   1       1569.52       1696.91        94.14 o                         
  -2   4   1        188.65        203.99        14.08 o                         
  -1   4   1        133.01        158.52        11.22 o                         
   0   4   1        880.82        824.85        65.42 o                         
   1   4   1       2353.66       2395.58       130.65 o                         
   2   4   1       1416.12       1453.02        81.29 o                         
   3   4   1        122.83        102.81         7.00 o                         
   4   4   1         93.02        110.57         9.07 o                         
   5   4   1          9.32         10.80         9.36 o                         
   6   4   1         32.22         38.02         5.98 o                         
   7   4   1         62.85         74.60         8.66 o                         
   8   4   1         27.82         37.39         6.44 o                         
   9   4   1         25.50         39.64        12.80 o                         
  10   4   1          2.29          2.98         3.19 o                         
  11   4   1         11.90         15.74         6.29 o                         
  12   4   1          2.08          4.21         4.91 o                         
  13   4   1        293.77        277.32        37.97 o                         
  14   4   1          0.30          1.21         4.07 o                         
  15   4   1        368.14        421.24        43.90 o                         
  16   4   1        212.92        223.69        24.39 o                         
 -16   5   1        699.72        819.46        79.41 o                         
 -15   5   1         67.29         84.99        12.31 o                         
 -14   5   1       1376.75       1418.82       285.09 o                         
 -13   5   1          2.13          5.60         4.20 o                         
 -12   5   1       2504.41       2789.97       159.97 o                         
 -11   5   1          1.07          1.64         3.73 o                         
 -10   5   1       1959.19       1847.94       118.13 o                         
  -9   5   1         81.92         87.03        14.31 o                         
  -8   5   1       1876.82       1815.02       100.44 o                         
  -7   5   1        607.16        582.53        35.21 o                         
  -6   5   1       8122.34       8051.97       343.01 o                         
  -5   5   1        460.59        475.08        25.16 o                         
  -4   5   1       6065.05       6387.94       362.46 o                         
  -3   5   1         42.49         45.36         5.63 o                         
  -2   5   1      13024.07      13484.39       632.81 o                         
  -1   5   1         58.50         61.92         7.14 o                         
   0   5   1       3054.66       2881.57       204.51 o                         
   1   5   1        106.70         91.21        10.07 o                         
   2   5   1       3514.67       3405.43       229.72 o                         
   3   5   1        997.51       1063.39        61.49 o                         
   4   5   1      10241.77       9313.82       517.98 o                         
   5   5   1        765.53        751.42        49.78 o                         
   6   5   1       6856.59       7175.21       345.77 o                         
   7   5   1        494.87        493.22        32.48 o                         
   8   5   1       7686.31       8106.34       386.69 o                         
   9   5   1        105.78         92.89        22.12 o                         
  10   5   1       4202.35       4433.70       252.42 o                         
  11   5   1        334.40        356.97        33.76 o                         
  12   5   1       1259.48       1493.59       190.34 o                         
  13   5   1          2.05         -1.17         4.85 o                         
  14   5   1       1226.28       1296.03       275.01 o                         
  15   5   1        358.36        397.62        40.86 o                         
 -15   6   1        743.38        628.01        87.41 o                         
 -14   6   1         45.34         24.08        24.76 o                         
 -13   6   1        379.00        422.37        67.31 o                         
 -12   6   1        551.21        440.09        41.90 o                         
 -11   6   1         53.63         50.54        22.09 o                         
 -10   6   1        171.09        118.58        36.17 o                         
  -9   6   1         62.33         41.99        11.85 o                         
  -8   6   1         18.62         30.66         9.97 o                         
  -7   6   1        779.97        830.48        50.99 o                         
  -6   6   1        328.90        339.19        21.86 o                         
  -5   6   1        836.55        837.59        59.10 o                         
  -4   6   1          3.38          1.80         2.55 o                         
  -3   6   1         12.51         15.10         3.02 o                         
  -2   6   1        199.48        197.63        14.56 o                         
  -1   6   1        941.55        898.90        53.93 o                         
   0   6   1        174.82        165.01        11.30 o                         
   1   6   1         22.30         25.97         4.72 o                         
   2   6   1        111.59        144.75        11.99 o                         
   3   6   1         19.87         29.51         4.73 o                         
   4   6   1          6.79          7.03         3.93 o                         
   5   6   1        200.39        177.68        16.87 o                         
   6   6   1        327.70        326.81        33.33 o                         
   7   6   1        218.13        217.61        33.51 o                         
   8   6   1        130.93        113.40        22.43 o                         
   9   6   1        117.69        119.68        16.94 o                         
  10   6   1          0.70          0.72        14.83 o                         
  11   6   1        976.39        863.20        78.00 o                         
  12   6   1        269.79        267.28        41.10 o                         
  13   6   1        281.10        235.87        45.61 o                         
 -14   7   1        580.25        425.25        68.02 o                         
 -13   7   1         22.30         21.71        13.99 o                         
 -12   7   1        636.01        650.13       184.01 o                         
 -11   7   1         28.40         29.94        18.61 o                         
 -10   7   1       1705.91       1681.72        95.08 o                         
  -9   7   1        507.90        566.67       109.27 o                         
  -8   7   1       4991.77       5057.21       357.85 o                         
  -7   7   1        183.06        219.91        26.55 o                         
  -6   7   1        112.84         95.87        11.10 o                         
  -5   7   1         26.21         17.33         7.54 o                         
  -4   7   1       1594.47       1543.62        81.83 o                         
  -3   7   1        494.34        530.99        31.68 o                         
  -2   7   1       5199.67       5052.17       384.27 o                         
  -1   7   1        277.95        316.35        36.82 o                         
   0   7   1       3313.81       3410.44       137.68 o                         
   1   7   1        373.61        349.75        19.97 o                         
   2   7   1        133.99        142.43        10.46 o                         
   3   7   1        466.99        488.90        25.66 o                         
   4   7   1       2768.15       2905.10       148.08 o                         
   5   7   1        556.94        532.88        30.79 o                         
   6   7   1       1854.26       1791.13        93.59 o                         
   7   7   1        906.38        878.73       163.98 o                         
   8   7   1       2102.29       2176.74       166.45 o                         
   9   7   1          0.18          6.54         7.63 o                         
  10   7   1       1356.24       1442.26       107.59 o                         
  11   7   1        115.95        110.70        25.09 o                         
  12   7   1          5.42         -8.58        31.21 o                         
  13   7   1          0.01         -6.97        21.41 o                         
 -12   8   1        176.42        157.15        25.94 o                         
 -11   8   1         21.10         13.16        18.94 o                         
 -10   8   1        346.58        334.30        42.58 o                         
  -9   8   1         67.74         64.26        13.35 o                         
  -8   8   1        141.40        115.18        21.45 o                         
  -7   8   1       1298.29       1061.00       141.36 o                         
  -6   8   1         46.89         42.35        22.25 o                         
  -5   8   1         20.47         15.09         9.97 o                         
  -4   8   1         16.01          6.81         8.58 o                         
  -3   8   1        909.85        759.21        62.11 o                         
  -2   8   1         83.94         93.14        10.66 o                         
  -1   8   1        274.74        288.32        22.34 o                         
   0   8   1         97.42         76.81         9.75 o                         
   1   8   1        170.41        214.02        16.56 o                         
   2   8   1        152.89        172.21        20.02 o                         
   3   8   1        220.02        303.02        32.11 o                         
   4   8   1         31.99         36.04         7.32 o                         
   5   8   1         16.48          8.26         8.99 o                         
   6   8   1       1415.18       1526.19       141.31 o                         
   7   8   1        586.57        585.98        73.04 o                         
   8   8   1        435.55        425.93        45.12 o                         
   9   8   1          2.38         -2.39         9.00 o                         
  10   8   1          8.19          3.62         7.43 o                         
  11   8   1         31.42         48.81        17.39 o                         
  12   8   1         11.30         13.22        25.71 o                         
 -11   9   1        145.72        146.02        23.56 o                         
 -10   9   1        849.29        827.14        75.03 o                         
  -9   9   1         21.20         36.59        18.63 o                         
  -8   9   1       1544.19       1901.33       148.94 o                         
  -7   9   1        369.55        467.39        47.93 o                         
  -6   9   1        541.55        392.01        88.71 o                         
  -5   9   1         74.50         40.86        28.02 o                         
  -4   9   1       2101.39       1552.95       208.41 o                         
  -3   9   1          0.06        -13.81        26.88 o                         
  -2   9   1       3881.68       2417.04       290.94 o                         
  -1   9   1         35.28         54.11        35.13 o                         
   0   9   1       2641.39       2339.98       283.30 o                         
   1   9   1        188.08        172.18        38.98 o                         
   2   9   1       2928.09       2745.29       225.79 o                         
   3   9   1       1121.05        923.21        81.17 o                         
   4   9   1       2291.06       2519.75       263.78 o                         
   5   9   1        177.48        206.47        32.73 o                         
   6   9   1        417.92        413.08        48.14 o                         
   7   9   1        398.41        411.10        48.93 o                         
   8   9   1        646.76        726.06        64.82 o                         
   9   9   1         41.52         46.71        21.24 o                         
  10   9   1       2379.79       2638.88       192.80 o                         
  -8  10   1         16.55         12.07         6.82 o                         
  -7  10   1         13.69         21.30         9.63 o                         
  -6  10   1        136.11        192.90        25.70 o                         
  -5  10   1         43.75         37.66        11.97 o                         
  -4  10   1         63.32         67.77        14.62 o                         
  -3  10   1         34.31         55.11        12.94 o                         
  -2  10   1        103.54         90.79        31.28 o                         
  -1  10   1         39.60         23.76        28.36 o                         
   0  10   1          0.77         36.04        37.07 o                         
   1  10   1         37.57         31.39        25.05 o                         
   2  10   1         37.88          0.00        18.95 o                         
   3  10   1          0.01          1.54        16.24 o                         
   4  10   1        104.88        113.99        33.44 o                         
   5  10   1        244.85        232.93        42.13 o                         
   6  10   1        143.36        155.91        21.48 o                         
   7  10   1         16.72         26.38        10.12 o                         
   8  10   1         69.09         55.90        20.82 o                         
  -4  11   1        273.29        318.66        39.27 o                         
  -3  11   1        219.23        218.59        50.90 o                         
  -2  11   1        839.06        868.86       103.10 o                         
  -1  11   1         13.68         22.61        35.88 o                         
   0  11   1        731.81        742.11       129.92 o                         
   1  11   1        228.04        233.02        39.72 o                         
   2  11   1        775.76        904.52        88.22 o                         
   3  11   1        160.38        187.65        60.63 o                         
 -18   0   2       1042.07        641.72        75.68 o                         
 -17   0   2         61.24         44.92        13.84 o                         
 -16   0   2        737.41        854.94        72.60 o                         
 -15   0   2        120.10        127.84        22.33 o                         
 -14   0   2       1175.76       1346.27       104.98 o                         
 -13   0   2        265.69        279.97        23.02 o                         
 -12   0   2       1827.84       2186.18        97.35 o                         
 -11   0   2        601.21        655.50        32.04 o                         
 -10   0   2       8151.26       9676.58       331.48 o                         
  -9   0   2        625.87        722.09        52.25 o                         
  -8   0   2        921.73        991.67        48.29 o                         
  -7   0   2         89.50        108.08         6.87 o                         
  -6   0   2       1563.88       1538.93        72.43 o                         
  -5   0   2          0.06          3.63         1.20 o                         
  -4   0   2     108117.75     105297.91      4018.69 o                         
  -3   0   2       1003.15        972.36        36.02 o                         
  -2   0   2      17073.52      17858.61       724.00 o                         
  -1   0   2          4.54          5.75         3.14 o                         
   0   0   2      29905.95      34594.53      1876.04 o                         
   1   0   2        206.24        222.38        20.04 o                         
   2   0   2       7273.88       8305.87      1073.80 o                         
   3   0   2        492.31        530.97        38.00 o                         
   4   0   2       4852.53       5297.88       460.08 o                         
   5   0   2        328.71        337.95        20.74 o                         
   6   0   2      35556.88      36081.27      2377.61 o                         
   7   0   2         42.70         71.30        12.46 o                         
   8   0   2       5284.62       5958.29       395.31 o                         
   9   0   2       1594.45       1679.78       116.88 o                         
  10   0   2        673.60        723.40        45.27 o                         
  11   0   2         80.07         80.90        10.83 o                         
  12   0   2       2283.29       2278.34       225.95 o                         
  13   0   2        108.04        149.26        31.77 o                         
  14   0   2       7861.10       8131.57       773.87 o                         
  15   0   2         26.89         22.07        10.60 o                         
  16   0   2        965.02        687.95        56.51 o                         
 -18   1   2         27.87         27.49         9.06 o                         
 -17   1   2          0.28          1.67         8.28 o                         
 -16   1   2          6.76          3.19         9.68 o                         
 -15   1   2        293.35        349.02        24.15 o                         
 -14   1   2        232.11        270.77        18.89 o                         
 -13   1   2         62.47         66.42         8.20 o                         
 -12   1   2        200.59        201.97        11.37 o                         
 -11   1   2        721.84        815.73        25.38 o                         
 -10   1   2          2.05          1.43         1.45 o                         
  -9   1   2        758.78       1006.28        43.83 o                         
  -8   1   2          4.19          3.87         1.42 o                         
  -7   1   2       1014.36       1382.40        53.70 o                         
  -6   1   2          0.06          1.37         0.72 o                         
  -5   1   2       8533.14      10409.63       365.47 o                         
  -4   1   2       1034.56       1074.66        38.60 o                         
  -3   1   2      19338.00      19645.69       578.39 o                         
  -2   1   2          9.18          8.88         1.53 o                         
  -1   1   2        521.47        587.05        33.99 o                         
   0   1   2        230.17        213.80        15.00 o                         
   1   1   2          7.23          2.64         2.72 o                         
   2   1   2       1208.68       1344.11        76.08 o                         
   3   1   2       1751.15       2022.54        95.62 o                         
   4   1   2         91.58         88.47         6.72 o                         
   5   1   2        750.37        788.25        39.31 o                         
   6   1   2       1092.70       1185.43        56.86 o                         
   7   1   2       1711.06       1956.37       105.75 o                         
   8   1   2        230.95        218.05        10.91 o                         
   9   1   2       2662.14       2995.29       106.85 o                         
  10   1   2         72.06         60.13         5.09 o                         
  11   1   2        338.79        328.84        15.96 o                         
  12   1   2         97.94         96.67        10.96 o                         
  13   1   2          8.15          7.92         3.87 o                         
  14   1   2        334.56        326.92        24.53 o                         
  15   1   2          0.01         -0.04         8.10 o                         
  16   1   2         18.96         19.37         7.18 o                         
 -18   2   2        603.62        406.80        55.82 o                         
 -17   2   2         23.87         20.33         8.72 o                         
 -16   2   2       1463.84       1652.80        86.44 o                         
 -15   2   2        222.71        259.73        19.61 o                         
 -14   2   2       3160.88       4133.04       179.56 o                         
 -13   2   2        141.43        154.53        12.81 o                         
 -12   2   2       7355.85       8937.29       258.23 o                         
 -11   2   2         25.88         26.72         2.82 o                         
 -10   2   2       9681.62      11382.73       328.66 o                         
  -9   2   2        200.52        225.20        11.05 o                         
  -8   2   2        446.91        451.27        19.38 o                         
  -7   2   2         49.60         52.22         3.53 o                         
  -6   2   2       4308.84       4468.46       169.41 o                         
  -5   2   2        343.24        399.44        14.95 o                         
  -4   2   2      10913.79      11104.10       428.84 o                         
  -3   2   2        252.05        278.57        12.05 o                         
  -2   2   2       3381.42       3866.66       119.89 o                         
  -1   2   2        149.11        147.07         6.54 o                         
   0   2   2       5413.34       4871.22       321.04 o                         
   1   2   2        220.89        210.45        12.56 o                         
   2   2   2      13883.34      13994.79       603.90 o                         
   3   2   2        300.21        317.98        18.10 o                         
   4   2   2       2127.85       1859.10        79.37 o                         
   5   2   2        391.15        398.50        19.27 o                         
   6   2   2       4218.84       3966.24       181.87 o                         
   7   2   2         28.18         27.55         5.91 o                         
   8   2   2       7843.54       7716.55       317.11 o                         
   9   2   2         14.05         17.26         2.60 o                         
  10   2   2        558.36        518.21        19.66 o                         
  11   2   2         57.32         50.57         6.04 o                         
  12   2   2        408.64        472.61        31.88 o                         
  13   2   2          3.70          2.07         4.21 o                         
  14   2   2       1368.95       1549.95        77.38 o                         
  15   2   2          1.11         -2.16         3.12 o                         
  16   2   2       1333.20       1329.85        98.47 o                         
 -17   3   2          2.14          2.63         2.76 o                         
 -16   3   2         34.23         29.34         6.53 o                         
 -15   3   2        161.13        177.79        19.42 o                         
 -14   3   2        385.58        442.41        44.07 o                         
 -13   3   2        468.21        532.26        31.78 o                         
 -12   3   2        214.60        206.71        13.92 o                         
 -11   3   2        188.44        215.26        13.31 o                         
 -10   3   2        200.82        195.56        12.03 o                         
  -9   3   2        720.87        786.51        32.07 o                         
  -8   3   2         38.76         46.88         4.78 o                         
  -7   3   2        362.81        367.06        27.50 o                         
  -6   3   2        591.00        631.73        44.59 o                         
  -5   3   2        266.50        361.62        21.02 o                         
  -4   3   2       1237.11       1355.22        69.54 o                         
  -3   3   2        685.27        889.09        45.07 o                         
  -2   3   2        342.40        405.81        26.58 o                         
  -1   3   2       7314.19       7127.61       378.58 o                         
   0   3   2          0.93         -2.96         4.77 o                         
   1   3   2        415.14        330.76        24.92 o                         
   2   3   2        806.04        813.55        57.85 o                         
   3   3   2        285.26        353.77        30.19 o                         
   4   3   2        615.72        524.59        34.43 o                         
   5   3   2        508.02        520.64        38.23 o                         
   6   3   2         11.69         17.40         4.13 o                         
   7   3   2       2521.20       2543.36       140.67 o                         
   8   3   2         63.93         74.88         7.46 o                         
   9   3   2          1.78          0.77         2.48 o                         
  10   3   2        147.71        141.26        12.70 o                         
  11   3   2          1.72          4.53         4.69 o                         
  12   3   2         10.21         14.78         5.55 o                         
  13   3   2        178.73        138.38        15.19 o                         
  14   3   2         21.21         15.09         7.74 o                         
  15   3   2         48.33         56.36         8.67 o                         
  16   3   2          6.70          9.18         8.13 o                         
 -17   4   2         14.26         10.15         3.78 o                         
 -16   4   2        232.42        273.34        29.91 o                         
 -15   4   2         42.60         57.35        10.11 o                         
 -14   4   2       1393.29       1559.45       186.62 o                         
 -13   4   2        234.98        275.84        23.24 o                         
 -12   4   2       1301.68       1290.88        94.66 o                         
 -11   4   2          3.59          5.66         2.78 o                         
 -10   4   2       3381.94       3730.97       166.08 o                         
  -9   4   2          3.42          2.69         2.53 o                         
  -8   4   2       1146.40       1190.94        82.75 o                         
  -7   4   2          1.44         -0.33         1.86 o                         
  -6   4   2       4904.95       4969.34       245.23 o                         
  -5   4   2          0.92          0.70         1.55 o                         
  -4   4   2       7343.35       7589.64       428.02 o                         
  -3   4   2        540.28        517.90        33.55 o                         
  -2   4   2      28096.37      29925.89      1637.83 o                         
  -1   4   2       1671.67       1792.87        87.29 o                         
   0   4   2       7957.31       7786.90       505.94 o                         
   1   4   2       1079.25       1007.89        59.21 o                         
   2   4   2         62.27         35.55         5.66 o                         
   3   4   2         76.76         74.70         8.96 o                         
   4   4   2       4686.64       3969.83       297.77 o                         
   5   4   2        128.67        126.99        12.93 o                         
   6   4   2       3958.80       3917.70       188.56 o                         
   7   4   2        968.49        959.13        46.68 o                         
   8   4   2      12368.86      12900.86       866.01 o                         
   9   4   2        386.12        417.84        28.59 o                         
  10   4   2       1597.47       1631.38        95.36 o                         
  11   4   2         14.33         11.65         4.89 o                         
  12   4   2       1301.55       1273.30       163.72 o                         
  13   4   2         53.43         68.78        11.43 o                         
  14   4   2       1774.47       1796.48       465.15 o                         
  15   4   2         15.01         25.37         5.99 o                         
 -16   5   2        244.68        223.38        24.65 o                         
 -15   5   2         22.75         24.65         6.32 o                         
 -14   5   2        121.89        139.69        17.18 o                         
 -13   5   2          3.72          1.94         4.87 o                         
 -12   5   2         55.23         56.26        12.38 o                         
 -11   5   2         18.05         19.52        14.27 o                         
 -10   5   2         15.36         18.61         5.66 o                         
  -9   5   2         12.91         14.02         4.35 o                         
  -8   5   2        283.29        298.63        21.55 o                         
  -7   5   2       1746.66       1595.09       135.96 o                         
  -6   5   2         29.14         31.59         7.34 o                         
  -5   5   2         79.70        102.43        10.68 o                         
  -4   5   2          0.34          2.66         3.87 o                         
  -3   5   2        319.53        327.84        20.85 o                         
  -2   5   2        101.74        104.65         9.84 o                         
  -1   5   2         22.27         11.54         4.06 o                         
   0   5   2        393.74        368.34        26.87 o                         
   1   5   2         39.03         37.49         6.41 o                         
   2   5   2        658.43        741.58        54.17 o                         
   3   5   2         12.73         10.27         2.90 o                         
   4   5   2        229.74        236.08        19.56 o                         
   5   5   2        377.18        417.50        25.50 o                         
   6   5   2          1.75          3.43         3.39 o                         
   7   5   2        281.23        286.82        23.52 o                         
   8   5   2        772.01        856.60        59.72 o                         
   9   5   2         24.15         39.96         8.71 o                         
  10   5   2         56.77         48.75         9.62 o                         
  11   5   2        270.55        307.95        30.20 o                         
  12   5   2        255.90        269.65        58.07 o                         
  13   5   2          0.33          2.86        14.39 o                         
  14   5   2         15.96         26.03         7.28 o                         
  15   5   2         43.90         46.33         7.50 o                         
 -15   6   2         64.11         84.76        32.01 o                         
 -14   6   2       1804.64       1777.85       207.35 o                         
 -13   6   2          0.42        -10.34        14.25 o                         
 -12   6   2       3605.89       3102.42       334.54 o                         
 -11   6   2        184.55        177.41        31.60 o                         
 -10   6   2        192.07        227.44        99.89 o                         
  -9   6   2        250.10        222.47        28.22 o                         
  -8   6   2       2148.17       2033.27       124.68 o                         
  -7   6   2        160.21        148.86        13.57 o                         
  -6   6   2       1386.12       1403.48        89.68 o                         
  -5   6   2        838.87        823.21        71.67 o                         
  -4   6   2       4925.66       4837.49       308.00 o                         
  -3   6   2        434.89        388.59        43.91 o                         
  -2   6   2      14081.18      13951.33       661.05 o                         
  -1   6   2         30.95         32.28         4.66 o                         
   0   6   2       3587.64       2973.35       219.26 o                         
   1   6   2        570.01        542.46        28.79 o                         
   2   6   2       2120.21       2166.36       121.69 o                         
   3   6   2         29.18         26.92         5.01 o                         
   4   6   2       7544.72       7459.07       417.02 o                         
   5   6   2        212.49        194.01        18.49 o                         
   6   6   2       3466.72       3570.66       207.76 o                         
   7   6   2         37.34         27.94        24.64 o                         
   8   6   2       3415.46       3931.77       284.70 o                         
   9   6   2        118.03         92.34        15.52 o                         
  10   6   2       2038.40       2042.71       220.20 o                         
  11   6   2        273.60        277.77        51.19 o                         
  12   6   2         48.38         16.38        25.49 o                         
  13   6   2        117.66         90.78        23.03 o                         
 -14   7   2          0.45         -6.65        21.45 o                         
 -13   7   2         50.73         36.53        15.86 o                         
 -12   7   2        688.03        594.07        52.04 o                         
 -11   7   2         56.43         72.25        22.43 o                         
 -10   7   2        210.15        148.61        30.09 o                         
  -9   7   2        459.93        402.41        49.52 o                         
  -8   7   2        676.64        627.37        53.00 o                         
  -7   7   2        288.01        265.39        45.67 o                         
  -6   7   2       1429.69       1345.97        97.26 o                         
  -5   7   2         94.26         72.30        12.04 o                         
  -4   7   2         15.28         16.63        12.75 o                         
  -3   7   2        287.24        234.63        28.16 o                         
  -2   7   2        302.13        251.01        24.77 o                         
  -1   7   2         15.38         19.27         4.48 o                         
   0   7   2         25.47         32.13         9.19 o                         
   1   7   2          3.64          0.13         2.92 o                         
   2   7   2          7.28          6.02         3.25 o                         
   3   7   2        141.80        140.64        13.64 o                         
   4   7   2        105.46        107.00        11.88 o                         
   5   7   2         33.90         28.63         6.33 o                         
   6   7   2          0.01        -12.00        14.33 o                         
   7   7   2        102.72        119.16        20.17 o                         
   8   7   2        111.77        114.23        30.06 o                         
   9   7   2        108.91        132.33        23.01 o                         
  10   7   2        171.83        164.60        21.29 o                         
  11   7   2          4.95          5.12        21.70 o                         
  12   7   2        166.37        135.25        27.03 o                         
  13   7   2         26.45         10.22        13.46 o                         
 -13   8   2          3.30          4.17        10.67 o                         
 -12   8   2       1698.46       1602.92       139.27 o                         
 -11   8   2         37.20         23.74        14.14 o                         
 -10   8   2        934.09       1021.22        77.61 o                         
  -9   8   2        337.22        308.40        29.70 o                         
  -8   8   2       3519.33       3634.96       268.29 o                         
  -7   8   2        745.69        704.50        47.54 o                         
  -6   8   2        903.15        811.14       103.04 o                         
  -5   8   2        368.91        301.46        32.51 o                         
  -4   8   2        892.02        707.36        58.62 o                         
  -3   8   2       1575.69       1313.25       140.22 o                         
  -2   8   2       3521.78       2663.46       309.36 o                         
  -1   8   2         57.36         46.36         7.31 o                         
   0   8   2        699.76        793.70        44.61 o                         
   1   8   2        649.36        748.88        57.54 o                         
   2   8   2        172.23        171.69        19.79 o                         
   3   8   2        198.92        231.03        33.89 o                         
   4   8   2       1667.72       1769.79       100.30 o                         
   5   8   2        107.01        115.21        26.95 o                         
   6   8   2       1837.54       1926.12       140.95 o                         
   7   8   2       1395.76       1579.52       125.86 o                         
   8   8   2        324.05        396.78        49.00 o                         
   9   8   2         34.29         38.40        10.72 o                         
  10   8   2       2050.27       2241.88       133.32 o                         
  11   8   2        249.00        296.36        60.01 o                         
 -11   9   2         54.51         48.17        15.15 o                         
 -10   9   2         63.50         43.06        14.37 o                         
  -9   9   2        679.13        722.46        46.72 o                         
  -8   9   2         55.76         62.89        12.64 o                         
  -7   9   2        270.45        353.04        81.41 o                         
  -6   9   2       1229.23       1371.16       114.58 o                         
  -5   9   2        743.46        950.16        84.94 o                         
  -4   9   2        801.10        876.99        68.65 o                         
  -3   9   2          0.43          2.77        11.90 o                         
  -2   9   2        146.98        152.87        44.47 o                         
  -1   9   2        215.48        196.87        64.74 o                         
   0   9   2         69.45         78.49        30.49 o                         
   1   9   2         18.96         18.62        10.71 o                         
   2   9   2        330.64        437.13        38.68 o                         
   3   9   2        409.37        302.53        52.86 o                         
   4   9   2          7.77         -8.26         8.26 o                         
   5   9   2          0.31         -2.48         7.81 o                         
   6   9   2        510.59        556.87        53.68 o                         
   7   9   2         49.51         45.62        16.41 o                         
   8   9   2          0.02          6.43         7.82 o                         
   9   9   2          7.23         27.79        10.00 o                         
  -8  10   2        812.15       1114.98        93.92 o                         
  -7  10   2         23.66         31.82        12.54 o                         
  -6  10   2       1379.12       1693.36       132.90 o                         
  -5  10   2         26.37         39.66        11.87 o                         
  -4  10   2        636.46        720.92        57.35 o                         
  -3  10   2         95.30        105.61        19.15 o                         
  -2  10   2       2100.25       2531.07       292.07 o                         
  -1  10   2        457.72        470.17        92.43 o                         
   0  10   2       2973.46       3310.90       366.95 o                         
   1  10   2        331.59        248.56        46.80 o                         
   2  10   2       2275.59       2216.06       281.91 o                         
   3  10   2          2.20        -11.88        19.96 o                         
   4  10   2       1779.58       1555.01       203.30 o                         
   5  10   2         50.41         38.80        16.42 o                         
   6  10   2       1994.12       1795.07       215.31 o                         
   7  10   2         40.17         42.98        11.07 o                         
  -4  11   2         88.83        119.67        42.17 o                         
  -3  11   2         68.94         64.13        28.98 o                         
  -2  11   2         84.31         57.72        22.88 o                         
  -1  11   2          5.81         -8.74        18.98 o                         
   0  11   2          3.47         -0.44        19.07 o                         
   1  11   2         24.11         35.78        19.81 o                         
   2  11   2          0.92         -0.55        16.50 o                         
 -18   1   3        110.00         67.15        12.09 o                         
 -17   1   3         18.22         -1.91         9.80 o                         
 -16   1   3       2806.10       3124.30       141.76 o                         
 -15   1   3          6.58          4.86         5.26 o                         
 -14   1   3        620.37        865.90        42.45 o                         
 -13   1   3         12.71         12.74         4.28 o                         
 -12   1   3       1391.66       1718.11        54.73 o                         
 -11   1   3        202.81        239.85        10.15 o                         
 -10   1   3       3319.27       3974.43        99.27 o                         
  -9   1   3        363.86        399.55        18.24 o                         
  -8   1   3       7457.70       8727.18       463.56 o                         
  -7   1   3          3.47          3.61         1.76 o                         
  -6   1   3       6107.60       6845.07       317.93 o                         
  -5   1   3         91.80         95.62         5.16 o                         
  -4   1   3      24441.34      25272.93       784.53 o                         
  -3   1   3        123.88        123.15         6.08 o                         
  -2   1   3        759.61        615.42        31.01 o                         
  -1   1   3        101.34        100.87        12.99 o                         
   0   1   3      12632.05      15141.27       994.15 o                         
   1   1   3         15.41          8.56         4.55 o                         
   2   1   3      62935.86      68726.30      3695.38 o                         
   3   1   3         40.59         52.50         5.36 o                         
   4   1   3      13961.52      15087.05       697.25 o                         
   5   1   3         83.32         83.25         6.05 o                         
   6   1   3       8259.38       8586.17       387.93 o                         
   7   1   3        769.77        731.39        42.91 o                         
   8   1   3       5160.81       4815.22       181.20 o                         
   9   1   3        842.01        830.18        38.72 o                         
  10   1   3        452.78        476.82        20.84 o                         
  11   1   3         35.54         43.82         5.00 o                         
  12   1   3       2100.95       2086.27       141.39 o                         
  13   1   3        104.41        108.01        16.81 o                         
  14   1   3       5365.46       5334.57       360.50 o                         
  15   1   3         26.06         14.83        11.42 o                         
  16   1   3       1302.35       1006.59        61.93 o                         
 -18   2   3         56.85         53.26        21.16 o                         
 -17   2   3        385.91        387.99        29.19 o                         
 -16   2   3          1.10         -7.14        14.29 o                         
 -15   2   3       2858.31       3238.75       145.51 o                         
 -14   2   3          3.42         -1.37         7.03 o                         
 -13   2   3        353.11        377.39        19.06 o                         
 -12   2   3          0.55          2.30         2.45 o                         
 -11   2   3         70.45         93.60         5.26 o                         
 -10   2   3        153.73        164.19         9.33 o                         
  -9   2   3       3633.04       4460.93       139.69 o                         
  -8   2   3        297.78        365.26        21.49 o                         
  -7   2   3       2255.46       2892.00       134.76 o                         
  -6   2   3         45.99         69.80         4.78 o                         
  -5   2   3       4691.82       5721.03       241.41 o                         
  -4   2   3        135.92        148.30         6.27 o                         
  -3   2   3        231.79        273.49         9.81 o                         
  -2   2   3         49.22         40.84         4.70 o                         
  -1   2   3       1771.85       1732.71       119.31 o                         
   0   2   3       2287.31       2303.48       146.07 o                         
   1   2   3       3210.17       3009.70       169.15 o                         
   2   2   3       1940.72       2069.54       142.11 o                         
   3   2   3       4145.15       4445.35       248.28 o                         
   4   2   3        124.39        114.88         8.96 o                         
   5   2   3        857.21        890.75        40.47 o                         
   6   2   3          0.12          0.78         1.74 o                         
   7   2   3       1100.03       1039.62        46.30 o                         
   8   2   3         27.37         24.29         3.48 o                         
   9   2   3         24.15         22.71         5.19 o                         
  10   2   3         89.23         81.34         7.48 o                         
  11   2   3        205.85        195.17        23.98 o                         
  12   2   3         41.45         42.57         7.35 o                         
  13   2   3        656.96        689.43        92.61 o                         
  14   2   3        423.16        419.10        26.33 o                         
  15   2   3          2.78         -0.89         2.50 o                         
  16   2   3          0.65          2.87        10.05 o                         
 -17   3   3         58.15         49.05         7.17 o                         
 -16   3   3       1113.10       1460.54       107.96 o                         
 -15   3   3         11.83          8.66         4.83 o                         
 -14   3   3       2083.81       2521.45       150.27 o                         
 -13   3   3         44.94         26.05         6.44 o                         
 -12   3   3       1755.75       1860.65        73.52 o                         
 -11   3   3         41.68         39.26         6.09 o                         
 -10   3   3       7524.15       8848.00       289.66 o                         
  -9   3   3        174.85        205.08        10.56 o                         
  -8   3   3        429.98        353.44        18.64 o                         
  -7   3   3        485.61        548.60        38.54 o                         
  -6   3   3       2259.61       2182.63       126.57 o                         
  -5   3   3        130.13        133.60         9.69 o                         
  -4   3   3      18789.50      20108.86      1100.60 o                         
  -3   3   3        120.86        119.66         9.54 o                         
  -2   3   3      26006.99      27143.80      2511.76 o                         
  -1   3   3       1204.57       1097.79        65.50 o                         
   0   3   3       7263.18       6978.51       375.95 o                         
   1   3   3         24.17         26.28         8.36 o                         
   2   3   3       1112.38        814.42        64.77 o                         
   3   3   3        723.23        681.23        56.79 o                         
   4   3   3       4091.43       3400.88       196.29 o                         
   5   3   3        106.92        100.36        10.79 o                         
   6   3   3       2115.01       1833.60       107.91 o                         
   7   3   3         67.07         59.61         6.62 o                         
   8   3   3       4078.41       3645.96       203.45 o                         
   9   3   3          1.85          0.77         7.80 o                         
  10   3   3        290.24        288.07        21.41 o                         
  11   3   3        108.39         80.75        12.61 o                         
  12   3   3        219.61        235.29        25.65 o                         
  13   3   3          7.55          0.89         4.19 o                         
  14   3   3       1469.42       1549.32       108.10 o                         
  15   3   3         69.87         59.50         8.47 o                         
 -17   4   3         29.09         26.83        19.15 o                         
 -16   4   3         39.55         33.39         6.81 o                         
 -15   4   3          2.22          5.63         6.65 o                         
 -14   4   3          1.53         -8.13         9.25 o                         
 -13   4   3         66.34         60.53         9.17 o                         
 -12   4   3        325.68        344.90        31.80 o                         
 -11   4   3          2.97          6.85         3.99 o                         
 -10   4   3        157.58        151.09         9.94 o                         
  -9   4   3        364.20        364.57        21.69 o                         
  -8   4   3         66.97         70.59         8.28 o                         
  -7   4   3        103.84        110.55         9.05 o                         
  -6   4   3        349.22        346.84        26.02 o                         
  -5   4   3       1259.77       1359.43        83.73 o                         
  -4   4   3        910.27        951.78       101.84 o                         
  -3   4   3        299.35        398.88        27.01 o                         
  -2   4   3        197.22        233.76        17.93 o                         
  -1   4   3       3316.04       3971.46       415.07 o                         
   0   4   3        433.68        429.68        55.69 o                         
   1   4   3       9216.49       9272.06       523.62 o                         
   2   4   3        161.42        160.63        21.00 o                         
   3   4   3        222.10        249.26        36.13 o                         
   4   4   3        166.96        153.93        20.97 o                         
   5   4   3        191.59        156.26        13.12 o                         
   6   4   3        156.66        152.04        12.15 o                         
   7   4   3        175.88        172.84        14.59 o                         
   8   4   3        183.83        206.54        16.27 o                         
   9   4   3          5.18          3.18         3.27 o                         
  10   4   3        292.40        297.13        29.28 o                         
  11   4   3        126.08         92.52        35.51 o                         
  12   4   3        279.28        265.03       102.17 o                         
  13   4   3         15.94         13.13         5.36 o                         
  14   4   3        206.11        193.70        37.61 o                         
  15   4   3        209.38        252.87        27.08 o                         
 -16   5   3        138.34        211.95        23.72 o                         
 -15   5   3          0.98          5.18         3.13 o                         
 -14   5   3       2794.63       2989.80       467.79 o                         
 -13   5   3          2.80         -0.19         6.72 o                         
 -12   5   3       3609.21       3088.45       287.83 o                         
 -11   5   3          5.31        -20.20        20.20 o                         
 -10   5   3       1165.28       1293.44        72.08 o                         
  -9   5   3         16.23         17.41         6.01 o                         
  -8   5   3         33.76         31.72         6.95 o                         
  -7   5   3        219.27        202.12        21.61 o                         
  -6   5   3       4186.94       4184.11       262.64 o                         
  -5   5   3        310.46        310.52        24.18 o                         
  -4   5   3       5302.28       5172.72       377.64 o                         
  -3   5   3        147.77        166.82        14.28 o                         
  -2   5   3       7398.20       7217.13       447.32 o                         
  -1   5   3        903.51       1083.14       172.83 o                         
   0   5   3       7490.56       6503.72       435.52 o                         
   1   5   3        198.29        207.43        31.46 o                         
   2   5   3         87.96         60.81         8.05 o                         
   3   5   3         90.38         77.38         8.91 o                         
   4   5   3       7090.15       6542.26       260.17 o                         
   5   5   3         25.34         22.11         9.59 o                         
   6   5   3       8893.06       9433.10       474.56 o                         
   7   5   3          7.84         10.95         5.76 o                         
   8   5   3       5948.56       6231.87       421.11 o                         
   9   5   3        136.16        133.33        34.59 o                         
  10   5   3       6722.04       6855.14       473.68 o                         
  11   5   3        248.53        249.36        25.72 o                         
  12   5   3        920.13        946.48       214.43 o                         
  13   5   3          2.24          2.56         4.03 o                         
  14   5   3        676.01        753.95       187.28 o                         
 -15   6   3         12.32         -6.76        21.80 o                         
 -14   6   3         37.38          8.48        23.31 o                         
 -13   6   3          3.25          7.00        13.17 o                         
 -12   6   3          5.38         11.42        13.77 o                         
 -11   6   3         92.81        105.07        26.32 o                         
 -10   6   3        166.06        180.16        32.67 o                         
  -9   6   3       1045.66       1002.15        62.98 o                         
  -8   6   3         21.93         24.21         5.57 o                         
  -7   6   3         63.71         66.13        10.20 o                         
  -6   6   3        164.96        179.72        16.70 o                         
  -5   6   3         19.02          7.41         5.81 o                         
  -4   6   3         46.93         41.46         8.56 o                         
  -3   6   3        442.20        417.17        32.79 o                         
  -2   6   3       1090.68       1015.77        63.67 o                         
  -1   6   3        388.21        389.27        30.55 o                         
   0   6   3        460.07        432.36        33.20 o                         
   1   6   3       1586.95       1549.19       103.09 o                         
   2   6   3         51.68         59.43         8.11 o                         
   3   6   3        275.10        298.72        21.36 o                         
   4   6   3        440.27        436.66        30.99 o                         
   5   6   3          0.01         -3.17         4.21 o                         
   6   6   3          3.62          0.36         9.24 o                         
   7   6   3        115.92         93.00        26.30 o                         
   8   6   3        466.41        502.16        73.23 o                         
   9   6   3         31.98         40.71        27.94 o                         
  10   6   3        132.36        116.65        34.76 o                         
  11   6   3         23.36         -5.57        21.65 o                         
  12   6   3         33.28          5.00        22.29 o                         
  13   6   3          1.20          4.24        17.47 o                         
 -14   7   3       1161.38       1122.57       137.39 o                         
 -13   7   3         18.45          3.77        11.64 o                         
 -12   7   3       3816.55       3582.70       320.12 o                         
 -11   7   3         53.60         56.56        18.00 o                         
 -10   7   3        441.25        500.11        57.14 o                         
  -9   7   3         15.46          3.80        14.02 o                         
  -8   7   3        989.35       1065.72        92.57 o                         
  -7   7   3        113.37        123.06        20.17 o                         
  -6   7   3       2970.50       3041.42       164.36 o                         
  -5   7   3        673.87        618.02        62.23 o                         
  -4   7   3       2834.62       2858.55       245.88 o                         
  -3   7   3         61.77         51.76        17.00 o                         
  -2   7   3       5661.80       5723.98       244.29 o                         
  -1   7   3        561.35        586.91        36.42 o                         
   0   7   3       3215.44       3875.39       248.47 o                         
   1   7   3        755.19        775.22       102.21 o                         
   2   7   3        451.41        455.64        32.29 o                         
   3   7   3        268.40        245.44        29.67 o                         
   4   7   3       2234.27       2292.27       128.04 o                         
   5   7   3        147.55        157.50        18.11 o                         
   6   7   3       2863.62       2781.26       224.85 o                         
   7   7   3          7.40         25.65        37.47 o                         
   8   7   3         12.56         19.79         9.18 o                         
   9   7   3         22.27         14.81         8.38 o                         
  10   7   3       1080.12       1044.37        86.49 o                         
  11   7   3         99.51         95.01        30.49 o                         
  12   7   3        838.88        755.75        68.51 o                         
 -13   8   3          0.03        -17.90        24.65 o                         
 -12   8   3         29.04         31.49        15.04 o                         
 -11   8   3          4.56         11.88        12.19 o                         
 -10   8   3         88.28        102.39        31.53 o                         
  -9   8   3         66.42         70.65        13.45 o                         
  -8   8   3        237.29        219.10        26.84 o                         
  -7   8   3        119.90        123.01        50.28 o                         
  -6   8   3        496.03        588.24        58.29 o                         
  -5   8   3        410.94        465.66        49.35 o                         
  -4   8   3         14.33         19.61        24.44 o                         
  -3   8   3        155.07        151.40        21.00 o                         
  -2   8   3        388.87        413.96        30.49 o                         
  -1   8   3        470.45        494.16        80.83 o                         
   0   8   3          6.43         23.19         7.52 o                         
   1   8   3         67.38         48.53        21.68 o                         
   2   8   3        213.49        272.25        31.00 o                         
   3   8   3        733.00        789.51        64.01 o                         
   4   8   3         53.89         62.36        12.70 o                         
   5   8   3        417.09        492.89        47.43 o                         
   6   8   3        317.03        379.47        37.26 o                         
   7   8   3         77.98         58.14        15.30 o                         
   8   8   3         70.03         94.20        18.17 o                         
   9   8   3         17.00         14.06         8.38 o                         
  10   8   3        153.18        140.67        20.87 o                         
  11   8   3        495.12        639.86        91.38 o                         
 -11   9   3          2.81          8.47         9.69 o                         
 -10   9   3         85.94         62.78        19.51 o                         
  -9   9   3        112.74        113.02        16.69 o                         
  -8   9   3       2189.90       2374.41       177.49 o                         
  -7   9   3        176.96        191.14        24.04 o                         
  -6   9   3       3055.84       3655.99       266.50 o                         
  -5   9   3         23.14         15.68        18.98 o                         
  -4   9   3        897.60        954.82       140.87 o                         
  -3   9   3        371.34        348.03        36.24 o                         
  -2   9   3       1257.56       1335.07       180.39 o                         
  -1   9   3        353.56        407.64        69.47 o                         
   0   9   3       2046.40       2585.48       167.51 o                         
   1   9   3         19.02         16.13         6.08 o                         
   2   9   3       2233.99       2537.99       217.19 o                         
   3   9   3         62.94         60.99        11.24 o                         
   4   9   3       2234.23       2508.55       226.23 o                         
   5   9   3         55.42         59.88        13.27 o                         
   6   9   3       1693.53       1915.27       320.50 o                         
   7   9   3         36.11         43.39        13.10 o                         
   8   9   3       1020.64       1249.79        92.39 o                         
   9   9   3         42.90         47.14        10.54 o                         
  -8  10   3         37.39         27.28        13.71 o                         
  -7  10   3        127.88        139.98        20.84 o                         
  -6  10   3         31.14         34.81        20.72 o                         
  -5  10   3         18.90         17.22        30.31 o                         
  -4  10   3         53.52         55.21        15.69 o                         
  -3  10   3          4.32         11.32        32.91 o                         
  -2  10   3        184.73        289.26        69.33 o                         
  -1  10   3         14.89         45.95        33.76 o                         
   0  10   3          1.80          9.46        14.94 o                         
   1  10   3         81.35         59.89        24.43 o                         
   2  10   3          3.98          1.22        18.19 o                         
   3  10   3         20.48         45.63        32.62 o                         
   4  10   3         47.43         35.03        27.98 o                         
   5  10   3        157.91        120.75        17.95 o                         
   6  10   3         62.20         45.33        12.03 o                         
  -3  11   3         19.04        -17.87        32.54 o                         
  -2  11   3        570.54        635.41        69.95 o                         
  -1  11   3         18.87         11.91        15.96 o                         
   0  11   3        461.05        579.85        63.64 o                         
   1  11   3          0.00          7.99        15.00 o                         
 -17   0   4          0.26          6.48         9.00 o                         
 -16   0   4       1683.48       1832.82       114.84 o                         
 -15   0   4        218.45        265.20        24.17 o                         
 -14   0   4         47.39         83.47        15.82 o                         
 -13   0   4        144.05        165.77        11.98 o                         
 -12   0   4        409.75        411.86        22.67 o                         
 -11   0   4        280.01        308.59        15.67 o                         
 -10   0   4       2701.51       3009.89       116.45 o                         
  -9   0   4        217.04        259.79        18.88 o                         
  -8   0   4       7014.82       8276.08       769.83 o                         
  -7   0   4         23.62         24.74         5.38 o                         
  -6   0   4      11853.33      15324.85      1420.06 o                         
  -5   0   4       2415.23       2686.79       116.00 o                         
  -4   0   4      13676.16      13575.74       574.47 o                         
  -3   0   4        209.92        225.27        18.65 o                         
  -2   0   4        375.15        368.36        33.74 o                         
  -1   0   4        107.11        125.03        11.46 o                         
   0   0   4       1827.84       2326.41       158.29 o                         
   1   0   4        521.56        556.62        50.00 o                         
   2   0   4      46841.73      54177.07      5022.63 o                         
   3   0   4         10.72          7.92         5.08 o                         
   4   0   4      45374.31      48455.93      3146.85 o                         
   5   0   4       1904.51       2146.58       145.84 o                         
   6   0   4       2328.59       2324.98       161.91 o                         
   7   0   4        571.88        596.83        44.88 o                         
   8   0   4        813.11        771.45        57.35 o                         
   9   0   4        612.61        510.67        41.64 o                         
  10   0   4       3659.35       2989.17       213.61 o                         
  11   0   4        320.23        289.27        41.30 o                         
  12   0   4       2769.00       2514.79       248.05 o                         
  13   0   4        197.43        137.93        26.49 o                         
  14   0   4       3093.31       2285.62       230.18 o                         
  15   0   4        175.79        141.42        20.83 o                         
 -18   1   4          1.68         12.16        14.25 o                         
 -17   1   4        181.62        203.71        20.44 o                         
 -16   1   4         88.35         96.45         9.60 o                         
 -15   1   4        330.76        384.89        23.15 o                         
 -14   1   4          4.76          1.62         7.27 o                         
 -13   1   4        284.83        348.88        15.24 o                         
 -12   1   4        147.80        161.36         9.03 o                         
 -11   1   4        212.74        313.54        11.93 o                         
 -10   1   4         14.71          9.90         1.60 o                         
  -9   1   4        376.15        445.82        15.32 o                         
  -8   1   4          1.24          2.56         1.53 o                         
  -7   1   4       1708.43       2325.26       125.25 o                         
  -6   1   4          8.06          7.14         3.31 o                         
  -5   1   4      13688.09      16359.87       540.04 o                         
  -4   1   4          4.96          3.14         1.20 o                         
  -3   1   4        649.30        705.12        35.28 o                         
  -2   1   4        167.12        147.65        15.47 o                         
  -1   1   4          3.22          6.12         4.97 o                         
   0   1   4       1504.51       1734.74        98.58 o                         
   1   1   4        108.49        144.23        13.81 o                         
   2   1   4       2051.89       2466.64       139.80 o                         
   3   1   4         75.49         80.55         7.01 o                         
   4   1   4        505.14        645.99        39.12 o                         
   5   1   4        448.42        469.56        29.94 o                         
   6   1   4          3.22          2.74         1.93 o                         
   7   1   4        577.38        587.79        27.32 o                         
   8   1   4         21.34         20.30         5.90 o                         
   9   1   4        311.71        316.28        17.82 o                         
  10   1   4         16.00         14.83         3.06 o                         
  11   1   4         56.49         40.99         7.58 o                         
  12   1   4        168.31        154.33        14.54 o                         
  13   1   4         59.27         63.71        13.69 o                         
  14   1   4         88.13         73.33        14.92 o                         
  15   1   4          9.59         -1.97         7.00 o                         
 -17   2   4         14.69         11.70         4.34 o                         
 -16   2   4       4599.41       5237.90       232.99 o                         
 -15   2   4          5.91          3.49         5.07 o                         
 -14   2   4       5568.28       6570.43       224.34 o                         
 -13   2   4          6.44          5.74         4.55 o                         
 -12   2   4        462.84        465.31        18.62 o                         
 -11   2   4         98.92        100.24         4.95 o                         
 -10   2   4       4011.00       5076.36       125.43 o                         
  -9   2   4        116.09        139.29         6.91 o                         
  -8   2   4       7717.42       9283.38       486.57 o                         
  -7   2   4        126.59        148.23         8.81 o                         
  -6   2   4       3532.36       4176.87       193.29 o                         
  -5   2   4          6.41          9.10         1.40 o                         
  -4   2   4      14567.49      15574.84       547.64 o                         
  -3   2   4        148.95        138.59        11.08 o                         
  -2   2   4       5857.54       4980.92       314.96 o                         
  -1   2   4        405.23        450.08        38.69 o                         
   0   2   4       3515.52       3542.06       246.69 o                         
   1   2   4          9.18         13.23         7.60 o                         
   2   2   4       7409.27       6832.58       455.43 o                         
   3   2   4         40.04         52.99         5.41 o                         
   4   2   4      10018.24       9513.22       450.42 o                         
   5   2   4        158.50        146.72        10.01 o                         
   6   2   4        491.56        383.50        19.69 o                         
   7   2   4         92.20         76.40         7.51 o                         
   8   2   4       2387.77       2210.56        93.33 o                         
   9   2   4        231.98        241.81        13.15 o                         
  10   2   4       1162.92       1139.23        66.45 o                         
  11   2   4        426.47        394.50        27.74 o                         
  12   2   4        717.53        732.14        46.10 o                         
  13   2   4          4.39         10.50         4.88 o                         
  14   2   4       2689.31       2664.71       127.88 o                         
  15   2   4         12.99         10.70         7.87 o                         
 -17   3   4        103.30        112.67        19.20 o                         
 -16   3   4         33.27         30.00         8.98 o                         
 -15   3   4       1669.61       1899.38       116.31 o                         
 -14   3   4         68.15         59.62         9.25 o                         
 -13   3   4        427.34        527.71        33.33 o                         
 -12   3   4         62.03         58.16         7.28 o                         
 -11   3   4        551.30        653.61        35.26 o                         
 -10   3   4          0.08          1.44         3.62 o                         
  -9   3   4         10.08         12.66         3.61 o                         
  -8   3   4        247.35        341.66        15.78 o                         
  -7   3   4       2302.03       2696.85       176.67 o                         
  -6   3   4          0.24          2.10         3.38 o                         
  -5   3   4        104.83        101.51         8.99 o                         
  -4   3   4         98.69        119.35        15.40 o                         
  -3   3   4        362.78        404.53        73.18 o                         
  -2   3   4        138.92        154.12        40.69 o                         
  -1   3   4       1138.63       1241.41       198.76 o                         
   0   3   4        779.74        748.28        63.73 o                         
   1   3   4        585.40        452.09        41.40 o                         
   2   3   4       3570.37       3356.36       236.29 o                         
   3   3   4        153.64        178.22        38.18 o                         
   4   3   4         75.79         79.11        15.63 o                         
   5   3   4       1765.59       1554.28        81.74 o                         
   6   3   4        400.76        388.25        33.74 o                         
   7   3   4        220.87        207.51        19.29 o                         
   8   3   4         29.34         20.56         4.27 o                         
   9   3   4        549.54        442.74        36.06 o                         
  10   3   4        141.48        129.45        33.46 o                         
  11   3   4        308.68        279.04        28.07 o                         
  12   3   4         42.99         41.32         9.31 o                         
  13   3   4         58.67         60.82        17.40 o                         
  14   3   4         26.39         29.66         6.20 o                         
  15   3   4         63.46         55.48         7.91 o                         
 -17   4   4          3.83         -1.29         2.40 o                         
 -16   4   4          2.33          3.81         5.35 o                         
 -15   4   4         25.00         21.84         5.59 o                         
 -14   4   4       2232.92       2508.57       168.78 o                         
 -13   4   4         92.81         90.18        10.69 o                         
 -12   4   4       3381.17       3631.98       277.36 o                         
 -11   4   4         19.48         21.07         6.64 o                         
 -10   4   4       2292.55       2606.21       117.89 o                         
  -9   4   4         30.85         37.59         5.15 o                         
  -8   4   4       1582.55       1698.04        78.91 o                         
  -7   4   4         64.47         72.95         7.59 o                         
  -6   4   4        890.84        780.00        67.70 o                         
  -5   4   4        500.91        576.68       103.66 o                         
  -4   4   4      17487.72      19135.58      2638.80 o                         
  -3   4   4         73.62         84.87        22.81 o                         
  -2   4   4       6692.22       7039.27       717.18 o                         
  -1   4   4        354.37        265.86        47.96 o                         
   0   4   4       1360.49        933.03       139.53 o                         
   1   4   4          2.69         -5.03         6.67 o                         
   2   4   4        381.40        237.26        27.94 o                         
   3   4   4         64.45         65.07        13.96 o                         
   4   4   4      11852.45      11172.92       823.13 o                         
   5   4   4        530.58        501.85        34.92 o                         
   6   4   4       5249.45       4924.17       239.47 o                         
   7   4   4        222.88        215.13        16.68 o                         
   8   4   4       3984.72       3895.84       219.31 o                         
   9   4   4         44.52         38.05         8.77 o                         
  10   4   4       2826.76       2648.55       455.14 o                         
  11   4   4        248.54        233.50        45.78 o                         
  12   4   4       1429.43       1284.07       216.62 o                         
  13   4   4         39.89         52.63        11.85 o                         
  14   4   4        789.78        918.76        89.28 o                         
 -16   5   4        113.48        109.73        14.17 o                         
 -15   5   4          1.83          8.71         6.06 o                         
 -14   5   4        132.17        124.73        14.10 o                         
 -13   5   4          8.95         11.13         4.84 o                         
 -12   5   4         97.97        101.56        26.16 o                         
 -11   5   4        438.12        407.70        43.63 o                         
 -10   5   4        122.84        138.08        20.25 o                         
  -9   5   4          3.30          9.95         6.60 o                         
  -8   5   4        164.06        179.22        15.78 o                         
  -7   5   4         30.73         30.74         6.44 o                         
  -6   5   4        204.54        232.84        29.29 o                         
  -5   5   4          0.48          8.92         3.53 o                         
  -4   5   4         62.08         70.88         9.22 o                         
  -3   5   4        696.39        805.34        56.72 o                         
  -2   5   4       1240.34       1215.77       113.46 o                         
  -1   5   4       1241.28        987.29        72.57 o                         
   0   5   4        209.18        152.23        15.90 o                         
   1   5   4        662.17        501.98        32.29 o                         
   2   5   4        305.79        297.76        21.77 o                         
   3   5   4          1.18          0.58         4.06 o                         
   4   5   4        240.48        238.51        26.73 o                         
   5   5   4         15.06         21.26        10.16 o                         
   6   5   4         59.84         60.65        10.61 o                         
   7   5   4        952.17        933.31        72.78 o                         
   8   5   4          7.60         11.20         9.60 o                         
   9   5   4        207.10        208.80        40.17 o                         
  10   5   4         16.57         16.21         6.14 o                         
  11   5   4        410.15        391.50        87.71 o                         
  12   5   4          0.00         -4.11         4.11 o                         
  13   5   4         27.65         28.41         6.18 o                         
 -15   6   4         24.64         20.15        23.60 o                         
 -14   6   4       1377.52       1433.12       175.16 o                         
 -13   6   4         22.26         23.45        15.00 o                         
 -12   6   4       1524.66       1387.08       146.66 o                         
 -11   6   4         11.12         -2.88        13.89 o                         
 -10   6   4          5.90         26.76        17.97 o                         
  -9   6   4        171.58        208.88        30.40 o                         
  -8   6   4       1111.28       1210.36        73.08 o                         
  -7   6   4        302.48        302.49        24.38 o                         
  -6   6   4       4206.43       4784.89       274.90 o                         
  -5   6   4         18.13         13.64         5.23 o                         
  -4   6   4       2868.07       2868.56       222.15 o                         
  -3   6   4        160.81        194.31        25.15 o                         
  -2   6   4       5432.29       4518.99       226.50 o                         
  -1   6   4        321.94        310.76        26.24 o                         
   0   6   4       6360.01       5296.02       409.94 o                         
   1   6   4          5.05          3.26         4.68 o                         
   2   6   4       4084.59       4168.73       229.06 o                         
   3   6   4         77.17         65.72        10.28 o                         
   4   6   4       1343.88       1221.25        72.56 o                         
   5   6   4          0.88         12.42        14.92 o                         
   6   6   4       2976.97       2891.55       333.05 o                         
   7   6   4        717.24        744.02        96.19 o                         
   8   6   4        674.98        768.18        98.86 o                         
   9   6   4          5.08         -5.70        22.16 o                         
  10   6   4       1299.80       1226.85       142.58 o                         
  11   6   4          0.00        -10.16        20.97 o                         
  12   6   4       1334.95       1153.75       130.80 o                         
  13   6   4          7.21         10.43        16.23 o                         
 -14   7   4        160.21        144.02        38.89 o                         
 -13   7   4          1.83          1.00        10.12 o                         
 -12   7   4        384.92        405.35        40.59 o                         
 -11   7   4        122.27        101.68        20.85 o                         
 -10   7   4        181.05        184.08        30.64 o                         
  -9   7   4        783.17        684.55        56.42 o                         
  -8   7   4         97.10         96.15        18.16 o                         
  -7   7   4        807.81        781.56       116.46 o                         
  -6   7   4        743.99        718.57        59.49 o                         
  -5   7   4       1496.80       1664.00        84.72 o                         
  -4   7   4          0.26          6.00         8.65 o                         
  -3   7   4          1.62          3.34         5.23 o                         
  -2   7   4         25.07         15.56         4.40 o                         
  -1   7   4        157.61        139.53        27.41 o                         
   0   7   4        561.71        505.26        50.14 o                         
   1   7   4         91.77         77.50        30.72 o                         
   2   7   4        237.89        247.30        54.70 o                         
   3   7   4        324.72        287.74        23.28 o                         
   4   7   4         46.30         55.62         9.90 o                         
   5   7   4         32.52         29.98        10.83 o                         
   6   7   4        607.54        649.95       109.77 o                         
   7   7   4        411.23        487.75        73.22 o                         
   8   7   4        300.16        321.94        57.72 o                         
   9   7   4         48.98         40.22        24.25 o                         
  10   7   4          7.38         14.53        24.04 o                         
  11   7   4        411.11        435.67        62.34 o                         
 -12   8   4       2489.70       2126.08       190.55 o                         
 -11   8   4          8.96          6.07        12.72 o                         
 -10   8   4       1094.66        893.41       130.55 o                         
  -9   8   4          7.33          4.92         8.76 o                         
  -8   8   4       1581.68       1525.58        95.02 o                         
  -7   8   4         29.03         29.60        14.55 o                         
  -6   8   4       5209.95       5440.23       387.20 o                         
  -5   8   4         66.61         74.24        32.67 o                         
  -4   8   4        756.40        733.86        68.76 o                         
  -3   8   4         13.30          9.09         7.45 o                         
  -2   8   4        585.18        724.13        90.78 o                         
  -1   8   4        157.09        140.15        17.25 o                         
   0   8   4        861.29       1015.25       115.69 o                         
   1   8   4         36.72         40.09         9.55 o                         
   2   8   4       2129.80       2339.90       152.69 o                         
   3   8   4        776.83        814.64        70.05 o                         
   4   8   4       1858.99       2009.88       131.21 o                         
   5   8   4         19.50         41.38         7.69 o                         
   6   8   4       2052.93       2463.18       351.36 o                         
   7   8   4        121.05        107.79        19.87 o                         
   8   8   4        624.47        729.22        78.31 o                         
   9   8   4         50.02         57.62        12.45 o                         
  10   8   4        856.57        841.13        85.07 o                         
 -11   9   4        183.68        163.18        39.21 o                         
 -10   9   4        260.02        290.04        58.97 o                         
  -9   9   4        160.36        157.02        21.62 o                         
  -8   9   4        604.74        646.83        51.70 o                         
  -7   9   4          8.28         -1.72        12.97 o                         
  -6   9   4          3.97          5.72         9.00 o                         
  -5   9   4        551.49        581.69        58.22 o                         
  -4   9   4         21.38         31.71        12.94 o                         
  -3   9   4        275.14        276.35        68.33 o                         
  -2   9   4         50.94         59.41        11.29 o                         
  -1   9   4         34.36         42.90        11.52 o                         
   0   9   4         14.39         22.97         7.06 o                         
   1   9   4         52.03         54.84        10.87 o                         
   2   9   4          7.08         -0.92         6.58 o                         
   3   9   4         63.48         77.79        13.59 o                         
   4   9   4          4.49         -1.63         7.67 o                         
   5   9   4        178.84        183.93        25.10 o                         
   6   9   4          0.61          7.36         7.25 o                         
   7   9   4         74.94         98.47        17.89 o                         
   8   9   4         36.59         50.71        11.45 o                         
  -8  10   4        277.54        277.95        58.82 o                         
  -7  10   4        119.26        127.00        40.65 o                         
  -6  10   4       1733.98       1994.29       153.77 o                         
  -5  10   4         58.08         45.19        15.20 o                         
  -4  10   4       1042.56       1139.90        96.69 o                         
  -3  10   4        455.69        484.28        87.06 o                         
  -2  10   4        691.51        682.36       110.17 o                         
  -1  10   4          5.16          7.85         4.88 o                         
   0  10   4       1907.01       2569.44       163.59 o                         
   1  10   4         24.93         25.07        44.75 o                         
   2  10   4       1191.34       1299.19       122.44 o                         
   3  10   4         89.80        127.72        46.65 o                         
   4  10   4       1829.63       1964.74       234.69 o                         
   5  10   4        124.49         75.95        32.72 o                         
 -18   1   5         77.68          4.29        11.80 o                         
 -17   1   5          1.87         -7.79         9.92 o                         
 -16   1   5       2390.65       2463.71        98.28 o                         
 -15   1   5         24.94         23.15         5.00 o                         
 -14   1   5       4024.92       4880.30       149.76 o                         
 -13   1   5        333.10        395.27        20.74 o                         
 -12   1   5         50.02         63.04         4.49 o                         
 -11   1   5         75.73         72.96         4.83 o                         
 -10   1   5       1216.07       1551.47        52.47 o                         
  -9   1   5         49.30         53.69         4.05 o                         
  -8   1   5      13998.48      17545.90      1150.47 o                         
  -7   1   5        216.34        275.37        21.18 o                         
  -6   1   5       4921.72       5618.85       190.91 o                         
  -5   1   5        539.58        609.00        22.99 o                         
  -4   1   5        646.94        498.24        21.47 o                         
  -3   1   5          0.02          0.30         3.25 o                         
  -2   1   5      17061.82      17693.13       928.52 o                         
  -1   1   5        163.89        194.29        16.86 o                         
   0   1   5        191.28        191.14        20.60 o                         
   1   1   5          0.07          0.76         5.89 o                         
   2   1   5      13167.27      14785.05       795.73 o                         
   3   1   5          3.22          3.23         2.49 o                         
   4   1   5      13091.98      13011.09       709.56 o                         
   5   1   5         38.55         49.66         6.23 o                         
   6   1   5        941.51        861.92        43.94 o                         
   7   1   5        169.84        171.07        11.56 o                         
   8   1   5       3192.00       2617.33       135.09 o                         
   9   1   5         85.26         67.27         6.82 o                         
  10   1   5       4277.09       3876.13       215.28 o                         
  11   1   5        142.08        109.07        11.76 o                         
  12   1   5       1560.17       1236.83        91.14 o                         
  13   1   5         13.19         13.67         8.24 o                         
  14   1   5        838.91        742.54        63.16 o                         
  15   1   5         12.02         17.42         5.67 o                         
 -18   2   5          6.59         11.88        12.21 o                         
 -17   2   5         57.06         30.51        14.04 o                         
 -16   2   5         19.08         24.10         7.42 o                         
 -15   2   5          2.61          4.73         3.92 o                         
 -14   2   5         34.10         32.35         4.36 o                         
 -13   2   5         27.62         29.74         4.44 o                         
 -12   2   5        113.71        139.22         7.90 o                         
 -11   2   5         30.25         24.93         2.76 o                         
 -10   2   5         80.73         76.82         5.32 o                         
  -9   2   5        446.85        560.58        24.07 o                         
  -8   2   5        165.91        192.11        10.78 o                         
  -7   2   5       1723.61       2132.22       142.78 o                         
  -6   2   5        111.30        135.39         7.78 o                         
  -5   2   5         68.20        107.42         5.36 o                         
  -4   2   5       3455.31       3616.66       128.34 o                         
  -3   2   5        177.77        208.89        15.48 o                         
  -2   2   5       1216.42       1114.55       147.25 o                         
  -1   2   5       6271.28       6588.69       357.67 o                         
   0   2   5       1356.18       1527.68        89.94 o                         
   1   2   5        354.00        295.35        23.76 o                         
   2   2   5        370.15        357.90        36.06 o                         
   3   2   5         91.86        107.84        12.73 o                         
   4   2   5       1416.36       1450.89        73.34 o                         
   5   2   5        895.99       1058.25        55.10 o                         
   6   2   5         98.20        104.02         8.19 o                         
   7   2   5        293.24        281.41        21.28 o                         
   8   2   5        781.82        689.26        32.60 o                         
   9   2   5         32.42         28.81        15.31 o                         
  10   2   5         76.99         70.82         9.45 o                         
  11   2   5         40.48         28.90         9.89 o                         
  12   2   5         16.76         13.84         5.14 o                         
  13   2   5          3.14         10.44         4.68 o                         
  14   2   5         10.86          9.85         3.27 o                         
 -17   3   5          0.14         10.46        13.48 o                         
 -16   3   5        737.28        803.08        66.57 o                         
 -15   3   5        109.26        136.03        15.51 o                         
 -14   3   5       1936.79       2232.45       129.05 o                         
 -13   3   5        156.04        162.75        15.22 o                         
 -12   3   5       2012.78       2022.18       100.88 o                         
 -11   3   5          1.32          3.55         3.14 o                         
 -10   3   5       1467.20       1622.88        73.95 o                         
  -9   3   5        106.28        106.47        11.79 o                         
  -8   3   5       5887.36       6691.64       249.76 o                         
  -7   3   5        577.58        609.73        39.38 o                         
  -6   3   5       6809.09       7704.88       719.52 o                         
  -5   3   5         81.96         86.80        14.17 o                         
  -4   3   5      18817.98      20452.79      1897.83 o                         
  -3   3   5        255.57        303.90        31.21 o                         
  -2   3   5       6619.25       6482.92      1132.26 o                         
  -1   3   5       2638.89       2965.47       299.18 o                         
   0   3   5       3590.54       3631.60       495.12 o                         
   1   3   5        133.91         89.38        28.97 o                         
   2   3   5       5243.80       4352.74       296.42 o                         
   3   3   5         63.38         41.64        11.94 o                         
   4   3   5       8511.69       6807.78       525.60 o                         
   5   3   5        484.35        481.17        31.95 o                         
   6   3   5       1579.35       1342.62       104.74 o                         
   7   3   5          4.86          0.21         2.74 o                         
   8   3   5        191.89        186.99        15.96 o                         
   9   3   5        328.00        325.56        60.07 o                         
  10   3   5       2224.78       2174.41       208.79 o                         
  11   3   5        110.21         90.66        14.51 o                         
  12   3   5       1744.77       1649.91       159.17 o                         
  13   3   5         39.68         25.48         5.71 o                         
  14   3   5        661.89        625.85        61.88 o                         
 -17   4   5         92.67         34.78        17.20 o                         
 -16   4   5         50.16         54.62        19.75 o                         
 -15   4   5        306.04        316.06        42.40 o                         
 -14   4   5        180.33        187.10        20.90 o                         
 -13   4   5        197.79        226.75        20.30 o                         
 -12   4   5         40.22         31.96         6.92 o                         
 -11   4   5        109.21        153.45        17.57 o                         
 -10   4   5        256.48        265.49        21.17 o                         
  -9   4   5          7.14         10.37         5.89 o                         
  -8   4   5        940.18       1022.85        80.21 o                         
  -7   4   5         40.75         50.94         6.88 o                         
  -6   4   5         64.80         68.70        10.10 o                         
  -5   4   5        410.50        453.91        35.88 o                         
  -4   4   5         93.51        101.94        21.40 o                         
  -3   4   5        349.64        413.08       126.83 o                         
  -2   4   5        299.19        159.18        38.15 o                         
  -1   4   5        138.75        127.70        33.77 o                         
   0   4   5         24.25         46.92        22.98 o                         
   1   4   5        362.23        320.60        31.10 o                         
   2   4   5        891.30        774.26        55.76 o                         
   3   4   5        681.17        502.17        42.36 o                         
   4   4   5        252.61        224.90        15.43 o                         
   5   4   5        679.31        588.22        46.70 o                         
   6   4   5       1568.60       1393.50       154.50 o                         
   7   4   5       1161.10       1228.20        69.64 o                         
   8   4   5        934.95        833.19       190.14 o                         
   9   4   5          6.32          0.45         9.54 o                         
  10   4   5         44.21         27.24        14.17 o                         
  11   4   5        464.55        465.09        87.66 o                         
  12   4   5         94.36        138.72        16.47 o                         
  13   4   5          5.52          8.37         4.22 o                         
 -16   5   5       1160.75        968.38       120.57 o                         
 -15   5   5         29.62         39.44        11.42 o                         
 -14   5   5        375.93        484.98        36.52 o                         
 -13   5   5         29.75         39.15        16.58 o                         
 -12   5   5       1330.08       1430.78       100.04 o                         
 -11   5   5        151.63        109.81        18.05 o                         
 -10   5   5       1412.53       1488.26       141.53 o                         
  -9   5   5         43.95         24.33         8.75 o                         
  -8   5   5       1423.73       1500.59       115.30 o                         
  -7   5   5          1.85          9.17         6.27 o                         
  -6   5   5       2040.53       2087.70       202.40 o                         
  -5   5   5          9.67         13.13         4.89 o                         
  -4   5   5        275.01        210.97        20.11 o                         
  -3   5   5       1260.58       1466.16       170.63 o                         
  -2   5   5        132.50         66.03        12.18 o                         
  -1   5   5        128.76         75.52         9.83 o                         
   0   5   5       7584.66       5982.31       277.08 o                         
   1   5   5         30.62         22.24         6.72 o                         
   2   5   5       6319.05       5672.29       332.18 o                         
   3   5   5        843.69        735.62        64.19 o                         
   4   5   5       3295.72       3094.63       231.41 o                         
   5   5   5        369.17        395.62        29.65 o                         
   6   5   5       4465.02       4261.86       246.40 o                         
   7   5   5         13.09         15.20        20.35 o                         
   8   5   5       1165.50       1180.21       110.90 o                         
   9   5   5        114.75        122.11        45.67 o                         
  10   5   5       3150.94       3172.89       614.71 o                         
  11   5   5        178.47        168.95        18.74 o                         
  12   5   5       2274.50       2312.61       309.62 o                         
  13   5   5          2.89          1.02         8.54 o                         
 -15   6   5         65.53         32.20        23.60 o                         
 -14   6   5        616.07        547.99        88.89 o                         
 -13   6   5        242.66        170.50        34.54 o                         
 -12   6   5        202.38        195.37        34.07 o                         
 -11   6   5         19.27         32.45        23.69 o                         
 -10   6   5        748.26        628.50        75.70 o                         
  -9   6   5        149.22        130.50        19.44 o                         
  -8   6   5        548.99        523.81        70.24 o                         
  -7   6   5        493.21        500.34        36.55 o                         
  -6   6   5       1368.46       1610.74       173.23 o                         
  -5   6   5        631.16        625.47        65.54 o                         
  -4   6   5         74.92         71.54        10.04 o                         
  -3   6   5         71.33         78.57         9.40 o                         
  -2   6   5        448.24        371.68        41.67 o                         
  -1   6   5        675.83        603.64        64.93 o                         
   0   6   5         12.46          4.92         4.95 o                         
   1   6   5        382.74        356.12        46.89 o                         
   2   6   5         89.61         96.52        12.73 o                         
   3   6   5        378.15        333.13        28.14 o                         
   4   6   5         52.40         24.26        12.14 o                         
   5   6   5         71.91         28.97        20.63 o                         
   6   6   5         26.65         10.21        22.75 o                         
   7   6   5         20.20         27.06        27.94 o                         
   8   6   5         31.81         49.34        27.03 o                         
   9   6   5         29.71         -5.45        30.86 o                         
  10   6   5        318.89        271.97        50.22 o                         
  11   6   5        202.03        170.27        36.19 o                         
  12   6   5          8.39         -7.26        15.79 o                         
 -14   7   5        260.21        244.90        49.23 o                         
 -13   7   5         89.84         89.86        24.21 o                         
 -12   7   5       1352.85       1186.70       112.14 o                         
 -11   7   5         29.83         14.29        18.13 o                         
 -10   7   5       2139.13       1700.78       148.18 o                         
  -9   7   5        339.35        277.83        30.58 o                         
  -8   7   5        922.31        915.91        70.43 o                         
  -7   7   5          2.94          8.53        10.09 o                         
  -6   7   5       7105.89       6491.14       561.55 o                         
  -5   7   5        727.21        702.19        78.15 o                         
  -4   7   5       2428.23       2746.77       152.37 o                         
  -3   7   5         88.74         84.22         9.51 o                         
  -2   7   5       1550.59       1652.29       117.70 o                         
  -1   7   5        150.23        106.75        24.11 o                         
   0   7   5       3376.40       2686.75       331.53 o                         
   1   7   5         25.19         24.45         6.60 o                         
   2   7   5       3223.08       3218.05       236.37 o                         
   3   7   5         14.93         15.79        17.29 o                         
   4   7   5        771.39        850.06        85.21 o                         
   6   7   5       1140.38       1185.66       137.89 o                         
   7   7   5        644.82        533.54        76.88 o                         
   8   7   5        265.56        323.28        55.46 o                         
   9   7   5        167.11        173.71        20.82 o                         
  10   7   5        741.74        787.73        95.32 o                         
  11   7   5          3.68          3.53        15.72 o                         
 -12   8   5        158.85         98.10        34.02 o                         
 -11   8   5         74.18         80.34        32.15 o                         
 -10   8   5        255.79        216.83        36.29 o                         
  -9   8   5         12.73          9.36         8.12 o                         
  -8   8   5        152.28        137.28        41.74 o                         
  -7   8   5          3.61         16.00        18.18 o                         
  -6   8   5        200.60        216.15        32.27 o                         
  -5   8   5        134.37        131.90        43.62 o                         
  -4   8   5        719.84        845.80        88.31 o                         
  -3   8   5        665.48        614.51       103.51 o                         
  -2   8   5         82.86         96.59        15.17 o                         
  -1   8   5         69.68         54.97        22.88 o                         
   0   8   5        241.69        284.59        30.55 o                         
   1   8   5         50.77         48.96        15.04 o                         
   2   8   5        411.90        464.91        44.27 o                         
   3   8   5         62.94         77.93        13.67 o                         
   4   8   5        170.03        179.57        21.17 o                         
   5   8   5        266.84        259.09        66.74 o                         
   6   8   5         90.65         86.32        16.45 o                         
   7   8   5         31.20         37.47        11.43 o                         
   8   8   5         37.43         35.43        10.56 o                         
   9   8   5         17.93         31.29         8.78 o                         
 -10   9   5        441.30        342.57        62.15 o                         
  -9   9   5          0.44          8.19        19.50 o                         
  -8   9   5        876.89        866.03        92.76 o                         
  -7   9   5          0.00          9.17        10.03 o                         
  -6   9   5       1668.39       1869.99       147.54 o                         
  -5   9   5         75.83         85.58        18.18 o                         
  -4   9   5       1220.01       1382.61       115.82 o                         
  -3   9   5         13.34          5.14        10.33 o                         
  -2   9   5        431.53        482.30        41.10 o                         
  -1   9   5        131.88        196.36        32.40 o                         
   0   9   5       2155.77       2649.07       174.33 o                         
   1   9   5        117.56        114.70        25.11 o                         
   2   9   5       2102.95       2632.69       169.59 o                         
   3   9   5          0.01          2.52         8.83 o                         
   4   9   5       1835.86       2256.26       225.31 o                         
   5   9   5         21.70         32.33        10.16 o                         
   6   9   5       1245.14       1398.02       138.03 o                         
   7   9   5         68.51         76.18        13.99 o                         
  -7  10   5         11.12         42.90        27.94 o                         
  -6  10   5          0.06        -19.72        33.25 o                         
  -5  10   5         44.46         48.15        33.38 o                         
  -4  10   5        253.52        343.51        79.17 o                         
  -3  10   5          1.84         -9.35        20.33 o                         
  -2  10   5         13.48         30.68        12.94 o                         
  -1  10   5          1.91          5.67         9.54 o                         
   0  10   5         25.31         17.41        17.63 o                         
   1  10   5        187.28        145.62        48.10 o                         
   2  10   5          0.77        -10.96        23.83 o                         
   3  10   5          7.56         10.39        22.59 o                         
   4  10   5        429.63        457.85        81.08 o                         
 -18   0   6        233.15        129.39        29.08 o                         
 -17   0   6         92.78         61.25        25.19 o                         
 -16   0   6        263.46        278.92        55.53 o                         
 -15   0   6         80.62         85.45        11.10 o                         
 -14   0   6       4278.26       5011.31       291.06 o                         
 -13   0   6        203.12        220.66        14.28 o                         
 -12   0   6         13.43         16.53         3.18 o                         
 -11   0   6        349.55        297.76        27.80 o                         
 -10   0   6        145.79        132.19         9.91 o                         
  -9   0   6       1785.18       1895.83        77.78 o                         
  -8   0   6       1403.95       1441.26        59.52 o                         
  -7   0   6        219.43        260.97        21.57 o                         
  -6   0   6       6003.05       6272.99       305.52 o                         
  -5   0   6         60.42         54.51         5.32 o                         
  -4   0   6       2138.65       1849.00       128.41 o                         
  -3   0   6        897.04        940.34        80.85 o                         
  -2   0   6       8277.77       8283.38       568.11 o                         
  -1   0   6        249.77        238.28        21.88 o                         
   0   0   6       5766.29       5781.95       327.33 o                         
   1   0   6          1.01          3.90         6.27 o                         
   2   0   6        383.05        371.25        34.34 o                         
   3   0   6        235.25        228.00        39.22 o                         
   4   0   6       9290.29       8974.31       499.26 o                         
   5   0   6          4.38          0.38         4.63 o                         
   6   0   6       2369.14       1893.79       183.43 o                         
   7   0   6        123.10         89.55        19.04 o                         
   8   0   6       2639.05       1874.52       351.54 o                         
   9   0   6       1818.73       1126.96       118.58 o                         
  10   0   6       4062.00       2644.59       259.37 o                         
  11   0   6        208.62        218.76        34.02 o                         
  12   0   6        576.23        446.48        55.52 o                         
  13   0   6         73.10         56.03        15.96 o                         
  14   0   6        244.94        222.91        32.76 o                         
 -18   1   6         16.57          8.39        12.25 o                         
 -17   1   6       1418.05        962.48        83.44 o                         
 -16   1   6         81.95         98.68        12.09 o                         
 -15   1   6        176.96        175.47        10.49 o                         
 -14   1   6         24.65         32.79         4.14 o                         
 -13   1   6        577.99        672.59        28.39 o                         
 -12   1   6         59.23         71.41         4.80 o                         
 -11   1   6         14.11         31.58         3.56 o                         
 -10   1   6         94.56        128.55         7.24 o                         
  -9   1   6       1834.08       2247.74        65.28 o                         
  -8   1   6        618.73        700.77        22.41 o                         
  -7   1   6        655.11        780.20        39.63 o                         
  -6   1   6         20.89         24.12         2.74 o                         
  -5   1   6         40.25         42.30         3.45 o                         
  -4   1   6          6.04         -0.89         3.62 o                         
  -3   1   6        211.67        178.56        22.11 o                         
  -2   1   6          4.90          8.24         6.02 o                         
  -1   1   6         71.12         74.78         8.62 o                         
   0   1   6         13.36         25.22         9.76 o                         
   1   1   6        184.15        251.36        22.35 o                         
   2   1   6        186.22        187.87        32.84 o                         
   3   1   6        450.81        527.77        33.89 o                         
   4   1   6        159.23        168.75        12.61 o                         
   5   1   6        263.99        290.71        18.89 o                         
   6   1   6        199.51        217.04        17.65 o                         
   7   1   6        969.20        863.28        41.62 o                         
   8   1   6          9.10          6.77         5.16 o                         
   9   1   6        215.86        158.93        14.48 o                         
  10   1   6        159.60        127.10        12.81 o                         
  11   1   6         45.61         28.89        19.89 o                         
  12   1   6         40.80         28.95        12.53 o                         
  13   1   6          7.41          0.36        10.57 o                         
  14   1   6         16.33          7.57         4.73 o                         
 -18   2   6       1238.12        643.39        78.54 o                         
 -17   2   6         27.84         36.76        12.11 o                         
 -16   2   6       1739.81       1533.66       204.46 o                         
 -15   2   6          0.41         -3.56         3.56 o                         
 -14   2   6       2642.76       2950.88       123.50 o                         
 -13   2   6         31.94         40.17         4.40 o                         
 -12   2   6        842.64       1098.78        45.54 o                         
 -11   2   6        242.59        280.43        12.64 o                         
 -10   2   6       2107.40       2743.81       116.98 o                         
  -9   2   6         47.10         38.51         4.38 o                         
  -8   2   6      12244.55      14139.08       624.01 o                         
  -7   2   6        637.72        621.08        55.82 o                         
  -6   2   6       6539.81       7061.54       234.50 o                         
  -5   2   6         39.61         39.74         3.43 o                         
  -4   2   6       4536.22       4276.86       161.77 o                         
  -3   2   6        622.25        569.37        54.60 o                         
  -2   2   6       7055.59       6299.43       734.36 o                         
  -1   2   6         65.55         72.59        10.53 o                         
   0   2   6       7657.12       8047.85       436.08 o                         
   1   2   6         61.67         70.39        12.15 o                         
   2   2   6        982.79        843.77        84.91 o                         
   3   2   6         20.66         37.92         5.27 o                         
   4   2   6       6937.39       6377.03       318.79 o                         
   5   2   6        223.28        255.49        18.65 o                         
   6   2   6       3056.83       2881.50       125.72 o                         
   7   2   6        377.56        350.45        17.81 o                         
   8   2   6       1432.18       1554.21        99.21 o                         
   9   2   6         26.83         18.63         7.68 o                         
  10   2   6       3786.06       3719.26       306.40 o                         
  11   2   6         24.25         24.75         5.78 o                         
  12   2   6       1483.55       1460.47       105.94 o                         
  13   2   6          2.60          2.11         2.87 o                         
  14   2   6        206.88        191.58        29.47 o                         
 -17   3   6        147.19        103.76        29.32 o                         
 -16   3   6          1.32         13.14        14.17 o                         
 -15   3   6          9.13         12.98         5.01 o                         
 -14   3   6         14.30          8.79         7.48 o                         
 -13   3   6        894.82        883.38        84.40 o                         
 -12   3   6        109.00        104.34        11.44 o                         
 -11   3   6         25.39         11.87         5.19 o                         
 -10   3   6        115.00        134.39        12.43 o                         
  -9   3   6          7.14         16.89         8.21 o                         
  -8   3   6         92.51         92.55         9.40 o                         
  -7   3   6       4283.94       4292.47       256.89 o                         
  -6   3   6        165.11        167.28        12.53 o                         
  -5   3   6        479.57        464.62        71.73 o                         
  -4   3   6        347.41        336.92        44.94 o                         
  -3   3   6       2375.59       3156.43       306.71 o                         
  -2   3   6        852.99        951.24       142.44 o                         
  -1   3   6        454.62        415.12        44.79 o                         
   0   3   6         70.68        105.21        13.50 o                         
   1   3   6        294.16        282.18        32.37 o                         
   2   3   6       1557.92       1523.63        98.78 o                         
   3   3   6       2427.66       2021.26       173.33 o                         
   4   3   6         55.77         48.42        10.24 o                         
   5   3   6        432.19        341.16        36.16 o                         
   6   3   6        146.69        144.51        21.55 o                         
   7   3   6        236.29        185.66        17.33 o                         
   8   3   6        317.65        350.71        86.09 o                         
   9   3   6         60.31         40.92        10.05 o                         
  10   3   6          0.89          1.42         5.18 o                         
  11   3   6        467.57        533.45        55.95 o                         
  12   3   6         13.47          9.86         4.61 o                         
  13   3   6          3.01          0.83         3.03 o                         
 -17   4   6          5.98          7.98        10.99 o                         
 -16   4   6        426.81        450.80        60.63 o                         
 -15   4   6         25.40         19.80        28.12 o                         
 -14   4   6        541.33        750.76        55.98 o                         
 -13   4   6        109.87        109.97        25.16 o                         
 -12   4   6       2117.14       2387.14       172.60 o                         
 -11   4   6         52.94         52.54        17.88 o                         
 -10   4   6        868.88        877.04        82.79 o                         
  -9   4   6         45.55         23.55        12.14 o                         
  -8   4   6       7318.10       7384.13       582.92 o                         
  -7   4   6        340.96        342.75        35.77 o                         
  -6   4   6       1655.11       1310.29        96.79 o                         
  -5   4   6         31.20         29.44         8.53 o                         
  -4   4   6        476.26        351.06        45.41 o                         
  -3   4   6       1469.34       1312.82        89.33 o                         
  -2   4   6        249.23        156.31        19.90 o                         
  -1   4   6        224.26        183.12        21.32 o                         
   0   4   6       7858.40       6340.96       275.93 o                         
   1   4   6         83.76         61.79        10.69 o                         
   2   4   6      14217.21      11818.64       750.40 o                         
   3   4   6        643.69        497.79        33.66 o                         
   4   4   6       3418.10       3092.16       191.67 o                         
   5   4   6         60.26         67.97         9.67 o                         
   6   4   6        490.23        486.88        51.26 o                         
   7   4   6          8.01         12.02        11.78 o                         
   8   4   6        892.58        865.73       188.33 o                         
   9   4   6         46.77         57.65        16.43 o                         
  10   4   6       3067.70       3045.27       232.05 o                         
  11   4   6         49.42         48.67         8.80 o                         
  12   4   6       2218.07       2330.13       220.47 o                         
  13   4   6         81.23         78.17        10.69 o                         
 -16   5   6          2.69          5.85         9.48 o                         
 -15   5   6         13.80         10.87        21.22 o                         
 -14   5   6          0.01        -11.86        13.82 o                         
 -13   5   6         21.67         58.68        20.36 o                         
 -12   5   6          9.22          9.04        12.44 o                         
 -11   5   6         30.79         32.85        14.02 o                         
 -10   5   6         78.43         57.02        20.87 o                         
  -9   5   6         12.63         10.85         5.90 o                         
  -8   5   6          4.61          2.44         6.35 o                         
  -7   5   6       1089.54        980.18        96.41 o                         
  -6   5   6        357.68        313.41        40.99 o                         
  -5   5   6       1264.76       1215.63       103.13 o                         
  -4   5   6        428.44        452.30        71.74 o                         
  -3   5   6         43.74         35.86        10.78 o                         
  -2   5   6        129.25        128.38        11.73 o                         
  -1   5   6        164.03        120.95        13.79 o                         
   0   5   6         34.59         28.71         6.12 o                         
   1   5   6        438.90        361.90        26.39 o                         
   2   5   6        235.65        177.31        21.43 o                         
   3   5   6        603.05        612.00        61.84 o                         
   4   5   6         41.63         51.45         7.71 o                         
   5   5   6          1.83          4.68         3.44 o                         
   6   5   6        176.60        147.46        34.49 o                         
   7   5   6        249.36        243.14        25.18 o                         
   8   5   6        149.38        166.15        19.30 o                         
   9   5   6         22.55         30.38        27.17 o                         
  10   5   6        345.62        348.16        58.67 o                         
  11   5   6         37.43         27.24         8.43 o                         
  12   5   6          0.09          6.80         6.20 o                         
 -15   6   6          0.86         -5.95        21.63 o                         
 -14   6   6         85.00         37.48        24.40 o                         
 -13   6   6         12.20         31.98        19.06 o                         
 -12   6   6        186.46        190.38        39.64 o                         
 -11   6   6          2.84        -10.75        22.07 o                         
 -10   6   6       3486.78       2894.34       228.95 o                         
  -9   6   6          6.64          7.40         9.12 o                         
  -8   6   6       2461.56       2238.83       144.39 o                         
  -7   6   6        153.26        171.81        18.07 o                         
  -6   6   6       1895.74       1621.47       231.19 o                         
  -5   6   6         20.53         25.10         5.70 o                         
  -4   6   6       1016.65        901.42       135.45 o                         
  -3   6   6         13.65          6.46         3.45 o                         
  -2   6   6       2932.01       2569.65       173.43 o                         
  -1   6   6         26.95         16.41        10.69 o                         
   0   6   6       3903.70       3513.42       212.46 o                         
   1   6   6         13.55         22.69         6.69 o                         
   2   6   6       4552.24       4084.54       243.10 o                         
   3   6   6        134.66         94.54        16.38 o                         
   4   6   6        410.62        359.51        57.03 o                         
   5   6   6        196.21        192.22        41.73 o                         
   6   6   6        648.62        622.90        85.05 o                         
   7   6   6        425.65        398.90        63.49 o                         
   8   6   6       1121.09       1140.63       133.01 o                         
   9   6   6         18.91         54.19        24.45 o                         
  10   6   6        732.21        780.37        95.27 o                         
  11   6   6        300.84        298.36        46.35 o                         
 -14   7   6         46.70         60.33        23.29 o                         
 -13   7   6         12.30         -7.10        17.19 o                         
 -12   7   6        128.12        117.21        28.64 o                         
 -11   7   6         15.33         10.74        19.67 o                         
 -10   7   6        204.71        131.93        46.94 o                         
  -9   7   6         67.83         48.47        13.07 o                         
  -8   7   6        135.86        143.31        21.43 o                         
  -7   7   6        558.41        474.59        43.35 o                         
  -6   7   6        196.24        189.19        19.81 o                         
  -5   7   6         16.55         28.36        10.67 o                         
  -4   7   6          9.40          3.08         4.39 o                         
  -3   7   6        143.94        187.22        19.25 o                         
  -2   7   6        180.70        144.29        29.63 o                         
  -1   7   6        167.56        147.02        19.30 o                         
   0   7   6          7.87         -1.04         6.46 o                         
   1   7   6        127.89        131.54        43.59 o                         
   2   7   6          4.80          6.76         4.95 o                         
   3   7   6         60.98         70.17        12.23 o                         
   4   7   6         14.62         14.98        19.45 o                         
   5   7   6        197.66        195.90        68.09 o                         
   6   7   6        142.77        159.14        40.13 o                         
   7   7   6         80.08        141.12        37.97 o                         
   8   7   6         27.16         23.57        23.46 o                         
   9   7   6          4.38          5.59         5.79 o                         
  10   7   6         21.13         20.91        18.34 o                         
 -12   8   6        962.42        770.32       103.11 o                         
 -11   8   6          4.32         16.15        22.25 o                         
 -10   8   6       2296.29       1842.08       215.29 o                         
  -9   8   6         11.50         16.42        20.29 o                         
  -8   8   6        707.26        616.08        51.57 o                         
  -7   8   6        112.72        130.59        30.89 o                         
  -6   8   6       2162.41       2231.31       173.30 o                         
  -5   8   6        544.99        463.39        38.55 o                         
  -4   8   6       1366.77       1554.14       162.57 o                         
  -3   8   6        120.10        119.35        14.00 o                         
  -2   8   6        437.93        516.50        76.59 o                         
  -1   8   6        338.07        361.79        36.57 o                         
   0   8   6       1838.85       2001.55       367.37 o                         
   1   8   6         24.32         18.36         6.88 o                         
   2   8   6       3461.65       4451.06       418.43 o                         
   3   8   6         56.20         60.35        11.02 o                         
   4   8   6       1655.34       1999.50       153.74 o                         
   5   8   6          0.15          6.68        23.72 o                         
   6   8   6       1338.32       1690.49       152.68 o                         
   7   8   6         34.52         26.14         8.97 o                         
   8   8   6       1592.50       1700.72       164.66 o                         
 -10   9   6         67.81         43.68        21.60 o                         
  -9   9   6          7.94         -7.06        21.72 o                         
  -8   9   6         33.11         48.34        35.51 o                         
  -7   9   6         18.80         13.17        28.65 o                         
  -6   9   6        130.36        167.29        61.04 o                         
  -5   9   6         13.25         43.24        39.82 o                         
  -4   9   6         34.11         29.33         8.80 o                         
  -3   9   6        230.87        301.04        38.85 o                         
  -2   9   6         40.48         52.02        13.32 o                         
  -1   9   6         22.61         32.94         8.52 o                         
   0   9   6          1.19          6.83        17.33 o                         
   1   9   6        190.35        174.09        51.12 o                         
   2   9   6          3.41          6.16        11.22 o                         
   3   9   6         65.08         65.04        10.93 o                         
   4   9   6          0.07         -2.19         5.84 o                         
   5   9   6         52.33         44.30        14.02 o                         
   6   9   6        131.79        128.67        18.71 o                         
  -6  10   6        695.78        654.45       101.71 o                         
  -5  10   6          1.37        -10.96        21.32 o                         
  -4  10   6       1918.11       2042.20       244.97 o                         
  -3  10   6          0.52          6.49         4.72 o                         
  -2  10   6        478.37        693.64        69.18 o                         
  -1  10   6         33.72         54.84         9.51 o                         
   0  10   6        608.53        845.65        83.20 o                         
   1  10   6         73.99         29.41        25.35 o                         
   2  10   6        596.40        538.61       125.46 o                         
 -18   1   7       1745.75        866.14        99.60 o                         
 -17   1   7         61.45         49.10        22.32 o                         
 -16   1   7        151.23        140.16        15.51 o                         
 -15   1   7          0.01         -2.29         3.15 o                         
 -14   1   7       2839.04       3619.74       137.98 o                         
 -13   1   7          0.16          0.28         2.92 o                         
 -12   1   7       1665.53       2220.96        76.70 o                         
 -11   1   7          2.90          1.85         3.06 o                         
 -10   1   7        210.57        283.61        17.81 o                         
  -9   1   7         49.05         45.17         3.93 o                         
  -8   1   7       3011.38       3197.02       122.68 o                         
  -7   1   7        136.66        138.74         5.98 o                         
  -6   1   7       4185.80       4013.44       109.82 o                         
  -5   1   7        211.44        204.45         9.33 o                         
  -4   1   7       1410.30       1112.86       113.04 o                         
  -3   1   7        309.42        319.72        24.85 o                         
  -2   1   7       8937.89       8946.31       658.23 o                         
  -1   1   7         67.41         67.60        11.96 o                         
   0   1   7       3799.51       3479.14       173.76 o                         
   1   1   7         76.89         76.86         9.35 o                         
   2   1   7        652.67        521.22        34.52 o                         
   3   1   7         26.95         32.98         4.75 o                         
   4   1   7       3069.52       3093.64       139.55 o                         
   5   1   7         87.97         92.90         9.85 o                         
   6   1   7       5681.09       5804.63       271.69 o                         
   7   1   7         21.62         19.65         4.63 o                         
   8   1   7       2447.10       2526.02       189.45 o                         
   9   1   7        114.09        113.97        13.64 o                         
  10   1   7       1628.92       1511.95       129.89 o                         
  11   1   7         83.46         91.54        14.35 o                         
  12   1   7       1170.94       1027.13        88.77 o                         
  13   1   7        114.15        115.87        15.39 o                         
 -17   2   7        353.21        232.39        47.19 o                         
 -16   2   7          3.17          5.58         9.22 o                         
 -15   2   7        556.87        636.69        37.94 o                         
 -14   2   7          0.69          2.18         3.08 o                         
 -13   2   7       1985.21       2574.46       122.31 o                         
 -12   2   7        227.61        283.52        20.73 o                         
 -11   2   7          0.50          3.04         5.30 o                         
 -10   2   7        176.61        173.04         9.69 o                         
  -9   2   7        980.63       1107.51        46.72 o                         
  -8   2   7        482.71        576.60        23.08 o                         
  -7   2   7        992.57       1091.97        46.87 o                         
  -6   2   7          0.44         -1.09         1.88 o                         
  -5   2   7        197.04        215.12        10.85 o                         
  -4   2   7        187.98        176.32        11.68 o                         
  -3   2   7        582.55        601.50        63.83 o                         
  -2   2   7          2.57          2.23         3.67 o                         
  -1   2   7       1036.16       1278.71        98.13 o                         
   0   2   7         18.52         14.35         5.44 o                         
   1   2   7         62.40         75.05        12.48 o                         
   2   2   7       3654.11       3989.64       237.82 o                         
   3   2   7         63.00         73.74         7.85 o                         
   4   2   7       1098.43       1233.78        68.07 o                         
   5   2   7          1.14         -0.75         2.73 o                         
   6   2   7        408.50        376.00        24.49 o                         
   7   2   7         57.90         59.51        10.46 o                         
   8   2   7         89.92         96.93        10.88 o                         
   9   2   7        157.71        137.42        13.39 o                         
  10   2   7          9.94          6.93         5.53 o                         
  11   2   7         27.70         20.78         7.83 o                         
  12   2   7         65.74         72.59         8.22 o                         
  13   2   7          6.53          9.45        10.56 o                         
 -17   3   7         11.67          9.19         9.51 o                         
 -16   3   7        629.43        546.60       127.01 o                         
 -15   3   7         64.49         74.31        24.25 o                         
 -14   3   7        114.69         98.70        29.34 o                         
 -13   3   7         26.83         -3.16        13.67 o                         
 -12   3   7       1898.62       2169.19       252.53 o                         
 -11   3   7          9.59         13.85        10.33 o                         
 -10   3   7       2333.30       2379.35       169.03 o                         
  -9   3   7         84.15         70.52        15.12 o                         
  -8   3   7       9441.13       8888.60       574.92 o                         
  -7   3   7         35.70         28.19         8.46 o                         
  -6   3   7       6365.66       5957.98       350.56 o                         
  -5   3   7        223.82        193.47        32.76 o                         
  -4   3   7        602.01        523.82        59.74 o                         
  -3   3   7          5.06         -7.75        11.73 o                         
  -2   3   7       4693.29       4309.42       512.47 o                         
  -1   3   7        174.05        210.75        27.06 o                         
   0   3   7      12028.54      11086.46       738.03 o                         
   1   3   7       1107.62        992.85        58.39 o                         
   2   3   7       8005.70       7003.17       333.66 o                         
   3   3   7        178.27        157.45        15.09 o                         
   4   3   7       1046.73        790.81        56.64 o                         
   5   3   7        878.33        808.75        59.16 o                         
   6   3   7       1418.44       1262.68        79.72 o                         
   8   3   7       1149.16       1123.50       111.43 o                         
   9   3   7         60.31         71.59        12.76 o                         
  10   3   7       3274.81       3371.21       318.44 o                         
  11   3   7          1.04          1.11         3.73 o                         
  12   3   7       1160.31       1229.15       118.11 o                         
 -16   4   7          0.42          4.46         8.54 o                         
 -15   4   7          0.00          5.38        10.21 o                         
 -14   4   7         36.02         32.42        35.36 o                         
 -13   4   7        368.28        370.78        45.07 o                         
 -12   4   7         31.49         21.73        12.98 o                         
 -11   4   7        341.62        318.33        35.72 o                         
 -10   4   7        152.31        134.95        28.43 o                         
  -9   4   7          0.02          1.32         8.65 o                         
  -8   4   7        180.70        152.96        16.21 o                         
  -7   4   7        306.66        338.30        24.54 o                         
  -6   4   7       1192.12        971.45        82.79 o                         
  -5   4   7        437.69        439.61        41.02 o                         
  -4   4   7          1.13         12.53        16.22 o                         
  -3   4   7         11.33         28.51        24.58 o                         
  -2   4   7       1327.50       1262.56        85.48 o                         
  -1   4   7        513.95        523.45        40.52 o                         
   0   4   7        189.13        144.36        17.94 o                         
   1   4   7        375.70        301.36        28.24 o                         
   2   4   7        765.04        625.19        47.70 o                         
   3   4   7       1584.49       1351.81        68.32 o                         
   4   4   7         78.54         52.03        10.38 o                         
   5   4   7        859.10        834.65        66.46 o                         
   6   4   7         27.86         18.60        19.77 o                         
   7   4   7        319.24        337.35        31.61 o                         
   8   4   7          2.63         10.04         9.65 o                         
   9   4   7          1.09        -24.21        32.33 o                         
  10   4   7         63.09         49.30         9.72 o                         
  11   4   7          3.21          2.98         4.10 o                         
  12   4   7        321.98        436.52        44.23 o                         
 -15   5   7          4.78         -6.82         9.66 o                         
 -14   5   7         55.23         39.18        15.27 o                         
 -13   5   7        133.87        113.67        23.54 o                         
 -12   5   7        631.25        805.36        90.07 o                         
 -11   5   7        242.06        193.01        26.82 o                         
 -10   5   7       4569.91       4633.16       459.13 o                         
  -9   5   7         56.23         33.34        13.93 o                         
  -8   5   7        835.72        982.63        97.18 o                         
  -7   5   7        372.11        409.73        65.99 o                         
  -6   5   7        266.75        275.06        32.47 o                         
  -5   5   7         40.90         43.79         8.84 o                         
  -4   5   7          2.99          5.17         5.05 o                         
  -3   5   7         82.56        102.50        17.33 o                         
  -2   5   7       1665.22       1384.38        91.69 o                         
  -1   5   7         14.71          6.82         4.11 o                         
   0   5   7       6514.16       5194.10       292.35 o                         
   1   5   7        194.24        182.54        21.81 o                         
   2   5   7       3685.94       3230.04       179.90 o                         
   3   5   7       1054.85       1016.13        77.43 o                         
   4   5   7        387.73        353.79        43.92 o                         
   5   5   7        105.78         63.91        20.46 o                         
   6   5   7        886.44        974.25        76.15 o                         
   7   5   7         44.33         51.68        19.56 o                         
   8   5   7       1756.55       1860.77       135.11 o                         
   9   5   7         60.22         60.89        16.85 o                         
  10   5   7       1704.12       1912.03       136.04 o                         
  11   5   7         24.46         34.07        11.02 o                         
 -15   6   7         98.58         46.83        25.15 o                         
 -14   6   7        100.68         87.45        31.71 o                         
 -13   6   7        201.05        150.89        44.51 o                         
 -12   6   7        161.12        140.60        31.83 o                         
 -11   6   7          5.24         18.36        19.06 o                         
 -10   6   7        121.61        103.88        29.24 o                         
  -9   6   7        273.68        187.90        53.91 o                         
  -8   6   7         25.30          0.00        17.22 o                         
  -7   6   7          7.86         11.03         8.51 o                         
  -6   6   7        706.89        554.62        80.17 o                         
  -5   6   7         48.08         51.96         8.04 o                         
  -4   6   7        116.68        100.38        13.82 o                         
  -3   6   7        209.61        253.24        93.41 o                         
  -2   6   7          8.24          8.38         4.89 o                         
  -1   6   7        288.00        247.56        24.30 o                         
   0   6   7        330.44        292.27        36.18 o                         
   1   6   7         17.06         22.51         6.21 o                         
   2   6   7          6.30         37.61        22.65 o                         
   3   6   7        175.40        227.20        44.31 o                         
   4   6   7          1.34        -11.33        14.14 o                         
   5   6   7        513.81        537.30        84.24 o                         
   6   6   7        209.23        172.63        40.53 o                         
   7   6   7        179.37        152.95        37.96 o                         
   8   6   7        119.08        177.09        39.24 o                         
   9   6   7        428.42        458.20        63.75 o                         
  10   6   7         80.75         90.86        27.40 o                         
 -13   7   7          4.39         11.80        20.69 o                         
 -12   7   7        579.14        490.01        78.10 o                         
 -11   7   7          3.15         -8.67        16.07 o                         
 -10   7   7       3791.87       2586.45       290.32 o                         
  -9   7   7         22.58         -0.67        17.32 o                         
  -8   7   7       1080.38        964.04       139.88 o                         
  -7   7   7        123.20        144.35        24.94 o                         
  -6   7   7       2747.92       2824.66       193.41 o                         
  -5   7   7         60.22         50.97        13.59 o                         
  -4   7   7       2889.26       3078.41       293.95 o                         
  -3   7   7          7.51         10.11         6.20 o                         
  -2   7   7        913.30        871.44        74.20 o                         
  -1   7   7          0.45         -1.51         5.51 o                         
   0   7   7       2146.87       2448.50       233.83 o                         
   1   7   7          3.36          6.71         5.72 o                         
   2   7   7       2584.68       2944.91       278.82 o                         
   3   7   7        418.14        479.35        69.78 o                         
   4   7   7       1594.43       1697.57       347.11 o                         
   5   7   7         11.82         18.51        16.15 o                         
   6   7   7        743.63        960.89       114.22 o                         
   7   7   7         42.90         75.55        28.85 o                         
   8   7   7       1391.76       1505.34       109.06 o                         
   9   7   7         84.96        137.08        28.92 o                         
 -11   8   7         73.41         23.29        19.72 o                         
 -10   8   7          0.00         13.58        12.36 o                         
  -9   8   7         10.25         15.01        16.24 o                         
  -8   8   7        357.34        323.93        49.40 o                         
  -7   8   7          0.46        -14.22        27.68 o                         
  -6   8   7        282.45        318.22        33.25 o                         
  -5   8   7        325.36        371.86        38.14 o                         
  -4   8   7        183.98        255.92        31.16 o                         
  -3   8   7        474.57        612.47        64.29 o                         
  -2   8   7         10.38         10.23         5.93 o                         
  -1   8   7         20.30         46.34        10.82 o                         
   0   8   7         26.66         50.93        10.34 o                         
   1   8   7         59.02         48.95         9.97 o                         
   2   8   7         64.79         83.35        13.12 o                         
   3   8   7        247.27        180.94        45.85 o                         
   4   8   7          5.04          9.33        14.17 o                         
   5   8   7         19.03         29.05        16.71 o                         
   6   8   7          3.19         -1.64         6.57 o                         
   7   8   7          2.87          1.34         5.22 o                         
  -9   9   7          4.12         -5.50        16.05 o                         
  -8   9   7        591.05        515.28        92.63 o                         
  -7   9   7         21.34         35.71        32.88 o                         
  -6   9   7        166.72        153.06        53.03 o                         
  -5   9   7          0.21         -1.53        13.86 o                         
  -4   9   7       2417.55       3274.69       306.79 o                         
  -3   9   7        279.62        367.67        89.15 o                         
  -2   9   7       1320.83       1635.97       178.47 o                         
  -1   9   7          0.36         -2.30         4.48 o                         
   0   9   7        796.81       1085.09        86.65 o                         
   1   9   7         14.14         27.99        10.15 o                         
   2   9   7        925.99       1217.79        92.03 o                         
   3   9   7         54.46         54.55        19.85 o                         
   4   9   7        787.11        763.23        74.68 o                         
  -3  10   7         17.82         22.36         5.64 o                         
  -2  10   7        128.19        174.02        20.26 o                         
  -1  10   7          0.71         -2.99         3.38 o                         
 -17   0   8          2.22          5.95         8.09 o                         
 -16   0   8          6.74         22.52         5.62 o                         
 -15   0   8        107.59        149.41        15.19 o                         
 -14   0   8       1176.36       1353.63        94.29 o                         
 -13   0   8        281.52        380.72        43.54 o                         
 -12   0   8       2323.97       2620.99       192.16 o                         
 -11   0   8        329.93        350.39        68.38 o                         
 -10   0   8         33.72         30.71         6.40 o                         
  -9   0   8         76.45         95.67        11.60 o                         
  -8   0   8        348.03        378.12        21.10 o                         
  -7   0   8        107.07         92.62        11.74 o                         
  -6   0   8       4309.20       3000.35       164.50 o                         
  -5   0   8       2808.44       1481.22        96.61 o                         
  -4   0   8       2742.57       1622.25       129.95 o                         
  -3   0   8        307.47        220.14        27.73 o                         
  -2   0   8       2023.38       1505.43       202.19 o                         
  -1   0   8          9.54          4.52         7.74 o                         
   0   0   8      11326.34      11394.55       743.23 o                         
   1   0   8        188.01        209.87        34.11 o                         
   2   0   8          5.53          8.38        19.97 o                         
   3   0   8         42.09         46.12         9.65 o                         
   4   0   8        907.27        986.73        80.41 o                         
   5   0   8          0.52         -5.03         5.28 o                         
   6   0   8       2967.43       2897.22       207.73 o                         
   7   0   8          0.93         -2.61        12.16 o                         
   8   0   8       1237.13       1322.36       136.40 o                         
   9   0   8        117.85         91.65        22.91 o                         
  10   0   8        997.20       1088.20       113.50 o                         
  11   0   8         85.64         70.74        17.45 o                         
  12   0   8       1649.72       1566.35       154.00 o                         
 -17   1   8          0.23          9.38        15.81 o                         
 -16   1   8         15.32         11.03         6.41 o                         
 -15   1   8         10.59         18.66         3.74 o                         
 -14   1   8          0.26         -0.38         3.04 o                         
 -13   1   8         43.77         58.92         6.50 o                         
 -12   1   8        156.12        161.61        15.52 o                         
 -11   1   8         50.69         46.17         5.79 o                         
 -10   1   8        224.92        257.87        18.90 o                         
  -9   1   8          9.16         12.93         3.30 o                         
  -8   1   8         74.01         70.79         5.80 o                         
  -7   1   8         88.80         99.45         5.21 o                         
  -6   1   8          0.58         -1.08         1.78 o                         
  -5   1   8        497.62        438.49        18.56 o                         
  -4   1   8        281.03        236.41        21.30 o                         
  -3   1   8          0.63         -1.82         3.92 o                         
  -2   1   8        379.83        333.80        31.77 o                         
  -1   1   8         13.03          2.14         6.88 o                         
   0   1   8        446.33        486.86        33.11 o                         
   1   1   8        639.86        605.51        34.59 o                         
   2   1   8        653.76        585.25        45.79 o                         
   3   1   8          0.66          0.03         3.75 o                         
   4   1   8        825.13        884.77        46.81 o                         
   5   1   8         53.88         49.63         9.27 o                         
   6   1   8        214.65        205.55        15.74 o                         
   7   1   8        113.00        132.46        18.55 o                         
   8   1   8        130.92        135.07        12.83 o                         
   9   1   8         20.33         21.44         5.22 o                         
  10   1   8          0.72          4.54         8.57 o                         
  11   1   8          0.03        -12.76        12.76 o                         
  12   1   8         12.25         -2.03         8.14 o                         
 -17   2   8         38.20         13.75        18.85 o                         
 -16   2   8         75.45         81.77        10.55 o                         
 -15   2   8         57.32         77.30         7.27 o                         
 -14   2   8        268.84        453.34        26.91 o                         
 -13   2   8        309.38        367.75        22.10 o                         
 -12   2   8       4884.43       6264.26       334.31 o                         
 -11   2   8        166.39        154.64        14.87 o                         
 -10   2   8       3555.06       3920.27       198.73 o                         
  -9   2   8         15.21         17.34         2.84 o                         
  -8   2   8       2584.82       2646.93       115.57 o                         
  -7   2   8          3.83          1.13         1.89 o                         
  -6   2   8       2753.19       2720.99        79.68 o                         
  -5   2   8         65.27         60.40         5.01 o                         
  -4   2   8       2013.74       1764.12       109.34 o                         
  -3   2   8        195.53        204.89        17.22 o                         
  -2   2   8       4559.91       4123.34       294.29 o                         
  -1   2   8          9.70          6.17         4.87 o                         
   0   2   8       9943.07       9808.01       500.36 o                         
   1   2   8        136.28        120.94        15.81 o                         
   2   2   8       2111.02       2371.81       203.28 o                         
   3   2   8         19.59         21.46         4.37 o                         
   4   2   8       2125.35       2300.96       139.28 o                         
   5   2   8         31.29         41.63         6.95 o                         
   6   2   8       4287.58       4105.07       323.44 o                         
   7   2   8         70.39         68.54        13.31 o                         
   8   2   8       2192.56       2228.81       164.66 o                         
   9   2   8         28.11         30.83         6.52 o                         
  10   2   8       1459.65       1509.74        96.00 o                         
  11   2   8         16.93         17.21         4.21 o                         
  12   2   8        627.66        380.60        47.78 o                         
 -17   3   8          9.23          2.80         9.04 o                         
 -16   3   8         66.54         23.82        15.22 o                         
 -15   3   8        125.75        121.38        23.51 o                         
 -14   3   8         20.09         28.01        15.57 o                         
 -13   3   8        212.29        223.71        34.50 o                         
 -12   3   8         84.84         79.32        34.56 o                         
 -11   3   8         20.71         19.61        13.19 o                         
 -10   3   8        214.84        183.95        27.20 o                         
  -9   3   8         92.64         77.33        17.38 o                         
  -8   3   8        517.37        387.29        43.90 o                         
  -7   3   8         61.95         64.27        13.15 o                         
  -6   3   8          4.07          2.88         8.82 o                         
  -5   3   8         38.13         61.78         9.85 o                         
  -4   3   8        438.68        365.98        56.35 o                         
  -3   3   8         57.76         51.19        14.56 o                         
  -2   3   8        104.05        119.68        16.04 o                         
  -1   3   8        214.96        238.93        33.08 o                         
   0   3   8        205.96        220.18        25.81 o                         
   1   3   8        177.99        174.03        18.66 o                         
   2   3   8        602.93        589.39        40.95 o                         
   3   3   8        518.18        472.54        33.58 o                         
   4   3   8        283.81        212.31        24.54 o                         
   5   3   8        387.89        519.55        74.89 o                         
   6   3   8       1620.94       1520.42       184.47 o                         
   7   3   8        145.00        165.47        22.37 o                         
   8   3   8          2.62          1.36         3.49 o                         
   9   3   8          1.62          1.25         4.21 o                         
  10   3   8         67.91         72.61        11.61 o                         
  11   3   8         73.50         72.14        10.68 o                         
 -16   4   8        631.77        566.41        68.36 o                         
 -15   4   8         17.44         -0.15         9.86 o                         
 -14   4   8        137.39        238.77        51.91 o                         
 -13   4   8         56.01         61.78        19.01 o                         
 -12   4   8        589.03        608.86        63.06 o                         
 -11   4   8          7.02         -2.93        12.71 o                         
 -10   4   8       2384.56       2042.34       271.64 o                         
  -9   4   8          1.31          3.57         8.49 o                         
  -8   4   8       2304.94       1989.61       165.48 o                         
  -7   4   8        440.15        402.68        55.55 o                         
  -6   4   8        583.15        630.47        67.82 o                         
  -5   4   8          0.36         -5.90         9.98 o                         
  -4   4   8        683.94        623.54       109.18 o                         
  -3   4   8        361.94        283.00        65.30 o                         
  -2   4   8       4299.16       4146.14       273.79 o                         
  -1   4   8        880.92        757.94        70.31 o                         
   0   4   8       5912.52       5039.06       289.75 o                         
   1   4   8         73.94         70.82        12.20 o                         
   2   4   8       2462.64       2257.12       135.95 o                         
   3   4   8        182.10        141.36        17.85 o                         
   4   4   8        123.99         95.59        16.98 o                         
   5   4   8        141.39        129.67        24.89 o                         
   6   4   8       1482.80       1360.26       112.06 o                         
   7   4   8        125.98        142.75        16.97 o                         
   8   4   8       2830.00       3243.97       217.19 o                         
   9   4   8         51.74         62.69        10.90 o                         
  10   4   8        931.51       1054.70       102.51 o                         
  11   4   8        190.01        205.76        22.80 o                         
 -15   5   8         50.02         52.26        13.86 o                         
 -14   5   8        223.72        237.21        64.02 o                         
 -13   5   8          1.35         -7.75        10.38 o                         
 -12   5   8         25.79         36.46        17.48 o                         
 -11   5   8        334.06        305.58        53.97 o                         
 -10   5   8        257.43        245.68        38.51 o                         
  -9   5   8        107.52        116.83        21.79 o                         
  -8   5   8        194.83        161.06        93.38 o                         
  -7   5   8        141.97        115.83        26.36 o                         
  -6   5   8        862.77        785.20       107.60 o                         
  -5   5   8          1.22         -2.55         5.56 o                         
  -4   5   8         39.54         42.65        12.02 o                         
  -3   5   8         27.27         57.62        13.99 o                         
  -2   5   8         45.19         35.45         7.01 o                         
  -1   5   8          0.71         -2.67         4.89 o                         
   0   5   8          2.17          0.00        10.48 o                         
   1   5   8         27.14         25.92         9.82 o                         
   2   5   8         89.83        115.22        20.09 o                         
   3   5   8          9.39         -9.32        14.67 o                         
   4   5   8         69.50         43.43        16.75 o                         
   5   5   8        256.45        308.42        71.76 o                         
   6   5   8        182.10        249.66        23.74 o                         
   7   5   8        225.41        290.89        32.91 o                         
   8   5   8         51.95         62.93         9.90 o                         
   9   5   8        592.40        690.37        54.15 o                         
  10   5   8         80.39         86.87        11.75 o                         
 -14   6   8        417.05        427.91        66.28 o                         
 -13   6   8        190.92        151.83        42.62 o                         
 -12   6   8        417.39        384.11        70.53 o                         
 -11   6   8        182.41        117.42        42.03 o                         
 -10   6   8       2506.17       1693.50       235.39 o                         
  -9   6   8         30.89         22.15        24.15 o                         
  -8   6   8       1206.69        971.15       141.64 o                         
  -7   6   8        209.97         66.19        39.14 o                         
  -6   6   8        991.56        794.35       121.45 o                         
  -5   6   8         83.53         45.20        11.46 o                         
  -4   6   8       3109.89       2409.51       232.37 o                         
  -3   6   8        405.62        359.22        42.21 o                         
  -2   6   8       1277.52       1232.08       122.29 o                         
  -1   6   8        118.91        129.47        19.02 o                         
   0   6   8        583.86        582.52       104.70 o                         
   1   6   8          2.85          4.77        18.55 o                         
   2   6   8       1404.98       1430.82       229.01 o                         
   3   6   8         99.22         90.71        32.84 o                         
   4   6   8       1757.09       1824.17       301.08 o                         
   5   6   8         57.88         27.25        22.12 o                         
   6   6   8        751.55        892.73       107.55 o                         
   7   6   8         11.65         21.83        20.45 o                         
   8   6   8       1800.43       1948.57       201.85 o                         
   9   6   8          3.95         -3.25        15.46 o                         
 -12   7   8          0.38         11.21        18.90 o                         
 -11   7   8         37.50          6.92        20.19 o                         
 -10   7   8        216.56        174.04        46.37 o                         
  -9   7   8        290.98        138.05        43.01 o                         
  -8   7   8         51.11         51.25        14.99 o                         
  -7   7   8         45.94         47.13        10.47 o                         
  -6   7   8         43.60         30.30         9.10 o                         
  -5   7   8        539.57        541.36        58.75 o                         
  -4   7   8        134.88        164.28        23.35 o                         
  -3   7   8        128.08        154.77        22.21 o                         
  -2   7   8         88.32         82.13        14.17 o                         
  -1   7   8        246.03        279.34        32.93 o                         
   0   7   8        215.89        246.67        29.34 o                         
   1   7   8          7.50         11.39         4.64 o                         
   2   7   8         44.80         57.03        18.25 o                         
   3   7   8        104.33        134.38        25.30 o                         
   4   7   8        153.79        166.13        28.66 o                         
   5   7   8         17.50         19.01        13.92 o                         
   6   7   8         30.06         57.76        23.98 o                         
   7   7   8          0.61         22.23        18.12 o                         
 -11   8   8         28.84         29.09        17.20 o                         
 -10   8   8        716.11        414.56        64.94 o                         
  -9   8   8         64.53         55.95        21.91 o                         
  -8   8   8        979.38        793.88       288.13 o                         
  -7   8   8          1.89          7.56        17.62 o                         
  -6   8   8        389.94        434.64        41.98 o                         
  -5   8   8          8.97         11.41         5.61 o                         
  -4   8   8       1603.30       1932.54       185.77 o                         
  -3   8   8         60.31         90.04        14.61 o                         
  -2   8   8       1867.91       2361.24       225.08 o                         
  -1   8   8          0.30         -2.44         4.74 o                         
   0   8   8       1485.45       1996.04       190.51 o                         
   1   8   8        284.28        343.57        81.21 o                         
   2   8   8       1525.24       1527.04       181.18 o                         
   3   8   8          1.70          7.45        16.19 o                         
   4   8   8       1205.84       1270.30       154.52 o                         
   5   8   8          2.58          4.88         5.15 o                         
  -8   9   8         43.79         31.16        14.95 o                         
  -7   9   8         31.50         34.28        35.39 o                         
  -6   9   8        106.00        131.88        24.95 o                         
  -5   9   8          3.07          5.76        10.06 o                         
  -4   9   8         13.80         20.74        15.63 o                         
  -3   9   8         63.04         71.63        13.67 o                         
  -2   9   8        179.26        227.43        25.99 o                         
  -1   9   8          2.85          0.32         3.86 o                         
   0   9   8          2.18         -0.57         4.17 o                         
   1   9   8          1.86          3.75         4.16 o                         
   2   9   8          3.12          0.00        10.88 o                         
   3   9   8        104.08        118.17        36.74 o                         
 -17   1   9          0.05         -0.53         6.37 o                         
 -16   1   9         44.77         68.56         8.40 o                         
 -15   1   9         36.99         37.52         7.93 o                         
 -14   1   9        424.24        579.91        36.50 o                         
 -13   1   9        132.89        139.38        11.50 o                         
 -12   1   9       5325.28       5812.32       321.64 o                         
 -11   1   9         22.01         11.52         7.13 o                         
 -10   1   9       1294.25       1299.05        71.14 o                         
  -9   1   9        549.46        603.40        42.28 o                         
  -8   1   9        444.46        405.02        27.00 o                         
  -7   1   9        455.69        391.58        26.53 o                         
  -6   1   9       1365.96       1138.50        65.01 o                         
  -5   1   9        460.69        380.19        24.76 o                         
  -4   1   9       1983.40       1668.86       109.60 o                         
  -3   1   9        290.39        246.71        21.59 o                         
  -2   1   9       4482.06       3981.39       214.67 o                         
  -1   1   9        208.27        189.46        30.43 o                         
   0   1   9       4581.42       4404.55       248.41 o                         
   1   1   9        196.93        229.49        25.44 o                         
   2   1   9       1986.76       2356.54       135.74 o                         
   3   1   9         26.29         31.24        12.41 o                         
   4   1   9        266.72        363.13        31.44 o                         
   5   1   9         14.16         13.20        12.52 o                         
   6   1   9       2267.48       2475.18       128.50 o                         
   7   1   9          4.73          9.67         9.00 o                         
   8   1   9       2208.20       2475.01       156.53 o                         
   9   1   9         45.34         41.45        10.39 o                         
  10   1   9        610.46        774.26        57.82 o                         
  11   1   9         71.15         90.35        20.69 o                         
 -16   2   9          3.99          6.04         6.72 o                         
 -15   2   9        407.93        460.09        23.85 o                         
 -14   2   9         24.56         30.86         4.76 o                         
 -13   2   9        523.73        570.63        38.62 o                         
 -12   2   9        494.76        542.52        35.35 o                         
 -11   2   9          0.01         -1.58         8.90 o                         
 -10   2   9        263.82        226.93        19.45 o                         
  -9   2   9         94.58        115.71         8.71 o                         
  -8   2   9        191.90        202.70        12.26 o                         
  -7   2   9        275.92        284.32        16.70 o                         
  -6   2   9        179.68        199.07        12.75 o                         
  -5   2   9        381.65        362.41        29.77 o                         
  -4   2   9         24.45         22.18         5.87 o                         
  -3   2   9        322.78        272.78        16.69 o                         
  -2   2   9        350.51        311.44        25.76 o                         
  -1   2   9          7.68          4.64         5.19 o                         
   0   2   9        119.23        113.83        16.65 o                         
   1   2   9        187.54        182.09        24.42 o                         
   2   2   9          9.55          7.26         3.83 o                         
   3   2   9        155.15        140.92        17.54 o                         
   4   2   9        198.92        128.79        42.66 o                         
   5   2   9        103.10         98.45        33.79 o                         
   6   2   9          1.95          6.01         7.73 o                         
   7   2   9         11.10         11.59         4.99 o                         
   8   2   9         18.80         28.54         5.54 o                         
   9   2   9         21.57         35.41         6.13 o                         
  10   2   9        203.74        276.49        30.08 o                         
 -16   3   9        200.51        121.85        24.99 o                         
 -15   3   9          1.65         -3.78        11.61 o                         
 -14   3   9        141.23        144.47        35.33 o                         
 -13   3   9        264.50        202.60        47.09 o                         
 -12   3   9       1818.66       1557.67       127.34 o                         
 -11   3   9         83.00         74.92        17.69 o                         
 -10   3   9       2963.52       2148.77       166.62 o                         
  -9   3   9          6.68          7.24        10.35 o                         
  -8   3   9        598.10        438.92        38.16 o                         
  -7   3   9          2.09         -3.05         8.81 o                         
  -6   3   9       2722.90       2362.96       180.39 o                         
  -5   3   9        263.88        238.87        26.53 o                         
  -4   3   9       2745.24       1864.59       155.90 o                         
  -3   3   9          0.61          1.86         6.69 o                         
  -2   3   9       5602.93       4381.54       333.06 o                         
  -1   3   9         47.87         35.06         9.20 o                         
   0   3   9       3335.93       2884.48       169.27 o                         
   1   3   9        766.21        707.09        52.25 o                         
   2   3   9       2023.31       1878.86       112.93 o                         
   3   3   9        197.44        204.06        25.14 o                         
   4   3   9        804.39        584.67       100.57 o                         
   5   3   9         35.39         -8.89        17.29 o                         
   6   3   9       3864.93       3067.20       325.56 o                         
   7   3   9         44.05         50.61         9.99 o                         
   8   3   9       1996.84       2234.98       212.83 o                         
   9   3   9         21.48         22.58         6.34 o                         
  10   3   9        409.78        399.66        41.26 o                         
 -15   4   9         20.93         27.07        14.18 o                         
 -14   4   9         76.99         38.83        22.05 o                         
 -13   4   9         16.18         16.71        11.28 o                         
 -12   4   9        104.31         82.56        28.96 o                         
 -11   4   9        991.17        830.68        85.73 o                         
 -10   4   9          3.72         12.41        12.10 o                         
  -9   4   9         88.02         65.31        16.66 o                         
  -8   4   9          5.57         12.03         9.09 o                         
  -7   4   9         35.36         28.94        13.14 o                         
  -6   4   9        567.97        556.49        56.70 o                         
  -5   4   9        162.46        164.39        37.31 o                         
  -4   4   9        179.60        180.77        32.81 o                         
  -3   4   9        338.08        277.37        33.93 o                         
  -2   4   9         21.44         14.18         7.79 o                         
  -1   4   9         44.26         41.82         9.60 o                         
   0   4   9        131.30         95.07        16.26 o                         
   1   4   9         27.46         14.33        10.32 o                         
   2   4   9          8.02          9.81        11.67 o                         
   3   4   9        401.94        372.56        34.66 o                         
   4   4   9          9.49          5.86         7.70 o                         
   5   4   9         24.95         24.01        13.65 o                         
   6   4   9        262.46        265.75        23.21 o                         
   7   4   9          6.66          9.77         5.25 o                         
   8   4   9          4.54          5.43         4.51 o                         
   9   4   9        169.78        209.58        24.04 o                         
  10   4   9        122.95        118.95        14.54 o                         
 -15   5   9         16.41         -2.74         8.83 o                         
 -14   5   9        646.86        584.11        71.62 o                         
 -13   5   9         17.81         15.33        10.23 o                         
 -12   5   9        279.12        298.41        44.23 o                         
 -11   5   9        202.59        167.77        26.67 o                         
 -10   5   9       1198.58       1177.04        91.74 o                         
  -9   5   9        244.08        257.30        46.28 o                         
  -8   5   9        275.59        207.09        90.66 o                         
  -7   5   9        537.64        413.61        78.91 o                         
  -6   5   9       1500.63       1352.04       184.31 o                         
  -5   5   9          0.07         -6.48        10.84 o                         
  -4   5   9       2537.90       2201.28       266.36 o                         
  -3   5   9         81.74         55.38        32.06 o                         
  -2   5   9        877.69        597.13        49.54 o                         
  -1   5   9         26.83         18.78        12.51 o                         
   0   5   9        285.44        300.61        39.91 o                         
   1   5   9         65.62         51.64        13.87 o                         
   2   5   9        357.03        322.26        52.73 o                         
   3   5   9          9.50        -13.63        27.63 o                         
   4   5   9       2014.41       2149.23       338.14 o                         
   5   5   9          0.44          4.63         4.14 o                         
   6   5   9       2179.31       2753.55       178.77 o                         
   7   5   9        250.62        334.03        29.07 o                         
   8   5   9        909.56        990.74        71.34 o                         
   9   5   9          0.81          0.69         2.43 o                         
 -13   6   9         31.27          5.64        18.19 o                         
 -12   6   9         25.97          3.89        16.28 o                         
 -11   6   9        180.68        105.26        34.87 o                         
 -10   6   9        329.71        213.53        23.75 o                         
  -9   6   9        531.49        408.43        73.01 o                         
  -8   6   9         96.52         84.44        37.55 o                         
  -7   6   9        417.90        319.94        64.27 o                         
  -6   6   9        138.99         93.00        23.92 o                         
  -5   6   9       1048.27        791.41        89.45 o                         
  -4   6   9         31.49         38.79        10.21 o                         
  -3   6   9          9.67         11.20         5.91 o                         
  -2   6   9        220.94        194.30        26.18 o                         
  -1   6   9        183.87        183.46        28.59 o                         
   0   6   9        225.10        217.77        58.53 o                         
   1   6   9         33.55         32.05        26.17 o                         
   2   6   9          6.84          9.07        12.14 o                         
   3   6   9         88.08         93.15        22.75 o                         
   4   6   9         22.65         37.88        16.95 o                         
   5   6   9         61.70         44.54        16.30 o                         
   6   6   9         35.21         23.39        23.46 o                         
   7   6   9          5.33         30.97        18.24 o                         
 -12   7   9        200.80        136.22        32.47 o                         
 -11   7   9         90.00         86.56        30.22 o                         
 -10   7   9        624.97        438.40        70.36 o                         
  -9   7   9         86.73         93.73        35.53 o                         
  -8   7   9       1714.11       1824.32       132.90 o                         
  -7   7   9         55.02         58.84        10.52 o                         
  -6   7   9        927.79        820.56       239.47 o                         
  -5   7   9          0.29          5.99         5.07 o                         
  -4   7   9       1942.42       2059.61       198.02 o                         
  -3   7   9          9.41         17.83         6.86 o                         
  -2   7   9       1303.73       1263.17       207.39 o                         
  -1   7   9         86.21         58.39        10.45 o                         
   0   7   9       1734.85       2113.40       399.25 o                         
   1   7   9          5.93         13.89        13.19 o                         
   2   7   9       1097.51       1392.50       338.38 o                         
   3   7   9         51.81         94.58        21.98 o                         
   4   7   9       1577.50       1783.50       461.60 o                         
   5   7   9         18.26         -5.57        19.38 o                         
   6   7   9        843.78       1222.03       130.80 o                         
 -10   8   9         56.25         13.95        13.62 o                         
  -9   8   9         10.09        -10.81        16.63 o                         
  -8   8   9        154.47        188.02        31.82 o                         
  -7   8   9        153.09        136.42        29.90 o                         
  -6   8   9          2.88          1.67         7.61 o                         
  -5   8   9         74.80         93.30        32.52 o                         
  -4   8   9          5.30         19.04         6.22 o                         
  -3   8   9         30.86         35.14         7.86 o                         
  -2   8   9          0.39          6.32         4.72 o                         
  -1   8   9        216.99        287.61        55.39 o                         
   0   8   9         17.19         14.26         4.56 o                         
   1   8   9          0.66         20.76        20.27 o                         
   2   8   9          9.29         19.42        17.88 o                         
   3   8   9        141.21        142.48        36.61 o                         
  -6   9   9        205.56        159.94        47.24 o                         
  -5   9   9         25.41         25.51         9.47 o                         
  -4   9   9        835.30       1120.95        88.95 o                         
  -3   9   9        202.17        297.75        37.80 o                         
  -2   9   9       1498.08       1807.87       296.71 o                         
  -1   9   9         15.18         26.52         5.33 o                         
 -16   0  10        613.60        705.94       259.00 o                         
 -15   0  10        397.75        441.65       141.72 o                         
 -14   0  10         67.03         60.77        25.12 o                         
 -13   0  10        154.15        167.03        53.26 o                         
 -12   0  10       3232.39       2508.71       247.12 o                         
 -11   0  10         82.49         56.00        17.95 o                         
 -10   0  10       2778.16       2641.74       639.46 o                         
  -9   0  10         28.55         15.85        11.31 o                         
  -8   0  10        226.28        236.31        39.28 o                         
  -7   0  10          0.15          2.70         2.68 o                         
  -6   0  10        843.25        652.85        47.17 o                         
  -5   0  10        438.95        416.55        22.74 o                         
  -4   0  10       3300.32       3111.82       174.72 o                         
  -3   0  10        200.46        183.54        17.59 o                         
  -2   0  10       1535.94       1296.22       118.64 o                         
  -1   0  10          0.73          4.30         6.14 o                         
   0   0  10       4040.67       4185.45       425.06 o                         
   1   0  10         81.74         79.59        17.69 o                         
   2   0  10        211.38        220.07        28.81 o                         
   3   0  10          0.74         34.87        21.00 o                         
   4   0  10        177.39        304.50        61.91 o                         
   5   0  10        106.79        119.03        36.20 o                         
   6   0  10       1309.30       1333.30       104.00 o                         
   7   0  10          7.39         15.85        13.10 o                         
   8   0  10       2353.07       3042.43       292.16 o                         
   9   0  10          3.02         -1.78         9.93 o                         
  10   0  10        679.66        912.90        92.29 o                         
 -16   1  10          9.71         13.88         2.91 o                         
 -15   1  10        243.96        296.38        39.99 o                         
 -14   1  10        150.51        196.93        19.83 o                         
 -13   1  10        707.51        783.30        54.93 o                         
 -12   1  10         16.08          6.94         8.34 o                         
 -11   1  10         57.55         44.62        11.35 o                         
 -10   1  10        159.95        162.78        21.51 o                         
  -9   1  10         16.22         16.15         3.86 o                         
  -8   1  10        143.91        173.62        17.90 o                         
  -7   1  10        135.85        118.62         7.71 o                         
  -6   1  10         95.50         68.98         6.65 o                         
  -5   1  10        279.76        278.16        16.50 o                         
  -4   1  10         31.51         31.09         4.97 o                         
  -3   1  10          4.69          4.72         4.28 o                         
  -2   1  10         13.44         11.98         4.89 o                         
  -1   1  10         48.52         48.89         8.10 o                         
   0   1  10          3.71          9.66         5.14 o                         
   1   1  10        107.26         94.72        16.59 o                         
   2   1  10        215.12        319.56        49.42 o                         
   3   1  10          3.06         13.17        15.15 o                         
   4   1  10       1890.67       2331.45       181.62 o                         
   5   1  10         13.91          1.47        11.89 o                         
   6   1  10         19.65         17.06         8.16 o                         
   7   1  10         30.88         34.83         6.34 o                         
   8   1  10         16.09          6.83         8.18 o                         
   9   1  10          9.47         21.37         7.67 o                         
  10   1  10          4.89          3.38         5.74 o                         
 -15   2  10         34.18         36.96         4.66 o                         
 -14   2  10        808.34       1113.45        82.91 o                         
 -13   2  10         38.03         51.31         5.99 o                         
 -12   2  10       2745.49       3060.68       181.74 o                         
 -11   2  10         19.31         21.97         8.14 o                         
 -10   2  10       1262.88        990.13        98.26 o                         
  -9   2  10         40.48         35.02         5.15 o                         
  -8   2  10         10.76         10.63         3.57 o                         
  -7   2  10        154.49        159.09        12.37 o                         
  -6   2  10       1723.39       1850.97        96.68 o                         
  -5   2  10         22.35         24.46         4.56 o                         
  -4   2  10       4262.32       3987.08       176.59 o                         
  -3   2  10        259.85        240.25        15.55 o                         
  -2   2  10       2354.88       2117.38        87.97 o                         
  -1   2  10          6.67          7.87         5.71 o                         
   0   2  10       2860.21       2489.56       182.33 o                         
   1   2  10        509.81        427.14        67.68 o                         
   2   2  10       1996.14       1816.42       142.93 o                         
   3   2  10         84.97         61.49        30.93 o                         
   4   2  10       1961.45       2032.30       231.48 o                         
   5   2  10          0.32         -0.13         7.85 o                         
   6   2  10       2238.31       2241.92       201.60 o                         
   7   2  10         30.38         40.62        14.75 o                         
   8   2  10       1545.03       1781.75        97.50 o                         
   9   2  10          5.67          4.02         3.15 o                         
 -15   3  10          9.97          3.18         9.79 o                         
 -14   3  10         36.43         26.21        13.83 o                         
 -13   3  10        263.09        173.86        33.41 o                         
 -12   3  10         47.55         17.60        14.27 o                         
 -11   3  10        313.69        207.04        30.84 o                         
 -10   3  10         12.75          6.34        10.79 o                         
  -9   3  10        783.54        499.81        46.51 o                         
  -8   3  10        613.36        397.41        58.77 o                         
  -7   3  10         13.89         17.11        11.49 o                         
  -6   3  10        149.12        130.74        25.99 o                         
  -5   3  10          7.62          0.62         5.41 o                         
  -4   3  10        254.04        260.58        32.30 o                         
  -3   3  10        138.79        126.33        15.91 o                         
  -2   3  10        114.89        137.99        23.65 o                         
  -1   3  10        313.40        299.77        28.44 o                         
   0   3  10        253.50        236.43        34.15 o                         
   1   3  10        325.07        347.37        50.61 o                         
   2   3  10       1202.39       1032.87        99.19 o                         
   3   3  10        134.39        121.57        30.93 o                         
   4   3  10         71.63         93.38        33.10 o                         
   5   3  10         40.18         31.32        25.40 o                         
   6   3  10         20.07         29.18        11.89 o                         
   7   3  10         97.67         97.72        14.17 o                         
   8   3  10          7.91          6.52         4.09 o                         
   9   3  10          7.32         11.82         4.14 o                         
 -15   4  10         62.06         55.87        15.97 o                         
 -14   4  10        946.32        749.03        86.90 o                         
 -13   4  10         22.94         23.20        13.19 o                         
 -12   4  10        144.84        107.21        42.53 o                         
 -11   4  10         79.75         64.19        18.43 o                         
 -10   4  10        535.54        397.23        82.10 o                         
  -9   4  10        153.09        104.68        21.96 o                         
  -8   4  10       1043.42        716.58        71.68 o                         
  -7   4  10        588.50        448.32        44.15 o                         
  -6   4  10       2100.37       1570.79       108.46 o                         
  -5   4  10        434.87        305.55        48.88 o                         
  -4   4  10       3835.76       3184.30       358.59 o                         
  -3   4  10         93.18        101.82        22.50 o                         
  -2   4  10       1063.00        867.11       106.46 o                         
  -1   4  10         48.58         50.31        17.26 o                         
   0   4  10         39.42         38.10        14.29 o                         
   1   4  10         97.22         88.29        16.29 o                         
   2   4  10        836.09        871.77        93.16 o                         
   3   4  10        203.36        189.55        23.17 o                         
   4   4  10       2518.07       1930.93       179.14 o                         
   5   4  10        113.53        144.86        25.11 o                         
   6   4  10       1946.67       2103.07       328.55 o                         
   7   4  10         15.22         18.52         5.78 o                         
   8   4  10        538.67        571.10        57.04 o                         
 -14   5  10          0.55          5.63         9.88 o                         
 -13   5  10          7.16         13.42        10.88 o                         
 -12   5  10         63.08         52.70        14.33 o                         
 -11   5  10         63.59         61.20        19.48 o                         
 -10   5  10        237.04        220.69        31.01 o                         
  -9   5  10         39.00         20.89        18.24 o                         
  -8   5  10         50.65         43.42        15.01 o                         
  -7   5  10        208.55        150.10        27.06 o                         
  -6   5  10        120.72         91.64        21.26 o                         
  -5   5  10        400.80        379.59        57.28 o                         
  -4   5  10          0.04         -2.55         4.76 o                         
  -3   5  10         55.19         54.99         9.99 o                         
  -2   5  10         93.37         72.16        23.84 o                         
  -1   5  10        329.13        264.01        36.23 o                         
   0   5  10          0.04         -1.47         8.79 o                         
   1   5  10         93.00        117.01        18.42 o                         
   2   5  10          8.89         -1.93        13.92 o                         
   3   5  10        297.84        375.02        43.02 o                         
   4   5  10         15.28         35.81        16.58 o                         
   5   5  10         80.82         93.58        11.25 o                         
   6   5  10         13.93          3.17        10.60 o                         
   7   5  10         88.15         77.32        10.99 o                         
 -12   6  10        265.33        162.59        36.03 o                         
 -11   6  10         63.99         37.20        20.28 o                         
 -10   6  10        106.03         71.28        37.04 o                         
  -9   6  10         51.81         51.63        10.15 o                         
  -8   6  10       2063.74       1514.97       256.80 o                         
  -7   6  10        135.58        102.16        15.05 o                         
  -6   6  10        885.63        684.43       132.24 o                         
  -5   6  10         28.61         29.08         8.83 o                         
  -4   6  10       1706.70       1545.82       150.41 o                         
  -3   6  10          5.29          2.70         4.36 o                         
  -2   6  10        581.37        641.09       132.81 o                         
  -1   6  10         86.46        110.09        23.61 o                         
   0   6  10        566.50        679.91       100.73 o                         
   1   6  10         27.54         61.94        18.38 o                         
   2   6  10       1423.11       1813.78       301.02 o                         
   3   6  10         90.91        102.37        20.82 o                         
   4   6  10       1738.82       1961.76       470.27 o                         
   5   6  10          2.21        -10.32        10.32 o                         
   6   6  10        814.35       1138.02       121.30 o                         
 -11   7  10         35.71         35.51        17.03 o                         
 -10   7  10         27.40         10.62        14.63 o                         
  -9   7  10         11.53         11.73         4.97 o                         
  -8   7  10         12.26          9.11        10.45 o                         
  -7   7  10          0.58          1.70         4.14 o                         
  -6   7  10        295.73        370.45        40.56 o                         
  -5   7  10         10.60         14.44         5.76 o                         
  -4   7  10         19.78         31.58         7.50 o                         
  -3   7  10         58.88         50.03         9.50 o                         
  -2   7  10          9.75         11.29         4.90 o                         
  -1   7  10        356.15        450.41        73.51 o                         
   0   7  10         22.72         18.10        12.21 o                         
   1   7  10         34.35         32.30        14.09 o                         
   2   7  10         28.26         44.38        15.32 o                         
   3   7  10         62.70         99.99        32.28 o                         
   4   7  10         13.53         17.24        12.27 o                         
  -8   8  10        465.38        310.26        47.91 o                         
  -7   8  10          0.09          0.40         5.18 o                         
  -6   8  10        246.53        310.87        29.86 o                         
  -5   8  10         11.20          4.39         8.60 o                         
  -4   8  10        952.68       1265.05       121.48 o                         
  -3   8  10        119.27        160.21        19.07 o                         
  -2   8  10       2391.13       3039.09       285.03 o                         
  -1   8  10         27.39         33.20        18.09 o                         
   0   8  10        647.65        649.01        86.30 o                         
   1   8  10         22.35         21.92        27.85 o                         
 -15   1  11         18.46         24.46         3.94 o                         
 -14   1  11        478.92        671.66        46.69 o                         
 -13   1  11        554.50        820.67        48.85 o                         
 -12   1  11       1206.70        956.22       166.98 o                         
 -11   1  11        231.03        200.56        27.52 o                         
 -10   1  11       1311.61       1585.03        82.57 o                         
  -9   1  11        152.84        170.10        20.58 o                         
  -8   1  11        369.17        387.90        38.19 o                         
  -7   1  11         19.83         15.60         3.88 o                         
  -6   1  11       1159.56       1277.58        97.53 o                         
  -5   1  11         12.87         11.98        10.31 o                         
  -4   1  11       2791.85       2487.73       177.55 o                         
  -3   1  11        294.82        274.63        28.49 o                         
  -2   1  11       1599.48       1519.42       110.41 o                         
  -1   1  11         20.83         11.71         9.32 o                         
   0   1  11        539.32        709.92       135.45 o                         
   1   1  11          0.04          0.00        12.52 o                         
   2   1  11       1984.47       2086.01       165.60 o                         
   3   1  11         20.59          5.68         7.77 o                         
   4   1  11       1142.42       1094.15       138.04 o                         
   5   1  11         19.99         11.47         7.61 o                         
   6   1  11       1288.88       1585.28       108.52 o                         
   7   1  11          7.63         14.16         6.98 o                         
   8   1  11       1032.93       1302.67        90.93 o                         
 -15   2  11         74.11         63.32        15.37 o                         
 -14   2  11         54.36         68.47         6.47 o                         
 -13   2  11        213.79        280.70        25.87 o                         
 -12   2  11         37.10         28.50         7.27 o                         
 -11   2  11         56.23         38.63         8.72 o                         
 -10   2  11          0.98         -3.03         6.62 o                         
  -9   2  11          1.94          6.66         3.31 o                         
  -8   2  11          4.22          5.84         3.27 o                         
  -7   2  11          9.99         11.40         3.45 o                         
  -6   2  11        182.47        192.96        19.15 o                         
  -5   2  11         98.87         79.68        13.99 o                         
  -4   2  11        149.89        153.94        19.98 o                         
  -3   2  11         13.23         -0.48         9.58 o                         
  -2   2  11         12.01         22.52        10.19 o                         
  -1   2  11         14.97         15.37         7.86 o                         
   0   2  11         38.05         41.11        13.22 o                         
   1   2  11         57.90         66.38        17.18 o                         
   2   2  11        154.78        143.92        29.61 o                         
   3   2  11         88.80         75.93        17.23 o                         
   4   2  11        226.65        314.41        26.73 o                         
   5   2  11         27.73         33.36         9.05 o                         
   6   2  11          9.37          8.38         6.14 o                         
   7   2  11         90.61        109.68        11.57 o                         
   8   2  11         48.08         43.96         7.24 o                         
 -14   3  11        696.84        546.09        66.17 o                         
 -13   3  11        105.04        123.40        25.66 o                         
 -12   3  11        103.89        108.42        26.10 o                         
 -11   3  11        175.22        110.74        25.71 o                         
 -10   3  11        314.32        215.10        26.96 o                         
  -9   3  11         75.47         36.15        12.90 o                         
  -8   3  11        596.45        438.94        42.36 o                         
  -7   3  11         28.59         12.69        14.56 o                         
  -6   3  11       3105.58       2263.68       143.76 o                         
  -5   3  11          4.50          3.30        22.73 o                         
  -4   3  11       2490.79       2113.82       258.19 o                         
  -3   3  11          0.02         10.96        12.45 o                         
  -2   3  11        912.78        817.63       101.22 o                         
  -1   3  11        141.05        146.74        25.63 o                         
   0   3  11        262.95        200.37        30.25 o                         
   1   3  11        128.92         85.25        25.10 o                         
   2   3  11       2423.51       2160.48       162.84 o                         
   3   3  11          8.89          2.79         9.87 o                         
   4   3  11       2417.77       2538.10       270.67 o                         
   5   3  11          7.03         18.54        14.81 o                         
   6   3  11       1110.50       1187.34       193.27 o                         
   7   3  11          3.64          1.62         2.95 o                         
 -14   4  11         69.18         67.97        17.25 o                         
 -13   4  11          2.58          3.22        10.38 o                         
 -12   4  11          0.00          3.61         9.93 o                         
 -11   4  11          1.87         -5.11         8.22 o                         
 -10   4  11         39.06         35.67        16.54 o                         
  -9   4  11        225.65        150.63        26.00 o                         
  -8   4  11          3.19          6.34        10.48 o                         
  -7   4  11          0.53          3.31         9.85 o                         
  -6   4  11         21.63         13.56        12.28 o                         
  -5   4  11         25.98         17.16        10.62 o                         
  -4   4  11        191.06        183.69        58.34 o                         
  -3   4  11         14.71         20.88        13.37 o                         
  -2   4  11         49.60         15.59        14.35 o                         
  -1   4  11          3.59         14.52        10.92 o                         
   0   4  11         42.67         30.79        15.78 o                         
   1   4  11          1.21         17.23         9.73 o                         
   2   4  11        134.66        142.89        19.02 o                         
   3   4  11        363.90        454.38        42.58 o                         
   4   4  11         27.69         26.00        20.12 o                         
   5   4  11         53.51         68.58         9.86 o                         
   6   4  11        122.33        138.19        33.73 o                         
   7   4  11        159.19        150.95        17.49 o                         
 -13   5  11          7.06          5.34         8.23 o                         
 -12   5  11        446.94        451.77        57.23 o                         
 -11   5  11        595.63        483.89        46.86 o                         
 -10   5  11        177.19        134.88        22.26 o                         
  -9   5  11        249.94        223.42        64.40 o                         
  -8   5  11       1081.34        805.95       135.13 o                         
  -7   5  11         89.30         71.92        25.09 o                         
  -6   5  11       1516.00       1158.78       301.24 o                         
  -5   5  11          3.54          2.76         8.09 o                         
  -4   5  11        964.27        804.46        62.64 o                         
  -3   5  11        234.52        161.54        34.43 o                         
  -2   5  11        358.73        328.89        53.19 o                         
  -1   5  11        110.88        112.39        21.85 o                         
   0   5  11        365.41        418.27        45.17 o                         
   1   5  11          9.25          8.50        17.35 o                         
   2   5  11       1323.03       1764.58       277.35 o                         
   3   5  11         21.88         21.68        13.16 o                         
   4   5  11       1471.10       1680.63       402.25 o                         
   5   5  11         97.53        138.54        20.43 o                         
 -11   6  11        297.28        264.99        62.21 o                         
 -10   6  11          4.73          5.05         3.84 o                         
  -9   6  11         27.09         38.10         7.80 o                         
  -8   6  11         33.75         38.92         8.27 o                         
  -7   6  11         36.13         46.44         8.71 o                         
  -6   6  11          6.77          2.48         4.19 o                         
  -5   6  11          0.60          3.61         4.84 o                         
  -4   6  11         23.33         43.71         9.03 o                         
  -3   6  11          1.60         15.75        21.01 o                         
  -2   6  11        331.39        480.22        65.70 o                         
  -1   6  11        101.49        114.62        24.16 o                         
   0   6  11          3.51          8.73        11.88 o                         
   1   6  11        156.34        173.63        43.08 o                         
   2   6  11          1.62         -0.35         9.72 o                         
   3   6  11          8.50         24.46        12.17 o                         
   4   6  11          1.56         -6.53         8.76 o                         
  -9   7  11          5.10         10.09         3.96 o                         
  -8   7  11        638.81        652.90       145.79 o                         
  -7   7  11         12.42         12.31         4.66 o                         
  -6   7  11        504.23        544.78        55.09 o                         
  -5   7  11         77.12         80.93        11.85 o                         
  -4   7  11       1155.89       1470.86       140.50 o                         
  -3   7  11        154.45        210.30        23.68 o                         
  -2   7  11       1678.62       2615.87       259.80 o                         
  -1   7  11         53.63         47.85        23.19 o                         
   0   7  11        850.17       1134.78       178.40 o                         
   1   7  11         98.70        129.02        28.89 o                         
   2   7  11        248.15        311.67        33.76 o                         
 -15   0  12          0.55          0.57         4.17 o                         
 -14   0  12        214.59        275.88        47.15 o                         
 -13   0  12          1.24          6.79         4.16 o                         
 -12   0  12        419.46        487.41        57.34 o                         
 -11   0  12         82.95         72.79        17.01 o                         
 -10   0  12       2139.42       2625.29       196.47 o                         
  -9   0  12          3.52         -0.43         4.40 o                         
  -8   0  12       1115.69       1317.25       103.60 o                         
  -7   0  12        182.85        218.52        21.43 o                         
  -6   0  12       1128.43       1349.39        97.81 o                         
  -5   0  12        284.83        266.05        39.57 o                         
  -4   0  12       1918.36       2261.94       224.65 o                         
  -3   0  12        345.43        375.85        49.90 o                         
  -2   0  12        111.21        148.09        29.12 o                         
  -1   0  12       1094.86       1091.87       116.19 o                         
   0   0  12        458.03        530.61       122.65 o                         
   1   0  12        594.27        835.34       110.65 o                         
   2   0  12       1598.01       1748.29       195.71 o                         
   3   0  12         39.05         25.35        18.62 o                         
   4   0  12       2444.68       3596.84       343.47 o                         
   5   0  12         15.36         42.83        13.57 o                         
   6   0  12        528.69        898.10        91.53 o                         
   7   0  12         11.72         10.14         8.67 o                         
 -14   1  12          2.84          5.03         2.32 o                         
 -13   1  12          1.84          2.62         2.35 o                         
 -12   1  12         43.67         21.02        11.43 o                         
 -11   1  12         66.44         62.79        11.64 o                         
 -10   1  12        808.33       1077.96        58.36 o                         
  -9   1  12         48.73         46.99         6.64 o                         
  -8   1  12         48.00         55.22         7.38 o                         
  -7   1  12          3.86          9.34         6.26 o                         
  -6   1  12          8.13         10.49         3.29 o                         
  -5   1  12          1.16         14.17         9.24 o                         
  -4   1  12          7.08          8.72        13.10 o                         
  -3   1  12          0.45         -1.73         7.62 o                         
  -2   1  12          1.36          2.67         7.38 o                         
  -1   1  12        158.50        174.17        27.52 o                         
   0   1  12        325.52        291.89        30.00 o                         
   1   1  12         41.33         47.81        10.69 o                         
   2   1  12          4.59          0.00         8.89 o                         
   3   1  12          0.54         -6.38        15.21 o                         
   4   1  12          4.84         -3.97         8.85 o                         
   5   1  12          0.92          3.87         5.88 o                         
   6   1  12          2.55          0.39         7.38 o                         
   7   1  12          0.24         -3.72         7.72 o                         
 -14   2  12        397.86        484.21        53.57 o                         
 -13   2  12         37.41         65.07        12.92 o                         
 -12   2  12          7.72          4.41         3.14 o                         
 -11   2  12          5.84          3.84         5.25 o                         
 -10   2  12        323.51        364.27        25.24 o                         
  -9   2  12         87.98         97.91         7.89 o                         
  -8   2  12       1160.79       1347.41       105.57 o                         
  -7   2  12         80.81         92.77        10.08 o                         
  -6   2  12       1675.63       1947.45       157.66 o                         
  -5   2  12          0.07          0.73         3.34 o                         
  -4   2  12       1742.31       1903.38       142.26 o                         
  -3   2  12        141.75        120.88        16.49 o                         
  -2   2  12        373.97        386.53        35.31 o                         
  -1   2  12        229.15        225.14        21.11 o                         
   0   2  12        982.12       1130.22        62.48 o                         
   1   2  12        214.18        218.13        18.23 o                         
   2   2  12       2064.11       1824.94        92.72 o                         
   3   2  12          0.27         -7.86         7.86 o                         
   4   2  12       2014.15       2552.53       248.25 o                         
   5   2  12          0.16         -2.77         2.77 o                         
   6   2  12        270.95        282.42        30.02 o                         
 -13   3  12          9.33         22.35        12.02 o                         
 -12   3  12        685.70        656.93        76.98 o                         
 -11   3  12        155.80        129.13        26.57 o                         
 -10   3  12         14.18         18.65        13.18 o                         
  -9   3  12        115.79         95.16        20.40 o                         
  -8   3  12          2.03         12.65        11.74 o                         
  -7   3  12          4.05         15.85        12.42 o                         
  -6   3  12         18.37         20.88        13.43 o                         
  -5   3  12          1.43         11.70        27.88 o                         
  -4   3  12         13.01          6.55        10.11 o                         
  -3   3  12        111.35        142.48        26.32 o                         
  -2   3  12          8.12         14.40        13.26 o                         
  -1   3  12         34.51         23.72        15.44 o                         
   0   3  12         25.54         26.43        12.51 o                         
   1   3  12          5.64          5.33         8.00 o                         
   2   3  12        244.68        244.00        30.86 o                         
   3   3  12         13.13         13.41         9.37 o                         
   4   3  12         22.91         10.32        11.25 o                         
   5   3  12         31.44         37.49         6.56 o                         
   6   3  12         96.85         95.69        12.17 o                         
 -13   4  12          1.29         -2.47         7.59 o                         
 -12   4  12        285.48        283.52        39.95 o                         
 -11   4  12         11.77         25.86        12.40 o                         
 -10   4  12        286.45        244.39        38.29 o                         
  -9   4  12          0.02         -3.74         9.62 o                         
  -8   4  12       1349.70       1164.13       128.00 o                         
  -7   4  12          2.68        -10.43        26.84 o                         
  -6   4  12        935.51        767.30        72.98 o                         
  -5   4  12         46.36         29.66        15.40 o                         
  -4   4  12        757.65        751.07       118.12 o                         
  -3   4  12          1.88         -9.19        14.14 o                         
  -2   4  12        368.22        369.64        55.40 o                         
  -1   4  12        123.60        135.75        54.08 o                         
   0   4  12        468.30        408.29        53.63 o                         
   1   4  12          2.93          2.97         7.42 o                         
   2   4  12       1368.85       1306.00       150.51 o                         
   3   4  12         17.01         21.28        15.63 o                         
   4   4  12       1031.47       1017.68       100.82 o                         
   5   4  12         87.77         98.22        10.98 o                         
 -11   5  12        252.29        209.87        24.77 o                         
 -10   5  12         99.56         67.64        16.61 o                         
  -9   5  12         99.18         93.29        11.76 o                         
  -8   5  12         18.80         13.26         4.88 o                         
  -7   5  12         25.10         11.88         6.21 o                         
  -6   5  12        179.20        152.03        16.35 o                         
  -5   5  12         74.35         70.58        10.11 o                         
  -4   5  12         24.35         -3.91        11.41 o                         
  -3   5  12         71.82         50.64        18.75 o                         
  -2   5  12          8.77         24.78        19.29 o                         
  -1   5  12          5.02         27.47        17.84 o                         
   0   5  12          0.04         -1.63        10.51 o                         
   1   5  12         42.69         57.56        19.06 o                         
   2   5  12         12.67         20.92        13.43 o                         
   3   5  12          7.69         30.65        10.27 o                         
  -9   6  12         24.11         20.23         5.25 o                         
  -8   6  12        731.83        786.60        77.26 o                         
  -7   6  12         32.25         33.11         7.09 o                         
  -6   6  12        462.20        490.23        49.94 o                         
  -5   6  12         17.84         15.83         4.58 o                         
  -4   6  12        755.29       1183.54       127.04 o                         
  -3   6  12         20.38         53.46        20.86 o                         
  -2   6  12       1571.35       2567.04       254.42 o                         
  -1   6  12          5.64         -6.02        18.74 o                         
   0   6  12        791.43        886.18       212.15 o                         
   1   6  12         36.07         38.43        11.55 o                         
 -13   1  13        144.13        194.35        17.87 o                         
 -12   1  13         13.16         11.58         5.92 o                         
 -11   1  13        129.94        134.10        15.83 o                         
 -10   1  13        886.59       1119.89       107.14 o                         
  -9   1  13         14.20         12.60         3.23 o                         
  -8   1  13       2146.64       2803.94       130.59 o                         
  -7   1  13          1.90          4.36         3.20 o                         
  -6   1  13        809.86       1047.33        52.63 o                         
  -5   1  13         94.39        131.03        15.48 o                         
  -4   1  13        467.79        510.78        40.19 o                         
  -3   1  13         13.73          7.76         8.96 o                         
  -2   1  13        449.91        466.10        39.96 o                         
  -1   1  13        124.13        124.32        16.58 o                         
   0   1  13        457.88        528.80        32.59 o                         
   1   1  13         73.29         75.70         9.33 o                         
   2   1  13       2692.27       2734.04       137.91 o                         
   3   1  13          7.68          7.49         4.14 o                         
   4   1  13        991.39        800.73        69.40 o                         
   5   1  13         28.11         30.42         5.20 o                         
 -12   2  13         16.85         18.76         6.36 o                         
 -11   2  13        338.66        466.49        52.87 o                         
 -10   2  13         47.20         43.32         7.98 o                         
  -9   2  13         20.62         28.78         3.94 o                         
  -8   2  13         72.09         92.06         7.29 o                         
  -7   2  13        225.04        312.86        22.87 o                         
  -6   2  13          1.92          0.42         2.58 o                         
  -5   2  13          1.55          7.27         3.21 o                         
  -4   2  13        223.21        310.20        28.74 o                         
  -3   2  13         49.29         49.07        10.86 o                         
  -2   2  13          4.24          3.66         6.20 o                         
  -1   2  13          5.56          9.59         5.85 o                         
   0   2  13         12.69          6.09         6.36 o                         
   1   2  13        170.58        186.25        18.04 o                         
   2   2  13        143.45        119.92        15.91 o                         
   3   2  13         32.31         26.51         8.40 o                         
   4   2  13        168.21        188.25        14.41 o                         
 -12   3  13         39.20         72.94        16.44 o                         
 -11   3  13        113.86        121.40        23.05 o                         
 -10   3  13        490.53        515.46        62.87 o                         
  -9   3  13          0.10         -0.14         8.57 o                         
  -8   3  13       1017.35        961.18        82.43 o                         
  -7   3  13          1.33         -5.08         9.23 o                         
  -6   3  13        551.21        548.58        86.51 o                         
  -5   3  13        107.84        136.17        55.56 o                         
  -4   3  13        255.33        218.45        30.45 o                         
  -3   3  13        148.70        191.07        34.57 o                         
  -2   3  13        680.02        565.76        71.75 o                         
  -1   3  13         10.31         27.41        13.42 o                         
   0   3  13        856.86        875.40        80.50 o                         
   1   3  13          0.27          3.41         7.41 o                         
   2   3  13       1084.93        912.62        91.26 o                         
   3   3  13          3.82         -7.79        10.04 o                         
   4   3  13        708.81        688.05        66.87 o                         
 -11   4  13        111.45        129.81        22.57 o                         
 -10   4  13          0.00         -2.71         9.11 o                         
  -9   4  13          9.79         -2.94        12.45 o                         
  -8   4  13        232.60        220.15        34.49 o                         
  -7   4  13        132.72        122.56        24.39 o                         
  -6   4  13         45.07         41.24        15.77 o                         
  -5   4  13         13.52         28.05        14.29 o                         
  -4   4  13          0.22         -3.52        10.84 o                         
  -3   4  13         45.91         30.64         9.60 o                         
  -2   4  13          5.48          1.52         8.81 o                         
  -1   4  13        141.99        198.49        34.06 o                         
   0   4  13         32.70         13.88         8.45 o                         
   1   4  13        121.36        130.16        28.33 o                         
   2   4  13          6.72         23.35        12.73 o                         
  -9   5  13          5.76          9.87         3.58 o                         
  -8   5  13        280.77        232.26        20.23 o                         
  -7   5  13         11.53          8.21         9.31 o                         
  -6   5  13        808.20        758.05        85.17 o                         
  -5   5  13        451.77        352.33        47.23 o                         
  -4   5  13        530.73        727.49       226.66 o                         
  -3   5  13          0.05        -10.70        10.70 o                         
  -2   5  13       1216.02       1599.12       479.38 o                         
  -1   5  13          4.28          3.55         6.62 o                         
   0   5  13        741.15        979.14       164.99 o                         
  -5   6  13        264.89        398.84        49.46 o                         
  -4   6  13         12.88         30.94        13.88 o                         
  -3   6  13         20.39         32.83        14.12 o                         
 -12   0  14         97.96        127.41        18.69 o                         
 -11   0  14        420.42        545.81        58.66 o                         
 -10   0  14        844.97       1173.07       117.51 o                         
  -9   0  14        129.01        220.86        18.69 o                         
  -8   0  14       1514.39       2051.09       133.29 o                         
  -7   0  14          0.78         -0.29         3.68 o                         
  -6   0  14        361.04        494.43        36.58 o                         
  -5   0  14        116.03        151.04        17.74 o                         
  -4   0  14        137.75        187.81        33.15 o                         
  -3   0  14        397.93        451.02        52.95 o                         
  -2   0  14        478.31        434.88        51.09 o                         
  -1   0  14        318.70        293.39        27.52 o                         
   0   0  14       1344.78       1506.90       107.04 o                         
   1   0  14          4.77          5.97         4.59 o                         
   2   0  14       1190.61       1716.53       327.27 o                         
 -11   1  14         61.55         78.64        10.49 o                         
 -10   1  14         49.96         62.60        11.81 o                         
  -9   1  14          3.58          1.32         5.00 o                         
  -8   1  14          9.58         10.84         2.76 o                         
  -7   1  14         31.47         42.94         4.75 o                         
  -6   1  14        104.62        140.89         9.81 o                         
  -5   1  14         10.09          9.21         3.05 o                         
  -4   1  14          9.07         12.65         3.44 o                         
  -3   1  14         64.24         85.52         6.85 o                         
  -2   1  14          3.89          7.33         5.57 o                         
  -1   1  14          0.28          1.16         4.51 o                         
   0   1  14          4.90          0.81         4.46 o                         
   1   1  14          0.97          4.32         4.43 o                         
   2   1  14         61.65         87.19        16.52 o                         
 -10   2  14        642.40        884.99        89.56 o                         
  -9   2  14          0.95         -1.44         6.29 o                         
  -8   2  14       1105.66       1379.79       106.92 o                         
  -7   2  14          1.65          1.33         3.18 o                         
  -6   2  14        192.97        245.68        15.43 o                         
  -5   2  14        105.20        112.11         9.66 o                         
  -4   2  14        320.45        414.38        33.31 o                         
  -3   2  14        302.15        411.58        22.94 o                         
  -2   2  14        726.79        894.22        49.26 o                         
  -1   2  14         15.26         18.74         6.72 o                         
   0   2  14       1022.34       1048.22        80.19 o                         
   1   2  14         37.58         38.31         8.84 o                         
  -9   3  14          0.29          6.92         8.41 o                         
  -8   3  14         72.82         92.42        19.02 o                         
  -7   3  14         81.04         72.45        14.99 o                         
  -6   3  14         23.69          7.53         9.12 o                         
  -5   3  14          0.57         -7.94         8.41 o                         
  -4   3  14        147.66        141.34        26.00 o                         
  -3   3  14          0.60         -1.57         5.36 o                         
  -2   3  14          4.35          2.93         6.99 o                         
  -1   3  14         23.29         28.18        11.59 o                         
   0   3  14          0.08         -5.18         7.97 o                         
  -8   4  14        336.09        342.03        42.53 o                         
  -7   4  14          1.73         -7.97         7.97 o                         
  -6   4  14        217.23        179.19        27.84 o                         
  -5   4  14        147.74        174.28        31.14 o                         
  -4   4  14        437.74        603.86       146.10 o                         
  -3   4  14         88.15         91.53        20.76 o                         
  -2   4  14        716.57        632.54        70.92 o                         
  -1   4  14         14.46          8.64         7.61 o                         
  -8   1  15        718.08        799.74        78.66 o                         
  -7   1  15          1.89          2.06         1.97 o                         
  -6   1  15        198.24        233.13        22.68 o                         
  -5   1  15         41.14         34.43         3.97 o                         
  -4   1  15        176.03        236.63        21.81 o                         
  -3   1  15          0.92         -0.69         2.06 o                         
  -2   1  15       1331.22       1573.54       100.88 o                         
  -7   2  15          0.35         -1.85         8.77 o                         
  -6   2  15         33.23         16.46        11.24 o                         
  -5   2  15          5.58          9.74        14.99 o                         
                                                                                
